# Supplementary material for: A solvent-assisted ligand exchange approach enables metal-organic frameworks with diverse and complex architectures
Source: Nat Commun. 2020 Feb 17;11:927. doi: 10.1038/s41467-020-14671-9 (PMC7026438; doi:10.1038/s41467-020-14671-9)
Supplement: Supplementary file 3 — Source data [file 41467_2020_14671_MOESM3_ESM.xls]

## Sheet: Figure 4a
1st cycle		2nd cycle		3nd cycle
2.96	0.05092	3	0.05959	3	0.06035
2.959	0.04908	2.999	0.05851	2.999	0.05938
2.958	0.04736	2.998	0.05755	2.998	0.05851
2.957	0.04584	2.997	0.05667	2.997	0.05767
2.956	0.04424	2.996	0.0558	2.996	0.05682
2.955	0.04293	2.995	0.05499	2.995	0.05607
2.954	0.0416	2.994	0.0542	2.994	0.05531
2.953	0.04025	2.993	0.05339	2.993	0.05459
2.952	0.03894	2.992	0.05268	2.992	0.05387
2.951	0.0378	2.991	0.05191	2.991	0.0532
2.95	0.03674	2.99	0.05119	2.99	0.05247
2.949	0.03574	2.989	0.05056	2.989	0.05179
2.948	0.03458	2.988	0.0498	2.988	0.05108
2.947	0.03354	2.987	0.04915	2.987	0.05048
2.946	0.03266	2.986	0.04844	2.986	0.0498
2.945	0.03169	2.985	0.04784	2.985	0.04915
2.944	0.03086	2.984	0.04724	2.984	0.04852
2.943	0.03006	2.983	0.04664	2.983	0.04792
2.942	0.02926	2.982	0.04601	2.982	0.04732
2.941	0.02853	2.981	0.04545	2.981	0.04672
2.94	0.02774	2.98	0.04484	2.98	0.04612
2.939	0.02718	2.979	0.04432	2.979	0.0456
2.938	0.02643	2.978	0.04372	2.978	0.04508
2.937	0.0257	2.977	0.0432	2.977	0.04452
2.936	0.0251	2.976	0.0426	2.976	0.04401
2.935	0.02454	2.975	0.04208	2.975	0.04349
2.934	0.02399	2.974	0.04156	2.974	0.043
2.933	0.02347	2.973	0.04104	2.973	0.04248
2.932	0.02287	2.972	0.04057	2.972	0.04196
2.931	0.02235	2.971	0.04001	2.971	0.04148
2.93	0.02191	2.97	0.03953	2.97	0.04096
2.929	0.02139	2.969	0.03901	2.969	0.04048
2.928	0.02083	2.968	0.03853	2.968	0.04001
2.927	0.02038	2.967	0.03809	2.967	0.03957
2.926	0.01996	2.966	0.03761	2.966	0.03909
2.925	0.01936	2.965	0.03713	2.965	0.03865
2.924	0.01911	2.964	0.03665	2.964	0.03821
2.923	0.01879	2.963	0.03626	2.963	0.03777
2.922	0.01836	2.962	0.03582	2.962	0.03738
2.921	0.01791	2.961	0.03537	2.961	0.03693
2.92	0.01756	2.96	0.03497	2.96	0.03653
2.919	0.01704	2.959	0.03453	2.959	0.03613
2.918	0.01676	2.958	0.03414	2.958	0.0357
2.917	0.01633	2.957	0.0337	2.957	0.03533
2.916	0.01598	2.956	0.03333	2.956	0.03493
2.915	0.01569	2.955	0.03294	2.955	0.03458
2.914	0.01531	2.954	0.0325	2.954	0.03418
2.913	0.01512	2.953	0.03214	2.953	0.03381
2.912	0.0147	2.952	0.03181	2.952	0.03345
2.911	0.01448	2.951	0.03142	2.951	0.03306
2.91	0.01423	2.95	0.03106	2.95	0.0327
2.909	0.01394	2.949	0.03069	2.949	0.03237
2.908	0.01369	2.948	0.03034	2.948	0.03202
2.907	0.01352	2.947	0.02998	2.947	0.03166
2.906	0.01308	2.946	0.02961	2.946	0.03134
2.905	0.0128	2.945	0.0293	2.945	0.03098
2.904	0.0126	2.944	0.02894	2.944	0.03065
2.903	0.01231	2.943	0.02863	2.943	0.03034
2.902	0.01202	2.942	0.0283	2.942	0.03002
2.901	0.01176	2.941	0.02798	2.941	0.0297
2.9	0.0116	2.94	0.02766	2.94	0.02938
2.899	0.01142	2.939	0.02734	2.939	0.02909
2.898	0.01121	2.938	0.02703	2.938	0.02878
2.897	0.01096	2.937	0.0267	2.937	0.02842
2.896	0.01079	2.936	0.02643	2.936	0.02815
2.895	0.01055	2.935	0.0261	2.935	0.02782
2.894	0.01044	2.934	0.02582	2.934	0.02755
2.893	0.01021	2.933	0.02551	2.933	0.02726
2.892	0.01004	2.932	0.02526	2.932	0.02699
2.891	0.0098	2.931	0.02503	2.931	0.0267
2.89	0.00971	2.93	0.02474	2.93	0.02643
2.889	0.00954	2.929	0.02443	2.929	0.02614
2.888	0.00934	2.928	0.02414	2.928	0.02587
2.887	0.00913	2.927	0.02391	2.927	0.02562
2.886	0.00902	2.926	0.02362	2.926	0.02535
2.885	0.00887	2.925	0.02335	2.925	0.0251
2.884	0.00861	2.924	0.02315	2.924	0.02487
2.883	0.00852	2.923	0.02287	2.923	0.02458
2.882	0.00848	2.922	0.02263	2.922	0.02435
2.881	0.00825	2.921	0.02235	2.921	0.02406
2.88	0.0081	2.92	0.02211	2.92	0.02383
2.879	0.00796	2.919	0.02187	2.919	0.02358
2.878	0.00778	2.918	0.02163	2.918	0.02335
2.877	0.00766	2.917	0.02139	2.917	0.0231
2.876	0.00753	2.916	0.02115	2.916	0.02287
2.875	0.0075	2.915	0.0209	2.915	0.02263
2.874	0.00708	2.914	0.02067	2.914	0.02239
2.873	0.00701	2.913	0.02044	2.913	0.02219
2.872	0.00685	2.912	0.02023	2.912	0.02194
2.871	0.00671	2.911	0.01999	2.911	0.02175
2.87	0.00669	2.91	0.01979	2.91	0.02155
2.869	0.00656	2.909	0.01955	2.909	0.02131
2.868	0.00637	2.908	0.01936	2.908	0.02111
2.867	0.00633	2.907	0.01915	2.907	0.0209
2.866	0.00622	2.906	0.01892	2.906	0.02067
2.865	0.00619	2.905	0.01871	2.905	0.02048
2.864	0.00605	2.904	0.01851	2.904	0.02027
2.863	0.00593	2.903	0.01836	2.903	0.02007
2.862	0.00582	2.902	0.01801	2.902	0.01986
2.861	0.00566	2.901	0.01782	2.901	0.01967
2.86	0.00561	2.9	0.01763	2.9	0.01947
2.859	0.00565	2.899	0.01745	2.899	0.01927
2.858	0.00538	2.898	0.01725	2.898	0.01907
2.857	0.00535	2.897	0.01706	2.897	0.01888
2.856	0.00529	2.896	0.01689	2.896	0.01867
2.855	0.00518	2.895	0.0167	2.895	0.01851
2.854	0.00512	2.894	0.01651	2.894	0.01832
2.853	0.00493	2.893	0.01633	2.893	0.01802
2.852	0.00498	2.892	0.01616	2.892	0.01784
2.851	0.00495	2.891	0.016	2.891	0.01765
2.85	0.00478	2.89	0.01583	2.89	0.01747
2.849	0.0048	2.889	0.01567	2.889	0.01729
2.848	0.00462	2.888	0.0155	2.888	0.01712
2.847	0.00456	2.887	0.01531	2.887	0.01695
2.846	0.00451	2.886	0.01516	2.886	0.01678
2.845	0.00438	2.885	0.01498	2.885	0.01661
2.844	0.00433	2.884	0.01483	2.884	0.01646
2.843	0.00428	2.883	0.01468	2.883	0.01628
2.842	0.00425	2.882	0.01452	2.882	0.01611
2.841	0.00414	2.881	0.01435	2.881	0.01594
2.84	0.0041	2.88	0.0142	2.88	0.01578
2.839	0.00403	2.879	0.01404	2.879	0.01563
2.838	0.00388	2.878	0.01388	2.878	0.01547
2.837	0.00382	2.877	0.01374	2.877	0.0153
2.836	0.00377	2.876	0.01359	2.876	0.01515
2.835	0.00375	2.875	0.01343	2.875	0.01499
2.834	0.0037	2.874	0.01327	2.874	0.01483
2.833	0.00358	2.873	0.01313	2.873	0.01469
2.832	0.00358	2.872	0.01299	2.872	0.01455
2.831	0.00351	2.871	0.01283	2.871	0.01439
2.83	0.0034	2.87	0.01269	2.87	0.01425
2.829	0.00336	2.869	0.01254	2.869	0.01411
2.828	0.00328	2.868	0.0124	2.868	0.01396
2.827	0.00317	2.867	0.01225	2.867	0.01382
2.826	0.00317	2.866	0.01211	2.866	0.01368
2.825	0.00317	2.865	0.01198	2.865	0.01352
2.824	0.00303	2.864	0.01186	2.864	0.01339
2.823	0.00293	2.863	0.01172	2.863	0.01326
2.822	0.00293	2.862	0.01159	2.862	0.01312
2.821	0.00293	2.861	0.01147	2.861	0.01299
2.82	0.00281	2.86	0.01134	2.86	0.01285
2.819	0.00271	2.859	0.0112	2.859	0.01273
2.818	0.00274	2.858	0.01108	2.858	0.01259
2.817	0.0025	2.857	0.01096	2.857	0.01246
2.816	0.00257	2.856	0.01083	2.856	0.01234
2.815	0.0025	2.855	0.01071	2.855	0.01221
2.814	0.00247	2.854	0.01059	2.854	0.01208
2.813	0.00248	2.853	0.01047	2.853	0.01195
2.812	0.00243	2.852	0.01036	2.852	0.01183
2.811	0.00242	2.851	0.01024	2.851	0.0117
2.81	0.00232	2.85	0.01012	2.85	0.01158
2.809	0.00226	2.849	0.01	2.849	0.01145
2.808	0.0022	2.848	0.00989	2.848	0.01134
2.807	0.00209	2.847	0.00977	2.847	0.01122
2.806	0.00213	2.846	0.00966	2.846	0.0111
2.805	0.0021	2.845	0.00954	2.845	0.011
2.804	0.00201	2.844	0.00943	2.844	0.01088
2.803	0.00199	2.843	0.00932	2.843	0.01077
2.802	0.00202	2.842	0.0092	2.842	0.01065
2.801	0.00194	2.841	0.0091	2.841	0.01055
2.8	0.00189	2.84	0.00899	2.84	0.01041
2.799	0.00187	2.839	0.00888	2.839	0.0103
2.798	0.00171	2.838	0.00878	2.838	0.0102
2.797	0.00183	2.837	0.00867	2.837	0.01009
2.796	0.00158	2.836	0.00857	2.836	0.00998
2.795	0.00156	2.835	0.00846	2.835	0.00988
2.794	0.00153	2.834	0.00837	2.834	0.00978
2.793	0.0009842	2.833	0.00825	2.833	0.00967
2.792	0.0008865	2.832	0.00816	2.832	0.00956
2.791	0.0008747	2.831	0.00805	2.831	0.00945
2.79	0.00078	2.83	0.00794	2.83	0.00935
2.789	0.0007652	2.829	0.00786	2.829	0.00924
2.788	0.0006281	2.828	0.00775	2.828	0.00914
2.787	0.0007032	2.827	0.00766	2.827	0.00904
2.786	0.0006113	2.826	0.00755	2.826	0.00895
2.785	0.0004598	2.825	0.00745	2.825	0.00884
2.784	0.0003822	2.824	0.00739	2.824	0.00874
2.783	0.0004245	2.823	0.00725	2.823	0.00864
2.782	0.0005391	2.822	0.00716	2.822	0.00854
2.781	0.0004987	2.821	0.00707	2.821	0.00844
2.78	0.0002586	2.82	0.00698	2.82	0.00834
2.779	0.0002501	2.819	0.00689	2.819	0.00826
2.778	0.0002403	2.818	0.00677	2.818	0.00816
2.777	0.0001662	2.817	0.00669	2.817	0.00806
2.776	9.445e-05	2.816	0.00661	2.816	0.00797
2.775	-4.27e-06	2.815	0.00653	2.815	0.00788
2.774	-6.862e-05	2.814	0.00643	2.814	0.00779
2.773	-8.469e-05	2.813	0.00634	2.813	0.0077
2.772	-0.0001857	2.812	0.00625	2.812	0.00761
2.771	-0.0002051	2.811	0.00618	2.811	0.00752
2.77	-0.0001732	2.81	0.00608	2.81	0.00743
2.769	-0.0002989	2.809	0.00599	2.809	0.00734
2.768	-0.0003645	2.808	0.00591	2.808	0.00725
2.767	-0.00034	2.807	0.00582	2.807	0.00716
2.766	-0.0004041	2.806	0.00574	2.806	0.00707
2.765	-0.0005182	2.805	0.00567	2.805	0.00699
2.764	-0.0005823	2.804	0.00558	2.804	0.0069
2.763	-0.0006724	2.803	0.0055	2.803	0.00681
2.762	-0.0006311	2.802	0.00543	2.802	0.00673
2.761	-0.00065	2.801	0.00535	2.801	0.00664
2.76	-0.0007518	2.8	0.00527	2.8	0.00657
2.759	-0.0007842	2.799	0.0052	2.799	0.00648
2.758	-0.0008471	2.798	0.00511	2.798	0.0064
2.757	-0.0008727	2.797	0.00504	2.797	0.00632
2.756	-0.0009503	2.796	0.00496	2.796	0.00623
2.755	-0.00101	2.795	0.00488	2.795	0.00617
2.754	-0.00104	2.794	0.0048	2.794	0.00608
2.753	-0.00113	2.793	0.00474	2.793	0.006
2.752	-0.0011	2.792	0.00468	2.792	0.00592
2.751	-0.00124	2.791	0.00459	2.791	0.00583
2.75	-0.00131	2.79	0.00452	2.79	0.00576
2.749	-0.00124	2.789	0.00445	2.789	0.00569
2.748	-0.00141	2.788	0.00437	2.788	0.0056
2.747	-0.00141	2.787	0.0043	2.787	0.00553
2.746	-0.0015	2.786	0.00424	2.786	0.00546
2.745	-0.00149	2.785	0.00417	2.785	0.00539
2.744	-0.00152	2.784	0.00411	2.784	0.00531
2.743	-0.00161	2.783	0.00403	2.783	0.00523
2.742	-0.00162	2.782	0.00397	2.782	0.00516
2.741	-0.00161	2.781	0.0039	2.781	0.00508
2.74	-0.00176	2.78	0.00383	2.78	0.005
2.739	-0.00169	2.779	0.00376	2.779	0.00494
2.738	-0.00186	2.778	0.00369	2.778	0.00486
2.737	-0.00194	2.777	0.00363	2.777	0.00479
2.736	-0.00201	2.776	0.00355	2.776	0.00472
2.735	-0.00198	2.775	0.00349	2.775	0.00465
2.734	-0.00202	2.774	0.00342	2.774	0.00458
2.733	-0.00204	2.773	0.00337	2.773	0.00451
2.732	-0.00223	2.772	0.00331	2.772	0.00444
2.731	-0.00217	2.771	0.00324	2.771	0.00438
2.73	-0.00224	2.77	0.00317	2.77	0.0043
2.729	-0.00228	2.769	0.00314	2.769	0.00423
2.728	-0.00231	2.768	0.00308	2.768	0.00417
2.727	-0.00241	2.767	0.00298	2.767	0.0041
2.726	-0.00253	2.766	0.00293	2.766	0.00403
2.725	-0.00261	2.765	0.00287	2.765	0.00396
2.724	-0.00266	2.764	0.00281	2.764	0.00389
2.723	-0.00253	2.763	0.00276	2.763	0.00383
2.722	-0.00269	2.762	0.00269	2.762	0.00377
2.721	-0.00273	2.761	0.00263	2.761	0.0037
2.72	-0.00275	2.76	0.00258	2.76	0.00363
2.719	-0.00282	2.759	0.00251	2.759	0.00357
2.718	-0.00288	2.758	0.00247	2.758	0.00351
2.717	-0.00289	2.757	0.00241	2.757	0.00344
2.716	-0.00308	2.756	0.00235	2.756	0.00338
2.715	-0.00302	2.755	0.00229	2.755	0.00332
2.714	-0.00304	2.754	0.00224	2.754	0.00326
2.713	-0.00305	2.753	0.00218	2.753	0.0032
2.712	-0.00308	2.752	0.00213	2.752	0.00313
2.711	-0.00319	2.751	0.00207	2.751	0.00307
2.71	-0.00321	2.75	0.00201	2.75	0.00301
2.709	-0.00333	2.749	0.00197	2.749	0.00295
2.708	-0.00344	2.748	0.00191	2.748	0.00289
2.707	-0.00339	2.747	0.00186	2.747	0.00283
2.706	-0.00342	2.746	0.0018	2.746	0.00277
2.705	-0.00351	2.745	0.00175	2.745	0.00271
2.704	-0.00359	2.744	0.00168	2.744	0.00265
2.703	-0.00363	2.743	0.00162	2.743	0.00259
2.702	-0.00367	2.742	0.00157	2.742	0.00254
2.701	-0.00367	2.741	0.00152	2.741	0.00248
2.7	-0.00377	2.74	0.00146	2.74	0.00242
2.699	-0.00392	2.739	0.00141	2.739	0.00237
2.698	-0.00386	2.738	0.00136	2.738	0.0023
2.697	-0.00389	2.737	0.0013	2.737	0.00224
2.696	-0.00391	2.736	0.00124	2.736	0.00219
2.695	-0.00406	2.735	0.00119	2.735	0.00213
2.694	-0.00408	2.734	0.00115	2.734	0.00208
2.693	-0.00403	2.733	0.00109	2.733	0.00202
2.692	-0.00419	2.732	0.00104	2.732	0.00197
2.691	-0.00423	2.731	0.0009873	2.731	0.00192
2.69	-0.00426	2.73	0.0009343	2.73	0.00186
2.689	-0.00434	2.729	0.0008767	2.729	0.00181
2.688	-0.00443	2.728	0.0008305	2.728	0.00175
2.687	-0.00437	2.727	0.0007793	2.727	0.00169
2.686	-0.00449	2.726	0.0007202	2.726	0.00163
2.685	-0.00451	2.725	0.0006752	2.725	0.00158
2.684	-0.00467	2.724	0.0006309	2.724	0.00152
2.683	-0.00467	2.723	0.0005778	2.723	0.00147
2.682	-0.00474	2.722	0.0005329	2.722	0.00142
2.681	-0.00474	2.721	0.00048	2.721	0.00136
2.68	-0.00478	2.72	0.0004272	2.72	0.00132
2.679	-0.0048	2.719	0.0003764	2.719	0.00126
2.678	-0.00488	2.718	0.0003302	2.718	0.00121
2.677	-0.00495	2.717	0.0002853	2.717	0.00116
2.676	-0.00498	2.716	0.0002426	2.716	0.0011
2.675	-0.0051	2.715	0.0001921	2.715	0.00105
2.674	-0.00511	2.714	0.0001304	2.714	0.001
2.673	-0.00515	2.713	9e-05	2.713	0.0009502
2.672	-0.00509	2.712	6.213e-05	2.712	0.0009023
2.671	-0.00525	2.711	1.457e-05	2.711	0.0008561
2.67	-0.00531	2.71	-3.386e-05	2.71	0.0008109
2.669	-0.00542	2.709	-7.861e-05	2.709	0.0007578
2.668	-0.00538	2.708	-0.0001322	2.708	0.0007021
2.667	-0.00539	2.707	-0.000182	2.707	0.00065
2.666	-0.0055	2.706	-0.00023	2.706	0.0006065
2.665	-0.00552	2.705	-0.0002821	2.705	0.0005544
2.664	-0.00556	2.704	-0.0003263	2.704	0.0005103
2.663	-0.00569	2.703	-0.0003756	2.703	0.0004532
2.662	-0.00576	2.702	-0.0004217	2.702	0.0004111
2.661	-0.00573	2.701	-0.0004693	2.701	0.0003573
2.66	-0.00573	2.7	-0.0005125	2.7	0.0003142
2.659	-0.0058	2.699	-0.0005481	2.699	0.0002618
2.658	-0.00594	2.698	-0.0006062	2.698	0.0002137
2.657	-0.0059	2.697	-0.0006423	2.697	0.0001689
2.656	-0.00598	2.696	-0.0006868	2.696	0.0001242
2.655	-0.00604	2.695	-0.0007342	2.695	7.161e-05
2.654	-0.00604	2.694	-0.0007761	2.694	2.848e-05
2.653	-0.00616	2.693	-0.0008152	2.693	-2.267e-05
2.652	-0.00614	2.692	-0.0008663	2.692	-6.337e-05
2.651	-0.00616	2.691	-0.0009123	2.691	-0.0001142
2.65	-0.00628	2.69	-0.0009497	2.69	-0.0001589
2.649	-0.00634	2.689	-0.0009941	2.689	-0.0002053
2.648	-0.00636	2.688	-0.00104	2.688	-0.0002512
2.647	-0.00643	2.687	-0.00108	2.687	-0.0003007
2.646	-0.00655	2.686	-0.00113	2.686	-0.0003452
2.645	-0.00652	2.685	-0.00117	2.685	-0.0003876
2.644	-0.00662	2.684	-0.0012	2.684	-0.0004353
2.643	-0.00664	2.683	-0.00125	2.683	-0.0004872
2.642	-0.00661	2.682	-0.0013	2.682	-0.0005285
2.641	-0.0067	2.681	-0.00133	2.681	-0.00057
2.64	-0.00674	2.68	-0.00138	2.68	-0.0006162
2.639	-0.00675	2.679	-0.00142	2.679	-0.000661
2.638	-0.00687	2.678	-0.00145	2.678	-0.0007011
2.637	-0.00694	2.677	-0.00149	2.677	-0.0007495
2.636	-0.00698	2.676	-0.00153	2.676	-0.0007943
2.635	-0.00696	2.675	-0.00158	2.675	-0.0008402
2.634	-0.00705	2.674	-0.00162	2.674	-0.0008824
2.633	-0.00709	2.673	-0.00165	2.673	-0.0009281
2.632	-0.0071	2.672	-0.00168	2.672	-0.0009704
2.631	-0.00715	2.671	-0.00173	2.671	-0.00102
2.63	-0.0072	2.67	-0.00178	2.67	-0.00105
2.629	-0.00726	2.669	-0.00182	2.669	-0.0011
2.628	-0.00735	2.668	-0.00186	2.668	-0.00114
2.627	-0.00741	2.667	-0.00188	2.667	-0.00119
2.626	-0.0074	2.666	-0.00193	2.666	-0.00123
2.625	-0.00751	2.665	-0.00197	2.665	-0.00128
2.624	-0.00743	2.664	-0.002	2.664	-0.00132
2.623	-0.00755	2.663	-0.00205	2.663	-0.00137
2.622	-0.00761	2.662	-0.00209	2.662	-0.0014
2.621	-0.00769	2.661	-0.00214	2.661	-0.00145
2.62	-0.00771	2.66	-0.00217	2.66	-0.00149
2.619	-0.00777	2.659	-0.00209	2.659	-0.00152
2.618	-0.00789	2.658	-0.00213	2.658	-0.00157
2.617	-0.00787	2.657	-0.00217	2.657	-0.00161
2.616	-0.0079	2.656	-0.00222	2.656	-0.00166
2.615	-0.00802	2.655	-0.00225	2.655	-0.0017
2.614	-0.00799	2.654	-0.00229	2.654	-0.00173
2.613	-0.00801	2.653	-0.00233	2.653	-0.00178
2.612	-0.00814	2.652	-0.00236	2.652	-0.00182
2.611	-0.00804	2.651	-0.00241	2.651	-0.00186
2.61	-0.00811	2.65	-0.00245	2.65	-0.0019
2.609	-0.00813	2.649	-0.00249	2.649	-0.00195
2.608	-0.00818	2.648	-0.00253	2.648	-0.00199
2.607	-0.00831	2.647	-0.00257	2.647	-0.00202
2.606	-0.00832	2.646	-0.00262	2.646	-0.00207
2.605	-0.00838	2.645	-0.00266	2.645	-0.00211
2.604	-0.00842	2.644	-0.00269	2.644	-0.00215
2.603	-0.00839	2.643	-0.00274	2.643	-0.00219
2.602	-0.00854	2.642	-0.00278	2.642	-0.00223
2.601	-0.00857	2.641	-0.00281	2.641	-0.00228
2.6	-0.00855	2.64	-0.00285	2.64	-0.00231
2.599	-0.00867	2.639	-0.0029	2.639	-0.00235
2.598	-0.00858	2.638	-0.00294	2.638	-0.00238
2.597	-0.00873	2.637	-0.00298	2.637	-0.00243
2.596	-0.00875	2.636	-0.00302	2.636	-0.00247
2.595	-0.00878	2.635	-0.00307	2.635	-0.00251
2.594	-0.00879	2.634	-0.0031	2.634	-0.00255
2.593	-0.00892	2.633	-0.00315	2.633	-0.00259
2.592	-0.00886	2.632	-0.00319	2.632	-0.00263
2.591	-0.00892	2.631	-0.00324	2.631	-0.00267
2.59	-0.00897	2.63	-0.00327	2.63	-0.00271
2.589	-0.00902	2.629	-0.00331	2.629	-0.00274
2.588	-0.00904	2.628	-0.00334	2.628	-0.00279
2.587	-0.00913	2.627	-0.00339	2.627	-0.00282
2.586	-0.0092	2.626	-0.00347	2.626	-0.00287
2.585	-0.00924	2.625	-0.0035	2.625	-0.0029
2.584	-0.00924	2.624	-0.00354	2.624	-0.00294
2.583	-0.0094	2.623	-0.00359	2.623	-0.00298
2.582	-0.00934	2.622	-0.00363	2.622	-0.00302
2.581	-0.0094	2.621	-0.00366	2.621	-0.00306
2.58	-0.00946	2.62	-0.0037	2.62	-0.0031
2.579	-0.00943	2.619	-0.00373	2.619	-0.00313
2.578	-0.00951	2.618	-0.00378	2.618	-0.00317
2.577	-0.0096	2.617	-0.00381	2.617	-0.00321
2.576	-0.00957	2.616	-0.00385	2.616	-0.00325
2.575	-0.00969	2.615	-0.00389	2.615	-0.0033
2.574	-0.00972	2.614	-0.00391	2.614	-0.00333
2.573	-0.00974	2.613	-0.00395	2.613	-0.00337
2.572	-0.00972	2.612	-0.00399	2.612	-0.00341
2.571	-0.00978	2.611	-0.00401	2.611	-0.00344
2.57	-0.00988	2.61	-0.00406	2.61	-0.00349
2.569	-0.01001	2.609	-0.00409	2.609	-0.00352
2.568	-0.00992	2.608	-0.00412	2.608	-0.00356
2.567	-0.00999	2.607	-0.00417	2.607	-0.0036
2.566	-0.01004	2.606	-0.00421	2.606	-0.00363
2.565	-0.01007	2.605	-0.00424	2.605	-0.00368
2.564	-0.01013	2.604	-0.00429	2.604	-0.00371
2.563	-0.01011	2.603	-0.00431	2.603	-0.00375
2.562	-0.01021	2.602	-0.00435	2.602	-0.00378
2.561	-0.01025	2.601	-0.00438	2.601	-0.00383
2.56	-0.01032	2.6	-0.00441	2.6	-0.00386
2.559	-0.01039	2.599	-0.00445	2.599	-0.00389
2.558	-0.01036	2.598	-0.00449	2.598	-0.00392
2.557	-0.0104	2.597	-0.00452	2.597	-0.00397
2.556	-0.01053	2.596	-0.00455	2.596	-0.00401
2.555	-0.01045	2.595	-0.00459	2.595	-0.00404
2.554	-0.01053	2.594	-0.00463	2.594	-0.00408
2.553	-0.01066	2.593	-0.00466	2.593	-0.00411
2.552	-0.01062	2.592	-0.00469	2.592	-0.00415
2.551	-0.01073	2.591	-0.00472	2.591	-0.00419
2.55	-0.0107	2.59	-0.00476	2.59	-0.00423
2.549	-0.01079	2.589	-0.00478	2.589	-0.00427
2.548	-0.01079	2.588	-0.00482	2.588	-0.0043
2.547	-0.01081	2.587	-0.00485	2.587	-0.00434
2.546	-0.01089	2.586	-0.00489	2.586	-0.00438
2.545	-0.01093	2.585	-0.00492	2.585	-0.00441
2.544	-0.01088	2.584	-0.00496	2.584	-0.00445
2.543	-0.01097	2.583	-0.005	2.583	-0.00449
2.542	-0.01093	2.582	-0.00503	2.582	-0.00453
2.541	-0.01101	2.581	-0.00506	2.581	-0.00456
2.54	-0.01112	2.58	-0.00512	2.58	-0.00461
2.539	-0.01111	2.579	-0.00514	2.579	-0.00464
2.538	-0.01109	2.578	-0.00518	2.578	-0.00467
2.537	-0.01118	2.577	-0.00521	2.577	-0.00472
2.536	-0.01113	2.576	-0.00524	2.576	-0.00475
2.535	-0.01129	2.575	-0.00528	2.575	-0.00479
2.534	-0.01127	2.574	-0.00531	2.574	-0.00483
2.533	-0.01133	2.573	-0.00535	2.573	-0.00486
2.532	-0.01135	2.572	-0.00538	2.572	-0.0049
2.531	-0.01141	2.571	-0.00542	2.571	-0.00493
2.53	-0.01149	2.57	-0.00546	2.57	-0.00496
2.529	-0.01146	2.569	-0.00549	2.569	-0.00501
2.528	-0.01152	2.568	-0.00552	2.568	-0.00504
2.527	-0.01156	2.567	-0.00556	2.567	-0.00508
2.526	-0.01167	2.566	-0.00559	2.566	-0.00511
2.525	-0.01176	2.565	-0.00564	2.565	-0.00515
2.524	-0.01169	2.564	-0.00567	2.564	-0.0052
2.523	-0.01175	2.563	-0.00569	2.563	-0.00523
2.522	-0.01179	2.562	-0.00574	2.562	-0.00526
2.521	-0.01181	2.561	-0.00578	2.561	-0.0053
2.52	-0.01185	2.56	-0.00582	2.56	-0.00534
2.519	-0.01198	2.559	-0.00584	2.559	-0.00537
2.518	-0.01193	2.558	-0.00588	2.558	-0.00541
2.517	-0.01198	2.557	-0.00592	2.557	-0.00544
2.516	-0.01207	2.556	-0.00595	2.556	-0.00548
2.515	-0.01208	2.555	-0.00599	2.555	-0.00552
2.514	-0.01213	2.554	-0.00602	2.554	-0.00555
2.513	-0.01207	2.553	-0.00606	2.553	-0.00559
2.512	-0.01214	2.552	-0.00609	2.552	-0.00562
2.511	-0.01224	2.551	-0.00613	2.551	-0.00566
2.51	-0.01228	2.55	-0.00616	2.55	-0.00569
2.509	-0.01235	2.549	-0.00618	2.549	-0.00572
2.508	-0.01237	2.548	-0.00624	2.548	-0.00576
2.507	-0.01228	2.547	-0.00626	2.547	-0.0058
2.506	-0.01246	2.546	-0.0063	2.546	-0.00584
2.505	-0.0125	2.545	-0.00634	2.545	-0.00588
2.504	-0.01244	2.544	-0.00637	2.544	-0.00591
2.503	-0.01257	2.543	-0.0064	2.543	-0.00595
2.502	-0.0126	2.542	-0.00644	2.542	-0.00598
2.501	-0.0126	2.541	-0.00648	2.541	-0.00602
2.5	-0.0127	2.54	-0.00651	2.54	-0.00606
2.499	-0.01267	2.539	-0.00655	2.539	-0.00608
2.498	-0.01276	2.538	-0.00659	2.538	-0.00612
2.497	-0.01281	2.537	-0.00662	2.537	-0.00616
2.496	-0.01284	2.536	-0.00665	2.536	-0.00619
2.495	-0.01283	2.535	-0.00668	2.535	-0.00623
2.494	-0.0129	2.534	-0.00672	2.534	-0.00626
2.493	-0.01289	2.533	-0.00675	2.533	-0.0063
2.492	-0.0129	2.532	-0.00679	2.532	-0.00634
2.491	-0.01297	2.531	-0.00683	2.531	-0.00637
2.49	-0.01301	2.53	-0.00687	2.53	-0.00642
2.489	-0.01309	2.529	-0.00691	2.529	-0.00645
2.488	-0.01308	2.528	-0.00694	2.528	-0.00648
2.487	-0.01308	2.527	-0.00697	2.527	-0.00652
2.486	-0.01312	2.526	-0.00701	2.526	-0.00656
2.485	-0.01318	2.525	-0.00705	2.525	-0.00659
2.484	-0.01327	2.524	-0.00707	2.524	-0.00664
2.483	-0.01316	2.523	-0.00711	2.523	-0.00667
2.482	-0.01329	2.522	-0.00714	2.522	-0.0067
2.481	-0.01331	2.521	-0.00717	2.521	-0.00674
2.48	-0.01334	2.52	-0.00723	2.52	-0.00678
2.479	-0.0134	2.519	-0.00726	2.519	-0.00681
2.478	-0.01344	2.518	-0.00729	2.518	-0.00684
2.477	-0.01348	2.517	-0.00733	2.517	-0.00688
2.476	-0.01347	2.516	-0.00736	2.516	-0.00692
2.475	-0.01347	2.515	-0.00737	2.515	-0.00695
2.474	-0.01362	2.514	-0.00742	2.514	-0.007
2.473	-0.01361	2.513	-0.00745	2.513	-0.00703
2.472	-0.01365	2.512	-0.00749	2.512	-0.00706
2.471	-0.0137	2.511	-0.00751	2.511	-0.0071
2.47	-0.01371	2.51	-0.00756	2.51	-0.00713
2.469	-0.01373	2.509	-0.00758	2.509	-0.00717
2.468	-0.01373	2.508	-0.00763	2.508	-0.0072
2.467	-0.01375	2.507	-0.00767	2.507	-0.00725
2.466	-0.01382	2.506	-0.0077	2.506	-0.00728
2.465	-0.01383	2.505	-0.00773	2.505	-0.00732
2.464	-0.01385	2.504	-0.00777	2.504	-0.00735
2.463	-0.01394	2.503	-0.00781	2.503	-0.00739
2.462	-0.01395	2.502	-0.00785	2.502	-0.00742
2.461	-0.01399	2.501	-0.00789	2.501	-0.00745
2.46	-0.01398	2.5	-0.00792	2.5	-0.00749
2.459	-0.01407	2.499	-0.00795	2.499	-0.00753
2.458	-0.01412	2.498	-0.00798	2.498	-0.00756
2.457	-0.01418	2.497	-0.00801	2.497	-0.00759
2.456	-0.01418	2.496	-0.00805	2.496	-0.00763
2.455	-0.01417	2.495	-0.00809	2.495	-0.00767
2.454	-0.01417	2.494	-0.00813	2.494	-0.00771
2.453	-0.01421	2.493	-0.00816	2.493	-0.00775
2.452	-0.01427	2.492	-0.00819	2.492	-0.00778
2.451	-0.01427	2.491	-0.00822	2.491	-0.00782
2.45	-0.01435	2.49	-0.00825	2.49	-0.00785
2.449	-0.01435	2.489	-0.00829	2.489	-0.00789
2.448	-0.01436	2.488	-0.00832	2.488	-0.00792
2.447	-0.01442	2.487	-0.00837	2.487	-0.00796
2.446	-0.01438	2.486	-0.0084	2.486	-0.008
2.445	-0.01448	2.485	-0.00844	2.485	-0.00803
2.444	-0.01453	2.484	-0.00848	2.484	-0.00807
2.443	-0.01447	2.483	-0.00851	2.483	-0.00811
2.442	-0.01448	2.482	-0.00854	2.482	-0.00814
2.441	-0.01455	2.481	-0.00858	2.481	-0.00817
2.44	-0.01456	2.48	-0.00861	2.48	-0.00822
2.439	-0.01455	2.479	-0.00865	2.479	-0.00825
2.438	-0.01456	2.478	-0.00867	2.478	-0.00829
2.437	-0.01459	2.477	-0.00873	2.477	-0.00833
2.436	-0.01463	2.476	-0.00876	2.476	-0.00836
2.435	-0.01463	2.475	-0.00877	2.475	-0.0084
2.434	-0.01469	2.474	-0.00882	2.474	-0.00844
2.433	-0.01472	2.473	-0.00885	2.473	-0.00847
2.432	-0.01474	2.472	-0.00889	2.472	-0.0085
2.431	-0.01478	2.471	-0.00892	2.471	-0.00855
2.43	-0.01483	2.47	-0.00896	2.47	-0.00859
2.429	-0.01473	2.469	-0.00899	2.469	-0.00862
2.428	-0.01492	2.468	-0.00902	2.468	-0.00866
2.427	-0.01487	2.467	-0.00905	2.467	-0.00869
2.426	-0.01491	2.466	-0.00908	2.466	-0.00873
2.425	-0.01495	2.465	-0.00914	2.465	-0.00876
2.424	-0.01495	2.464	-0.00916	2.464	-0.0088
2.423	-0.01498	2.463	-0.00921	2.463	-0.00884
2.422	-0.015	2.462	-0.00925	2.462	-0.00887
2.421	-0.01498	2.461	-0.00927	2.461	-0.00891
2.42	-0.01504	2.46	-0.00932	2.46	-0.00895
2.419	-0.01508	2.459	-0.00935	2.459	-0.00899
2.418	-0.01511	2.458	-0.0094	2.458	-0.00903
2.417	-0.01515	2.457	-0.00944	2.457	-0.00907
2.416	-0.01516	2.456	-0.00948	2.456	-0.00911
2.415	-0.0152	2.455	-0.00951	2.455	-0.00914
2.414	-0.01524	2.454	-0.00955	2.454	-0.00917
2.413	-0.01525	2.453	-0.00958	2.453	-0.00921
2.412	-0.01531	2.452	-0.00963	2.452	-0.00925
2.411	-0.01533	2.451	-0.00966	2.451	-0.00928
2.41	-0.01525	2.45	-0.0097	2.45	-0.00931
2.409	-0.01531	2.449	-0.00974	2.449	-0.00936
2.408	-0.01535	2.448	-0.00978	2.448	-0.00939
2.407	-0.01542	2.447	-0.00981	2.447	-0.00943
2.406	-0.01539	2.446	-0.00985	2.446	-0.00946
2.405	-0.01539	2.445	-0.00988	2.445	-0.0095
2.404	-0.0155	2.444	-0.00991	2.444	-0.00954
2.403	-0.01544	2.443	-0.00996	2.443	-0.00958
2.402	-0.01551	2.442	-0.01	2.442	-0.00962
2.401	-0.01554	2.441	-0.01003	2.441	-0.00964
2.4	-0.01554	2.44	-0.01008	2.44	-0.00968
2.399	-0.01564	2.439	-0.01011	2.439	-0.00972
2.398	-0.01556	2.438	-0.01015	2.438	-0.00977
2.397	-0.01559	2.437	-0.01019	2.437	-0.0098
2.396	-0.01559	2.436	-0.01023	2.436	-0.00984
2.395	-0.0156	2.435	-0.01027	2.435	-0.00987
2.394	-0.0156	2.434	-0.0103	2.434	-0.00991
2.393	-0.01569	2.433	-0.01034	2.433	-0.00994
2.392	-0.01563	2.432	-0.01037	2.432	-0.00998
2.391	-0.01564	2.431	-0.0104	2.431	-0.01001
2.39	-0.01568	2.43	-0.01045	2.43	-0.01006
2.389	-0.01569	2.429	-0.01049	2.429	-0.01009
2.388	-0.01568	2.428	-0.01053	2.428	-0.01013
2.387	-0.01574	2.427	-0.01056	2.427	-0.01016
2.386	-0.01577	2.426	-0.01059	2.426	-0.01021
2.385	-0.01574	2.425	-0.01065	2.425	-0.01024
2.384	-0.01574	2.424	-0.01067	2.424	-0.01027
2.383	-0.01578	2.423	-0.0107	2.423	-0.01032
2.382	-0.01578	2.422	-0.01075	2.422	-0.01034
2.381	-0.0158	2.421	-0.01079	2.421	-0.01038
2.38	-0.01577	2.42	-0.01084	2.42	-0.01042
2.379	-0.01581	2.419	-0.01087	2.419	-0.01046
2.378	-0.01589	2.418	-0.01091	2.418	-0.0105
2.377	-0.01585	2.417	-0.01094	2.417	-0.01054
2.376	-0.01591	2.416	-0.01096	2.416	-0.01057
2.375	-0.01591	2.415	-0.01101	2.415	-0.01061
2.374	-0.01595	2.414	-0.01104	2.414	-0.01064
2.373	-0.01599	2.413	-0.01107	2.413	-0.01068
2.372	-0.01603	2.412	-0.01111	2.412	-0.01072
2.371	-0.01602	2.411	-0.01114	2.411	-0.01076
2.37	-0.01606	2.41	-0.01118	2.41	-0.0108
2.369	-0.01608	2.409	-0.01122	2.409	-0.01083
2.368	-0.01611	2.408	-0.01126	2.408	-0.01086
2.367	-0.01612	2.407	-0.0113	2.407	-0.0109
2.366	-0.01616	2.406	-0.01134	2.406	-0.01093
2.365	-0.01619	2.405	-0.01139	2.405	-0.01098
2.364	-0.01624	2.404	-0.01142	2.404	-0.01102
2.363	-0.01622	2.403	-0.01145	2.403	-0.01106
2.362	-0.01625	2.402	-0.01149	2.402	-0.0111
2.361	-0.01625	2.401	-0.01153	2.401	-0.01113
2.36	-0.01625	2.4	-0.01159	2.4	-0.01116
2.359	-0.01632	2.399	-0.01162	2.399	-0.01121
2.358	-0.01632	2.398	-0.01166	2.398	-0.01125
2.357	-0.01633	2.397	-0.0117	2.397	-0.01129
2.356	-0.01641	2.396	-0.01174	2.396	-0.01133
2.355	-0.01642	2.395	-0.01177	2.395	-0.01135
2.354	-0.01648	2.394	-0.0118	2.394	-0.01141
2.353	-0.01651	2.393	-0.01184	2.393	-0.01143
2.352	-0.01655	2.392	-0.01188	2.392	-0.01147
2.351	-0.01656	2.391	-0.01192	2.391	-0.0115
2.35	-0.01661	2.39	-0.01195	2.39	-0.01154
2.349	-0.01667	2.389	-0.01199	2.389	-0.01159
2.348	-0.01674	2.388	-0.01202	2.388	-0.01163
2.347	-0.01673	2.387	-0.01207	2.387	-0.01167
2.346	-0.01674	2.386	-0.0121	2.386	-0.0117
2.345	-0.0168	2.385	-0.01215	2.385	-0.01175
2.344	-0.0168	2.384	-0.01218	2.384	-0.01179
2.343	-0.01681	2.383	-0.01221	2.383	-0.01181
2.342	-0.01687	2.382	-0.01225	2.382	-0.01186
2.341	-0.0169	2.381	-0.01229	2.381	-0.0119
2.34	-0.01698	2.38	-0.01233	2.38	-0.01195
2.339	-0.01694	2.379	-0.01237	2.379	-0.01197
2.338	-0.01695	2.378	-0.0124	2.378	-0.01201
2.337	-0.01699	2.377	-0.01244	2.377	-0.01205
2.336	-0.01703	2.376	-0.01249	2.376	-0.01208
2.335	-0.017	2.375	-0.01254	2.375	-0.01213
2.334	-0.01703	2.374	-0.01257	2.374	-0.01217
2.333	-0.01711	2.373	-0.0126	2.373	-0.01221
2.332	-0.01708	2.372	-0.01264	2.372	-0.01225
2.331	-0.01713	2.371	-0.01268	2.371	-0.01227
2.33	-0.01715	2.37	-0.01272	2.37	-0.01232
2.329	-0.01719	2.369	-0.01276	2.369	-0.01236
2.328	-0.01715	2.368	-0.0128	2.368	-0.01239
2.327	-0.01717	2.367	-0.01285	2.367	-0.01244
2.326	-0.01719	2.366	-0.01289	2.366	-0.01248
2.325	-0.01721	2.365	-0.01292	2.365	-0.01251
2.324	-0.01726	2.364	-0.01296	2.364	-0.01255
2.323	-0.01729	2.363	-0.013	2.363	-0.0126
2.322	-0.01729	2.362	-0.01304	2.362	-0.01263
2.321	-0.01732	2.361	-0.01308	2.361	-0.01268
2.32	-0.01729	2.36	-0.01312	2.36	-0.01271
2.319	-0.01741	2.359	-0.01314	2.359	-0.01276
2.318	-0.01738	2.358	-0.01318	2.358	-0.01279
2.317	-0.01738	2.357	-0.01323	2.357	-0.01284
2.316	-0.01747	2.356	-0.01329	2.356	-0.01287
2.315	-0.01749	2.355	-0.01331	2.355	-0.01292
2.314	-0.01755	2.354	-0.01336	2.354	-0.01295
2.313	-0.01758	2.353	-0.0134	2.353	-0.01299
2.312	-0.01764	2.352	-0.01344	2.352	-0.01303
2.311	-0.01765	2.351	-0.01348	2.351	-0.01308
2.31	-0.01769	2.35	-0.01352	2.35	-0.0131
2.309	-0.01771	2.349	-0.01356	2.349	-0.01314
2.308	-0.0178	2.348	-0.0136	2.348	-0.01318
2.307	-0.0178	2.347	-0.01364	2.347	-0.01322
2.306	-0.01784	2.346	-0.01366	2.346	-0.01326
2.305	-0.01786	2.345	-0.0137	2.345	-0.0133
2.304	-0.0179	2.344	-0.01374	2.344	-0.01334
2.303	-0.01791	2.343	-0.01378	2.343	-0.0134
2.302	-0.01797	2.342	-0.01382	2.342	-0.01343
2.301	-0.01798	2.341	-0.01386	2.341	-0.01347
2.3	-0.01801	2.34	-0.0139	2.34	-0.01351
2.299	-0.01803	2.339	-0.01394	2.339	-0.01355
2.298	-0.01806	2.338	-0.01398	2.338	-0.01359
2.297	-0.01811	2.337	-0.01401	2.337	-0.01362
2.296	-0.01812	2.336	-0.01405	2.336	-0.01366
2.295	-0.01816	2.335	-0.01409	2.335	-0.0137
2.294	-0.01821	2.334	-0.01413	2.334	-0.01374
2.293	-0.01821	2.333	-0.01417	2.333	-0.01378
2.292	-0.01827	2.332	-0.01421	2.332	-0.01383
2.291	-0.01827	2.331	-0.01426	2.331	-0.01386
2.29	-0.0183	2.33	-0.0143	2.33	-0.0139
2.289	-0.01832	2.329	-0.01434	2.329	-0.01394
2.288	-0.0183	2.328	-0.01436	2.328	-0.01398
2.287	-0.01836	2.327	-0.0144	2.327	-0.01401
2.286	-0.01836	2.326	-0.01446	2.326	-0.01407
2.285	-0.01841	2.325	-0.0145	2.325	-0.01411
2.284	-0.01841	2.324	-0.01453	2.324	-0.01416
2.283	-0.01839	2.323	-0.01457	2.323	-0.01418
2.282	-0.01843	2.322	-0.01461	2.322	-0.01423
2.281	-0.01839	2.321	-0.01465	2.321	-0.01426
2.28	-0.01839	2.32	-0.01468	2.32	-0.0143
2.279	-0.01841	2.319	-0.01473	2.319	-0.01434
2.278	-0.01837	2.318	-0.01477	2.318	-0.01438
2.277	-0.01838	2.317	-0.01482	2.317	-0.01442
2.276	-0.01842	2.316	-0.01485	2.316	-0.01447
2.275	-0.01837	2.315	-0.01489	2.315	-0.01451
2.274	-0.01839	2.314	-0.01494	2.314	-0.01455
2.273	-0.01837	2.313	-0.01498	2.313	-0.01459
2.272	-0.01838	2.312	-0.01502	2.312	-0.01461
2.271	-0.01841	2.311	-0.01505	2.311	-0.01465
2.27	-0.01841	2.31	-0.01509	2.31	-0.0147
2.269	-0.01838	2.309	-0.01513	2.309	-0.01474
2.268	-0.01842	2.308	-0.01518	2.308	-0.01478
2.267	-0.01841	2.307	-0.01522	2.307	-0.01482
2.266	-0.01843	2.306	-0.01528	2.306	-0.01486
2.265	-0.01845	2.305	-0.01533	2.305	-0.01491
2.264	-0.01845	2.304	-0.01535	2.304	-0.01494
2.263	-0.01851	2.303	-0.01541	2.303	-0.01499
2.262	-0.01851	2.302	-0.01544	2.302	-0.01502
2.261	-0.01859	2.301	-0.0155	2.301	-0.01504
2.26	-0.01863	2.3	-0.01554	2.3	-0.01509
2.259	-0.01862	2.299	-0.01556	2.299	-0.01513
2.258	-0.01864	2.298	-0.01561	2.298	-0.01517
2.257	-0.01868	2.297	-0.01565	2.297	-0.01521
2.256	-0.01866	2.296	-0.0157	2.296	-0.01525
2.255	-0.01869	2.295	-0.01574	2.295	-0.01529
2.254	-0.01871	2.294	-0.01577	2.294	-0.01534
2.253	-0.01872	2.293	-0.01582	2.293	-0.01538
2.252	-0.01875	2.292	-0.01585	2.292	-0.01543
2.251	-0.01873	2.291	-0.0159	2.291	-0.01544
2.25	-0.01876	2.29	-0.01595	2.29	-0.0155
2.249	-0.01879	2.289	-0.016	2.289	-0.01554
2.248	-0.01876	2.288	-0.01603	2.288	-0.01556
2.247	-0.0188	2.287	-0.01607	2.287	-0.0156
2.246	-0.01879	2.286	-0.01611	2.286	-0.01564
2.245	-0.01882	2.285	-0.01615	2.285	-0.01569
2.244	-0.01885	2.284	-0.01619	2.284	-0.01573
2.243	-0.01885	2.283	-0.01624	2.283	-0.01577
2.242	-0.01886	2.282	-0.01628	2.282	-0.01581
2.241	-0.0189	2.281	-0.01632	2.281	-0.01585
2.24	-0.01889	2.28	-0.01635	2.28	-0.0159
2.239	-0.01894	2.279	-0.01639	2.279	-0.01594
2.238	-0.01895	2.278	-0.01645	2.278	-0.01598
2.237	-0.01898	2.277	-0.01647	2.277	-0.01602
2.236	-0.01899	2.276	-0.01651	2.276	-0.01604
2.235	-0.01907	2.275	-0.01656	2.275	-0.01608
2.234	-0.01907	2.274	-0.01661	2.274	-0.01612
2.233	-0.01912	2.273	-0.01665	2.273	-0.01617
2.232	-0.01912	2.272	-0.01669	2.272	-0.0162
2.231	-0.01916	2.271	-0.01673	2.271	-0.01626
2.23	-0.01918	2.27	-0.01678	2.27	-0.0163
2.229	-0.01921	2.269	-0.01681	2.269	-0.01633
2.228	-0.01924	2.268	-0.01687	2.268	-0.01638
2.227	-0.01925	2.267	-0.0169	2.267	-0.01641
2.226	-0.0193	2.266	-0.01695	2.266	-0.01646
2.225	-0.0193	2.265	-0.01699	2.265	-0.01651
2.224	-0.01933	2.264	-0.01704	2.264	-0.01654
2.223	-0.01938	2.263	-0.01708	2.263	-0.01657
2.222	-0.01937	2.262	-0.01712	2.262	-0.01661
2.221	-0.01941	2.261	-0.01716	2.261	-0.01667
2.22	-0.01942	2.26	-0.01719	2.26	-0.0167
2.219	-0.01941	2.259	-0.01723	2.259	-0.01673
2.218	-0.01944	2.258	-0.01729	2.258	-0.01678
2.217	-0.01945	2.257	-0.01734	2.257	-0.01682
2.216	-0.01946	2.256	-0.01737	2.256	-0.01687
2.215	-0.01947	2.255	-0.01742	2.255	-0.01691
2.214	-0.0195	2.254	-0.01746	2.254	-0.01694
2.213	-0.01953	2.253	-0.01751	2.253	-0.01699
2.212	-0.01954	2.252	-0.01755	2.252	-0.01703
2.211	-0.01954	2.251	-0.01761	2.251	-0.01707
2.21	-0.01958	2.25	-0.01764	2.25	-0.01712
2.209	-0.01959	2.249	-0.01769	2.249	-0.01716
2.208	-0.01959	2.248	-0.01773	2.248	-0.01719
2.207	-0.01963	2.247	-0.01778	2.247	-0.01724
2.206	-0.01964	2.246	-0.01782	2.246	-0.01728
2.205	-0.01963	2.245	-0.01788	2.245	-0.01732
2.204	-0.01963	2.244	-0.01791	2.244	-0.01735
2.203	-0.01964	2.243	-0.01794	2.243	-0.01741
2.202	-0.01968	2.242	-0.01799	2.242	-0.01745
2.201	-0.0197	2.241	-0.01804	2.241	-0.01747
2.2	-0.01971	2.24	-0.0181	2.24	-0.01752
2.199	-0.01973	2.239	-0.01815	2.239	-0.01758
2.198	-0.01972	2.238	-0.0182	2.238	-0.0176
2.197	-0.01976	2.237	-0.01823	2.237	-0.01764
2.196	-0.01979	2.236	-0.01828	2.236	-0.01767
2.195	-0.0198	2.235	-0.01832	2.235	-0.01772
2.194	-0.01984	2.234	-0.01838	2.234	-0.01777
2.193	-0.01985	2.233	-0.01842	2.233	-0.01781
2.192	-0.01986	2.232	-0.01846	2.232	-0.01785
2.191	-0.0199	2.231	-0.0185	2.231	-0.0179
2.19	-0.0199	2.23	-0.01855	2.23	-0.01794
2.189	-0.01994	2.229	-0.01859	2.229	-0.01797
2.188	-0.01997	2.228	-0.01864	2.228	-0.01802
2.187	-0.01997	2.227	-0.01868	2.227	-0.01806
2.186	-0.01998	2.226	-0.01873	2.226	-0.01811
2.185	-0.02002	2.225	-0.01877	2.225	-0.01815
2.184	-0.02002	2.224	-0.0188	2.224	-0.01817
2.183	-0.02007	2.223	-0.01885	2.223	-0.01823
2.182	-0.02006	2.222	-0.01889	2.222	-0.01825
2.181	-0.02009	2.221	-0.01894	2.221	-0.01829
2.18	-0.02011	2.22	-0.01898	2.22	-0.01834
2.179	-0.02011	2.219	-0.01902	2.219	-0.01837
2.178	-0.02014	2.218	-0.01904	2.218	-0.01841
2.177	-0.02018	2.217	-0.0191	2.217	-0.01846
2.176	-0.02016	2.216	-0.01912	2.216	-0.0185
2.175	-0.0202	2.215	-0.01915	2.215	-0.01854
2.174	-0.02024	2.214	-0.0192	2.214	-0.01858
2.173	-0.02024	2.213	-0.01924	2.213	-0.01863
2.172	-0.02027	2.212	-0.01928	2.212	-0.01867
2.171	-0.02027	2.211	-0.01932	2.211	-0.01869
2.17	-0.02029	2.21	-0.01936	2.21	-0.01873
2.169	-0.02033	2.209	-0.0194	2.209	-0.01879
2.168	-0.02033	2.208	-0.01942	2.208	-0.01882
2.167	-0.02033	2.207	-0.01947	2.207	-0.01886
2.166	-0.02033	2.206	-0.0195	2.206	-0.01892
2.165	-0.02033	2.205	-0.01955	2.205	-0.01894
2.164	-0.02035	2.204	-0.01959	2.204	-0.01901
2.163	-0.02031	2.203	-0.01962	2.203	-0.01903
2.162	-0.02031	2.202	-0.01966	2.202	-0.01907
2.161	-0.02032	2.201	-0.0197	2.201	-0.01911
2.16	-0.02029	2.2	-0.01973	2.2	-0.01915
2.159	-0.02031	2.199	-0.01979	2.199	-0.01919
2.158	-0.02033	2.198	-0.01984	2.198	-0.01924
2.157	-0.02033	2.197	-0.01986	2.197	-0.01927
2.156	-0.02037	2.196	-0.01992	2.196	-0.01933
2.155	-0.02038	2.195	-0.01996	2.195	-0.01936
2.154	-0.0204	2.194	-0.01999	2.194	-0.0194
2.153	-0.02041	2.193	-0.02005	2.193	-0.01944
2.152	-0.02042	2.192	-0.02009	2.192	-0.01949
2.151	-0.02048	2.191	-0.02012	2.191	-0.01953
2.15	-0.0205	2.19	-0.02018	2.19	-0.01956
2.149	-0.02054	2.189	-0.0202	2.189	-0.0196
2.148	-0.02057	2.188	-0.02027	2.188	-0.01964
2.147	-0.02057	2.187	-0.02031	2.187	-0.0197
2.146	-0.02062	2.186	-0.02035	2.186	-0.01973
2.145	-0.02062	2.185	-0.0204	2.185	-0.01976
2.144	-0.02063	2.184	-0.02044	2.184	-0.01981
2.143	-0.02064	2.183	-0.02049	2.183	-0.01986
2.142	-0.02066	2.182	-0.02054	2.182	-0.01992
2.141	-0.02064	2.181	-0.02061	2.181	-0.01994
2.14	-0.02066	2.18	-0.02063	2.18	-0.01998
2.139	-0.02063	2.179	-0.02068	2.179	-0.02002
2.138	-0.02064	2.178	-0.02072	2.178	-0.02006
2.137	-0.02063	2.177	-0.02077	2.177	-0.02011
2.136	-0.02061	2.176	-0.0208	2.176	-0.02015
2.135	-0.02062	2.175	-0.02087	2.175	-0.02019
2.134	-0.02057	2.174	-0.0209	2.174	-0.02024
2.133	-0.02058	2.173	-0.02093	2.173	-0.02028
2.132	-0.02061	2.172	-0.02098	2.172	-0.02032
2.131	-0.02057	2.171	-0.02102	2.171	-0.02035
2.13	-0.02059	2.17	-0.02106	2.17	-0.02038
2.129	-0.02058	2.169	-0.02112	2.169	-0.02044
2.128	-0.02058	2.168	-0.02114	2.168	-0.02048
2.127	-0.02058	2.167	-0.02119	2.167	-0.02051
2.126	-0.02059	2.166	-0.02122	2.166	-0.02055
2.125	-0.02059	2.165	-0.02127	2.165	-0.02061
2.124	-0.02061	2.164	-0.02131	2.164	-0.02063
2.123	-0.02061	2.163	-0.02135	2.163	-0.02066
2.122	-0.02062	2.162	-0.0214	2.162	-0.02071
2.121	-0.02062	2.161	-0.02142	2.161	-0.02075
2.12	-0.02064	2.16	-0.02146	2.16	-0.0208
2.119	-0.02064	2.159	-0.0215	2.159	-0.02084
2.118	-0.02064	2.158	-0.02154	2.158	-0.02088
2.117	-0.02066	2.157	-0.02158	2.157	-0.02092
2.116	-0.02068	2.156	-0.02163	2.156	-0.02096
2.115	-0.02066	2.155	-0.02166	2.155	-0.021
2.114	-0.02067	2.154	-0.0217	2.154	-0.02103
2.113	-0.02071	2.153	-0.02175	2.153	-0.02109
2.112	-0.02077	2.152	-0.02178	2.152	-0.02112
2.111	-0.02083	2.151	-0.02183	2.151	-0.02116
2.11	-0.02083	2.15	-0.02187	2.15	-0.0212
2.109	-0.02083	2.149	-0.02189	2.149	-0.02126
2.108	-0.02083	2.148	-0.02196	2.148	-0.02129
2.107	-0.02084	2.147	-0.022	2.147	-0.02135
2.106	-0.02087	2.146	-0.02202	2.146	-0.02137
2.105	-0.02093	2.145	-0.02206	2.145	-0.02142
2.104	-0.02094	2.144	-0.0221	2.144	-0.02146
2.103	-0.02096	2.143	-0.02215	2.143	-0.0215
2.102	-0.021	2.142	-0.02219	2.142	-0.02154
2.101	-0.02102	2.141	-0.02223	2.141	-0.02158
2.1	-0.02107	2.14	-0.02228	2.14	-0.02163
2.099	-0.02107	2.139	-0.02233	2.139	-0.02165
2.098	-0.02107	2.138	-0.02236	2.138	-0.0217
2.097	-0.02107	2.137	-0.02243	2.137	-0.02174
2.096	-0.02107	2.136	-0.02246	2.136	-0.02179
2.095	-0.02109	2.135	-0.0225	2.135	-0.02181
2.094	-0.02109	2.134	-0.02255	2.134	-0.02184
2.093	-0.02112	2.133	-0.02258	2.133	-0.02188
2.092	-0.02115	2.132	-0.02262	2.132	-0.02194
2.091	-0.02115	2.131	-0.02267	2.131	-0.022
2.09	-0.02116	2.13	-0.02271	2.13	-0.02202
2.089	-0.0212	2.129	-0.02275	2.129	-0.02206
2.088	-0.02123	2.128	-0.02279	2.128	-0.0221
2.087	-0.02127	2.127	-0.02283	2.127	-0.02215
2.086	-0.02132	2.126	-0.02285	2.126	-0.02219
2.085	-0.02133	2.125	-0.02289	2.125	-0.02223
2.084	-0.02139	2.124	-0.02293	2.124	-0.02227
2.083	-0.02144	2.123	-0.02297	2.123	-0.02229
2.082	-0.02145	2.122	-0.02302	2.122	-0.02233
2.081	-0.02149	2.121	-0.02305	2.121	-0.02237
2.08	-0.02153	2.12	-0.0231	2.12	-0.02241
2.079	-0.02159	2.119	-0.02313	2.119	-0.02246
2.078	-0.02165	2.118	-0.02317	2.118	-0.0225
2.077	-0.02168	2.117	-0.02319	2.117	-0.02254
2.076	-0.02171	2.116	-0.02326	2.116	-0.02259
2.075	-0.02178	2.115	-0.0233	2.115	-0.02263
2.074	-0.02179	2.114	-0.02334	2.114	-0.0227
2.073	-0.02184	2.113	-0.02336	2.113	-0.02274
2.072	-0.02189	2.112	-0.0234	2.112	-0.02276
2.071	-0.02192	2.111	-0.02344	2.111	-0.02282
2.07	-0.02196	2.11	-0.02348	2.11	-0.02284
2.069	-0.022	2.109	-0.02352	2.109	-0.02288
2.068	-0.02203	2.108	-0.02357	2.108	-0.02292
2.067	-0.02206	2.107	-0.0236	2.107	-0.02296
2.066	-0.02211	2.106	-0.02365	2.106	-0.02301
2.065	-0.02215	2.105	-0.02369	2.105	-0.02304
2.064	-0.02215	2.104	-0.02374	2.104	-0.02306
2.063	-0.0222	2.103	-0.02375	2.103	-0.0231
2.062	-0.02223	2.102	-0.0238	2.102	-0.02314
2.061	-0.02227	2.101	-0.02385	2.101	-0.02318
2.06	-0.02229	2.1	-0.02388	2.1	-0.02323
2.059	-0.02231	2.099	-0.02395	2.099	-0.02327
2.058	-0.02236	2.098	-0.02399	2.098	-0.02332
2.057	-0.0224	2.097	-0.02402	2.097	-0.02336
2.056	-0.02241	2.096	-0.02404	2.096	-0.02341
2.055	-0.02243	2.095	-0.0241	2.095	-0.02345
2.054	-0.02246	2.094	-0.02414	2.094	-0.02347
2.053	-0.02248	2.093	-0.02418	2.093	-0.02352
2.052	-0.02252	2.092	-0.02423	2.092	-0.02356
2.051	-0.02252	2.091	-0.02426	2.091	-0.02361
2.05	-0.02255	2.09	-0.02431	2.09	-0.02363
2.049	-0.02259	2.089	-0.02435	2.089	-0.0237
2.048	-0.02265	2.088	-0.02436	2.088	-0.02373
2.047	-0.02267	2.087	-0.02441	2.087	-0.02376
2.046	-0.02269	2.086	-0.02447	2.086	-0.0238
2.045	-0.02271	2.085	-0.02451	2.085	-0.02384
2.044	-0.02276	2.084	-0.02453	2.084	-0.02388
2.043	-0.02275	2.083	-0.02456	2.083	-0.02392
2.042	-0.02279	2.082	-0.02461	2.082	-0.02396
2.041	-0.02276	2.081	-0.02464	2.081	-0.024
2.04	-0.02278	2.08	-0.02467	2.08	-0.02405
2.039	-0.0228	2.079	-0.02471	2.079	-0.02409
2.038	-0.02283	2.078	-0.02475	2.078	-0.02412
2.037	-0.02282	2.077	-0.02476	2.077	-0.02417
2.036	-0.02282	2.076	-0.0248	2.076	-0.02421
2.035	-0.02279	2.075	-0.02487	2.075	-0.02423
2.034	-0.02282	2.074	-0.0249	2.074	-0.02428
2.033	-0.02283	2.073	-0.02493	2.073	-0.02432
2.032	-0.02283	2.072	-0.02497	2.072	-0.02435
2.031	-0.02283	2.071	-0.02501	2.071	-0.0244
2.03	-0.02282	2.07	-0.02504	2.07	-0.02443
2.029	-0.02284	2.069	-0.02508	2.069	-0.02447
2.028	-0.02285	2.068	-0.02513	2.068	-0.02452
2.027	-0.02287	2.067	-0.02517	2.067	-0.02456
2.026	-0.02283	2.066	-0.02521	2.066	-0.02458
2.025	-0.02285	2.065	-0.02525	2.065	-0.02462
2.024	-0.02287	2.064	-0.02526	2.064	-0.02465
2.023	-0.02287	2.063	-0.02531	2.063	-0.02471
2.022	-0.02287	2.062	-0.02538	2.062	-0.02474
2.021	-0.02292	2.061	-0.02542	2.061	-0.02476
2.02	-0.02292	2.06	-0.02544	2.06	-0.02482
2.019	-0.02292	2.059	-0.02549	2.059	-0.02486
2.018	-0.02293	2.058	-0.02553	2.058	-0.0249
2.017	-0.02296	2.057	-0.02557	2.057	-0.02493
2.016	-0.02298	2.056	-0.02562	2.056	-0.02496
2.015	-0.02302	2.055	-0.02566	2.055	-0.025
2.014	-0.02304	2.054	-0.0257	2.054	-0.02504
2.013	-0.02307	2.053	-0.02574	2.053	-0.02508
2.012	-0.0231	2.052	-0.02578	2.052	-0.02512
2.011	-0.02311	2.051	-0.02581	2.051	-0.02514
2.01	-0.02313	2.05	-0.0259	2.05	-0.02519
2.009	-0.02314	2.049	-0.02592	2.049	-0.02523
2.008	-0.02315	2.048	-0.02596	2.048	-0.02528
2.007	-0.02318	2.047	-0.026	2.047	-0.02531
2.006	-0.02321	2.046	-0.02604	2.046	-0.02536
2.005	-0.02318	2.045	-0.02605	2.045	-0.02539
2.004	-0.02318	2.044	-0.02612	2.044	-0.02543
2.003	-0.02317	2.043	-0.02614	2.043	-0.02547
2.002	-0.02318	2.042	-0.02618	2.042	-0.02549
2.001	-0.02318	2.041	-0.02621	2.041	-0.02555
2	-0.02318	2.04	-0.02626	2.04	-0.02558
1.999	-0.02322	2.039	-0.0263	2.039	-0.02564
1.998	-0.02323	2.038	-0.02634	2.038	-0.02565
1.997	-0.02326	2.037	-0.02639	2.037	-0.0257
1.996	-0.02328	2.036	-0.0264	2.036	-0.02574
1.995	-0.0233	2.035	-0.02647	2.035	-0.02577
1.994	-0.02332	2.034	-0.02651	2.034	-0.02582
1.993	-0.02334	2.033	-0.02656	2.033	-0.02584
1.992	-0.02335	2.032	-0.02657	2.032	-0.02588
1.991	-0.0234	2.031	-0.02664	2.031	-0.02594
1.99	-0.02341	2.03	-0.02666	2.03	-0.02596
1.989	-0.02343	2.029	-0.02672	2.029	-0.02599
1.988	-0.02345	2.028	-0.02677	2.028	-0.02606
1.987	-0.02348	2.027	-0.02679	2.027	-0.02605
1.986	-0.02348	2.026	-0.02686	2.026	-0.02612
1.985	-0.02349	2.025	-0.02688	2.025	-0.02614
1.984	-0.0235	2.024	-0.02692	2.024	-0.0262
1.983	-0.02352	2.023	-0.02698	2.023	-0.02622
1.982	-0.02356	2.022	-0.027	2.022	-0.02626
1.981	-0.02353	2.021	-0.02705	2.021	-0.0263
1.98	-0.02358	2.02	-0.02712	2.02	-0.02634
1.979	-0.02361	2.019	-0.02712	2.019	-0.02636
1.978	-0.02365	2.018	-0.02718	2.018	-0.0264
1.977	-0.02367	2.017	-0.02721	2.017	-0.02643
1.976	-0.0237	2.016	-0.02725	2.016	-0.02648
1.975	-0.02373	2.015	-0.0273	2.015	-0.02652
1.974	-0.02374	2.014	-0.02733	2.014	-0.02657
1.973	-0.02378	2.013	-0.02737	2.013	-0.0266
1.972	-0.02382	2.012	-0.02742	2.012	-0.02664
1.971	-0.02384	2.011	-0.02744	2.011	-0.02666
1.97	-0.02385	2.01	-0.02751	2.01	-0.02672
1.969	-0.02385	2.009	-0.02753	2.009	-0.02675
1.968	-0.02388	2.008	-0.02759	2.008	-0.02678
1.967	-0.02391	2.007	-0.02764	2.007	-0.02683
1.966	-0.02392	2.006	-0.02768	2.006	-0.02687
1.965	-0.02396	2.005	-0.0277	2.005	-0.0269
1.964	-0.02397	2.004	-0.02775	2.004	-0.02692
1.963	-0.02401	2.003	-0.02779	2.003	-0.02695
1.962	-0.02404	2.002	-0.02785	2.002	-0.027
1.961	-0.0241	2.001	-0.02786	2.001	-0.02704
1.96	-0.0241	2	-0.02789	2	-0.02708
1.959	-0.02413	1.999	-0.02795	1.999	-0.02712
1.958	-0.02414	1.998	-0.02798	1.998	-0.02714
1.957	-0.02414	1.997	-0.02802	1.997	-0.0272
1.956	-0.02415	1.996	-0.02805	1.996	-0.02722
1.955	-0.02417	1.995	-0.02807	1.995	-0.02726
1.954	-0.02419	1.994	-0.02813	1.994	-0.0273
1.953	-0.02419	1.993	-0.02817	1.993	-0.02734
1.952	-0.02419	1.992	-0.02821	1.992	-0.02737
1.951	-0.02421	1.991	-0.02824	1.991	-0.0274
1.95	-0.02423	1.99	-0.02829	1.99	-0.02746
1.949	-0.02423	1.989	-0.02831	1.989	-0.02747
1.948	-0.02422	1.988	-0.02835	1.988	-0.02751
1.947	-0.02423	1.987	-0.02838	1.987	-0.02755
1.946	-0.02426	1.986	-0.02843	1.986	-0.02759
1.945	-0.0243	1.985	-0.02847	1.985	-0.02764
1.944	-0.02428	1.984	-0.02851	1.984	-0.02764
1.943	-0.02436	1.983	-0.02855	1.983	-0.02769
1.942	-0.02435	1.982	-0.02859	1.982	-0.02773
1.941	-0.02439	1.981	-0.02863	1.981	-0.02775
1.94	-0.02439	1.98	-0.02867	1.98	-0.02783
1.939	-0.02444	1.979	-0.02869	1.979	-0.02785
1.938	-0.02448	1.978	-0.02874	1.978	-0.0279
1.937	-0.02454	1.977	-0.0288	1.977	-0.02794
1.936	-0.02464	1.976	-0.02881	1.976	-0.02795
1.935	-0.02467	1.975	-0.02886	1.975	-0.028
1.934	-0.02467	1.974	-0.02889	1.974	-0.02804
1.933	-0.02469	1.973	-0.02894	1.973	-0.02807
1.932	-0.02473	1.972	-0.02898	1.972	-0.02811
1.931	-0.02473	1.971	-0.02899	1.971	-0.02815
1.93	-0.02478	1.97	-0.02903	1.97	-0.02818
1.929	-0.02483	1.969	-0.02908	1.969	-0.02821
1.928	-0.02487	1.968	-0.02911	1.968	-0.02826
1.927	-0.02492	1.967	-0.02915	1.967	-0.0283
1.926	-0.02496	1.966	-0.0292	1.966	-0.02831
1.925	-0.02503	1.965	-0.02925	1.965	-0.02837
1.924	-0.02506	1.964	-0.02928	1.964	-0.02842
1.923	-0.02512	1.963	-0.02933	1.963	-0.02843
1.922	-0.02517	1.962	-0.02934	1.962	-0.02847
1.921	-0.02523	1.961	-0.02939	1.961	-0.02847
1.92	-0.02527	1.96	-0.02943	1.96	-0.02852
1.919	-0.02536	1.959	-0.02948	1.959	-0.02855
1.918	-0.02538	1.958	-0.02954	1.958	-0.02861
1.917	-0.02543	1.957	-0.0296	1.957	-0.02863
1.916	-0.02549	1.956	-0.02967	1.956	-0.02869
1.915	-0.02553	1.955	-0.02969	1.955	-0.02872
1.914	-0.02557	1.954	-0.02974	1.954	-0.02874
1.913	-0.02564	1.953	-0.02977	1.953	-0.0288
1.912	-0.02569	1.952	-0.02982	1.952	-0.02883
1.911	-0.02575	1.951	-0.02989	1.951	-0.02887
1.91	-0.02581	1.95	-0.02994	1.95	-0.0289
1.909	-0.02584	1.949	-0.02998	1.949	-0.02894
1.908	-0.02591	1.948	-0.03004	1.948	-0.02898
1.907	-0.02595	1.947	-0.03006	1.947	-0.029
1.906	-0.02601	1.946	-0.03012	1.946	-0.02903
1.905	-0.02605	1.945	-0.0302	1.945	-0.02909
1.904	-0.02609	1.944	-0.03025	1.944	-0.02911
1.903	-0.02616	1.943	-0.0303	1.943	-0.02916
1.902	-0.02621	1.942	-0.03033	1.942	-0.02921
1.901	-0.02626	1.941	-0.03034	1.941	-0.02924
1.9	-0.02634	1.94	-0.03039	1.94	-0.02929
1.899	-0.02636	1.939	-0.03046	1.939	-0.0293
1.898	-0.0264	1.938	-0.03047	1.938	-0.02934
1.897	-0.02647	1.937	-0.03051	1.937	-0.02939
1.896	-0.02651	1.936	-0.03055	1.936	-0.02941
1.895	-0.02657	1.935	-0.03058	1.935	-0.02947
1.894	-0.02661	1.934	-0.03062	1.934	-0.02947
1.893	-0.02666	1.933	-0.03067	1.933	-0.02952
1.892	-0.0267	1.932	-0.03068	1.932	-0.02955
1.891	-0.02674	1.931	-0.03071	1.931	-0.02959
1.89	-0.02678	1.93	-0.03077	1.93	-0.02963
1.889	-0.02682	1.929	-0.03082	1.929	-0.02968
1.888	-0.02685	1.928	-0.03084	1.928	-0.02969
1.887	-0.02688	1.927	-0.03086	1.927	-0.02974
1.886	-0.02694	1.926	-0.0309	1.926	-0.02978
1.885	-0.02696	1.925	-0.03097	1.925	-0.0298
1.884	-0.02704	1.924	-0.03099	1.924	-0.02985
1.883	-0.02704	1.923	-0.03104	1.923	-0.02986
1.882	-0.02707	1.922	-0.03107	1.922	-0.02991
1.881	-0.02713	1.921	-0.0311	1.921	-0.02995
1.88	-0.02713	1.92	-0.03116	1.92	-0.02999
1.879	-0.0272	1.919	-0.03117	1.919	-0.03002
1.878	-0.02724	1.918	-0.03119	1.918	-0.03007
1.877	-0.02727	1.917	-0.03123	1.917	-0.03011
1.876	-0.0273	1.916	-0.03128	1.916	-0.03013
1.875	-0.02733	1.915	-0.03132	1.915	-0.03017
1.874	-0.02739	1.914	-0.03133	1.914	-0.03023
1.873	-0.02744	1.913	-0.03137	1.913	-0.03025
1.872	-0.02748	1.912	-0.03141	1.912	-0.03028
1.871	-0.02752	1.911	-0.03143	1.911	-0.03033
1.87	-0.02757	1.91	-0.03147	1.91	-0.03033
1.869	-0.02759	1.909	-0.03151	1.909	-0.03038
1.868	-0.02764	1.908	-0.03156	1.908	-0.03042
1.867	-0.02764	1.907	-0.0316	1.907	-0.03046
1.866	-0.02769	1.906	-0.03164	1.906	-0.03048
1.865	-0.02773	1.905	-0.03167	1.905	-0.03052
1.864	-0.02777	1.904	-0.03169	1.904	-0.03056
1.863	-0.02781	1.903	-0.03173	1.903	-0.0306
1.862	-0.02786	1.902	-0.03179	1.902	-0.03065
1.861	-0.02787	1.901	-0.03182	1.901	-0.03069
1.86	-0.02794	1.9	-0.03185	1.9	-0.03071
1.859	-0.02795	1.899	-0.03189	1.899	-0.03076
1.858	-0.028	1.898	-0.03193	1.898	-0.0308
1.857	-0.02804	1.897	-0.03197	1.897	-0.03082
1.856	-0.02808	1.896	-0.03201	1.896	-0.03086
1.855	-0.02813	1.895	-0.03204	1.895	-0.03091
1.854	-0.02817	1.894	-0.03211	1.894	-0.03095
1.853	-0.02821	1.893	-0.03214	1.893	-0.03098
1.852	-0.02827	1.892	-0.03219	1.892	-0.03102
1.851	-0.0283	1.891	-0.03223	1.891	-0.03106
1.85	-0.02835	1.89	-0.03225	1.89	-0.03107
1.849	-0.02843	1.889	-0.03231	1.889	-0.03111
1.848	-0.02848	1.888	-0.03234	1.888	-0.03113
1.847	-0.02855	1.887	-0.0324	1.887	-0.0312
1.846	-0.02859	1.886	-0.03242	1.886	-0.03123
1.845	-0.02867	1.885	-0.03243	1.885	-0.03125
1.844	-0.0287	1.884	-0.03247	1.884	-0.03132
1.843	-0.02878	1.883	-0.03253	1.883	-0.03133
1.842	-0.02883	1.882	-0.03255	1.882	-0.03136
1.841	-0.02891	1.881	-0.0326	1.881	-0.03138
1.84	-0.02894	1.88	-0.03263	1.88	-0.03143
1.839	-0.02904	1.879	-0.0327	1.879	-0.03145
1.838	-0.02905	1.878	-0.03267	1.878	-0.0315
1.837	-0.02915	1.877	-0.03271	1.877	-0.03154
1.836	-0.0292	1.876	-0.03276	1.876	-0.03156
1.835	-0.02925	1.875	-0.03281	1.875	-0.0316
1.834	-0.02933	1.874	-0.03285	1.874	-0.03164
1.833	-0.02938	1.873	-0.03286	1.873	-0.03167
1.832	-0.02942	1.872	-0.0329	1.872	-0.03171
1.831	-0.0295	1.871	-0.03293	1.871	-0.03172
1.83	-0.02954	1.87	-0.03297	1.87	-0.03176
1.829	-0.0296	1.869	-0.03302	1.869	-0.03181
1.828	-0.02968	1.868	-0.03306	1.868	-0.03184
1.827	-0.0297	1.867	-0.03307	1.867	-0.03186
1.826	-0.02976	1.866	-0.03311	1.866	-0.03189
1.825	-0.02983	1.865	-0.03315	1.865	-0.0319
1.824	-0.02986	1.864	-0.03318	1.864	-0.03197
1.823	-0.02993	1.863	-0.0332	1.863	-0.03202
1.822	-0.02997	1.862	-0.03327	1.862	-0.03202
1.821	-0.02999	1.861	-0.03328	1.861	-0.03206
1.82	-0.03006	1.86	-0.03335	1.86	-0.03211
1.819	-0.03007	1.859	-0.03336	1.859	-0.03215
1.818	-0.03012	1.858	-0.03338	1.858	-0.03218
1.817	-0.03016	1.857	-0.03344	1.857	-0.03223
1.816	-0.0302	1.856	-0.03346	1.856	-0.03225
1.815	-0.03028	1.855	-0.03353	1.855	-0.03229
1.814	-0.0303	1.854	-0.03354	1.854	-0.03232
1.813	-0.03034	1.853	-0.03358	1.853	-0.03236
1.812	-0.03039	1.852	-0.03363	1.852	-0.0324
1.811	-0.03042	1.851	-0.03367	1.851	-0.03241
1.81	-0.03046	1.85	-0.03368	1.85	-0.03245
1.809	-0.03047	1.849	-0.03374	1.849	-0.03246
1.808	-0.0305	1.848	-0.03376	1.848	-0.03253
1.807	-0.03055	1.847	-0.03383	1.847	-0.03255
1.806	-0.03056	1.846	-0.03384	1.846	-0.03259
1.805	-0.03059	1.845	-0.03386	1.845	-0.03263
1.804	-0.03068	1.844	-0.03389	1.844	-0.03266
1.803	-0.03067	1.843	-0.03393	1.843	-0.0327
1.802	-0.03071	1.842	-0.03394	1.842	-0.03271
1.801	-0.03075	1.841	-0.03396	1.841	-0.03273
1.8	-0.03077	1.84	-0.03402	1.84	-0.03276
1.799	-0.0308	1.839	-0.03406	1.839	-0.03283
1.798	-0.03081	1.838	-0.03407	1.838	-0.03284
1.797	-0.03084	1.837	-0.0341	1.837	-0.03286
1.796	-0.03085	1.836	-0.03411	1.836	-0.0329
1.795	-0.03084	1.835	-0.03415	1.835	-0.0329
1.794	-0.03088	1.834	-0.03415	1.834	-0.03292
1.793	-0.03089	1.833	-0.0342	1.833	-0.03298
1.792	-0.0309	1.832	-0.03422	1.832	-0.03301
1.791	-0.03091	1.831	-0.03426	1.831	-0.03306
1.79	-0.03094	1.83	-0.03427	1.83	-0.03308
1.789	-0.03094	1.829	-0.03433	1.829	-0.03312
1.788	-0.03097	1.828	-0.03435	1.828	-0.03316
1.787	-0.03098	1.827	-0.03438	1.827	-0.03318
1.786	-0.03099	1.826	-0.03441	1.826	-0.03323
1.785	-0.03097	1.825	-0.03446	1.825	-0.03325
1.784	-0.031	1.824	-0.03449	1.824	-0.03327
1.783	-0.03099	1.823	-0.0345	1.823	-0.03331
1.782	-0.03102	1.822	-0.03453	1.822	-0.03335
1.781	-0.03102	1.821	-0.03459	1.821	-0.03338
1.78	-0.03107	1.82	-0.03465	1.82	-0.03344
1.779	-0.03104	1.819	-0.03467	1.819	-0.03345
1.778	-0.03107	1.818	-0.03471	1.818	-0.03349
1.777	-0.03106	1.817	-0.03474	1.817	-0.03353
1.776	-0.03111	1.816	-0.03475	1.816	-0.03355
1.775	-0.03116	1.815	-0.03483	1.815	-0.03358
1.774	-0.03116	1.814	-0.03485	1.814	-0.0336
1.773	-0.03123	1.813	-0.03491	1.813	-0.03363
1.772	-0.0313	1.812	-0.03492	1.812	-0.03367
1.771	-0.03133	1.811	-0.03494	1.811	-0.0337
1.77	-0.03141	1.81	-0.035	1.81	-0.03374
1.769	-0.03143	1.809	-0.03505	1.809	-0.03379
1.768	-0.0315	1.808	-0.03505	1.808	-0.03381
1.767	-0.03158	1.807	-0.03511	1.807	-0.03385
1.766	-0.03167	1.806	-0.03517	1.806	-0.03389
1.765	-0.03171	1.805	-0.03518	1.805	-0.0339
1.764	-0.03177	1.804	-0.03522	1.804	-0.03394
1.763	-0.03184	1.803	-0.03524	1.803	-0.03394
1.762	-0.0319	1.802	-0.03526	1.802	-0.03398
1.761	-0.03198	1.801	-0.03531	1.801	-0.03402
1.76	-0.03206	1.8	-0.03533	1.8	-0.03405
1.759	-0.03215	1.799	-0.03537	1.799	-0.03409
1.758	-0.03216	1.798	-0.03543	1.798	-0.03411
1.757	-0.03221	1.797	-0.03545	1.797	-0.03415
1.756	-0.03225	1.796	-0.0355	1.796	-0.0342
1.755	-0.03234	1.795	-0.0355	1.795	-0.03422
1.754	-0.0324	1.794	-0.03557	1.794	-0.03424
1.753	-0.03249	1.793	-0.03558	1.793	-0.03427
1.752	-0.03253	1.792	-0.03563	1.792	-0.03429
1.751	-0.03262	1.791	-0.03566	1.791	-0.03435
1.75	-0.03267	1.79	-0.03569	1.79	-0.03438
1.749	-0.03279	1.789	-0.03575	1.789	-0.03441
1.748	-0.03285	1.788	-0.03576	1.788	-0.03448
1.747	-0.03289	1.787	-0.0358	1.787	-0.03448
1.746	-0.03296	1.786	-0.03583	1.786	-0.0345
1.745	-0.03307	1.785	-0.03588	1.785	-0.03455
1.744	-0.03308	1.784	-0.03589	1.784	-0.03461
1.743	-0.03315	1.783	-0.03596	1.783	-0.03461
1.742	-0.03319	1.782	-0.03598	1.782	-0.03466
1.741	-0.03328	1.781	-0.03601	1.781	-0.03468
1.74	-0.03335	1.78	-0.03605	1.78	-0.0347
1.739	-0.0334	1.779	-0.03609	1.779	-0.03472
1.738	-0.03348	1.778	-0.03614	1.778	-0.03476
1.737	-0.03354	1.777	-0.03619	1.777	-0.0348
1.736	-0.03363	1.776	-0.03622	1.776	-0.03484
1.735	-0.03374	1.775	-0.03626	1.775	-0.03489
1.734	-0.03383	1.774	-0.0363	1.774	-0.03489
1.733	-0.03393	1.773	-0.03635	1.773	-0.03494
1.732	-0.034	1.772	-0.0364	1.772	-0.03497
1.731	-0.03409	1.771	-0.0364	1.771	-0.03498
1.73	-0.03419	1.77	-0.03644	1.77	-0.03502
1.729	-0.03427	1.769	-0.03645	1.769	-0.03506
1.728	-0.03435	1.768	-0.0365	1.768	-0.03507
1.727	-0.03444	1.767	-0.03652	1.767	-0.03511
1.726	-0.03449	1.766	-0.03654	1.766	-0.03514
1.725	-0.03454	1.765	-0.0366	1.765	-0.03517
1.724	-0.03458	1.764	-0.03665	1.764	-0.0352
1.723	-0.03465	1.763	-0.03663	1.763	-0.03524
1.722	-0.03476	1.762	-0.03671	1.762	-0.03526
1.721	-0.03479	1.761	-0.03676	1.761	-0.0353
1.72	-0.03492	1.76	-0.03679	1.76	-0.03533
1.719	-0.03497	1.759	-0.03682	1.759	-0.03537
1.718	-0.03507	1.758	-0.03683	1.758	-0.03537
1.717	-0.03517	1.757	-0.03688	1.757	-0.03541
1.716	-0.03532	1.756	-0.03692	1.756	-0.03545
1.715	-0.03543	1.755	-0.03693	1.755	-0.03548
1.714	-0.03552	1.754	-0.03698	1.754	-0.03555
1.713	-0.03557	1.753	-0.03702	1.753	-0.03557
1.712	-0.03561	1.752	-0.03705	1.752	-0.03559
1.711	-0.0357	1.751	-0.03708	1.751	-0.03565
1.71	-0.03576	1.75	-0.0371	1.75	-0.03567
1.709	-0.03584	1.749	-0.03717	1.749	-0.03574
1.708	-0.03587	1.748	-0.03722	1.748	-0.03576
1.707	-0.03593	1.747	-0.03722	1.747	-0.03579
1.706	-0.03598	1.746	-0.03727	1.746	-0.03584
1.705	-0.03604	1.745	-0.03727	1.745	-0.03589
1.704	-0.03602	1.744	-0.0373	1.744	-0.03592
1.703	-0.03605	1.743	-0.03738	1.743	-0.03596
1.702	-0.03609	1.742	-0.03741	1.742	-0.036
1.701	-0.03614	1.741	-0.03745	1.741	-0.03605
1.7	-0.03619	1.74	-0.03749	1.74	-0.03609
1.699	-0.03623	1.739	-0.03752	1.739	-0.03614
1.698	-0.03627	1.738	-0.03757	1.738	-0.03618
1.697	-0.03635	1.737	-0.0376	1.737	-0.03623
1.696	-0.03643	1.736	-0.0376	1.736	-0.03626
1.695	-0.03654	1.735	-0.03764	1.735	-0.03627
1.694	-0.03662	1.734	-0.03767	1.734	-0.03631
1.693	-0.03671	1.733	-0.03771	1.733	-0.03636
1.692	-0.03682	1.732	-0.03777	1.732	-0.03643
1.691	-0.03689	1.731	-0.03777	1.731	-0.03644
1.69	-0.03696	1.73	-0.03782	1.73	-0.03648
1.689	-0.03701	1.729	-0.03783	1.729	-0.0365
1.688	-0.03706	1.728	-0.03786	1.728	-0.03656
1.687	-0.03717	1.727	-0.03787	1.727	-0.0366
1.686	-0.03719	1.726	-0.03788	1.726	-0.03666
1.685	-0.03728	1.725	-0.03792	1.725	-0.03669
1.684	-0.03736	1.724	-0.03796	1.724	-0.03676
1.683	-0.03741	1.723	-0.038	1.723	-0.03682
1.682	-0.03748	1.722	-0.03804	1.722	-0.03685
1.681	-0.03756	1.721	-0.03809	1.721	-0.03689
1.68	-0.03764	1.72	-0.0381	1.72	-0.03692
1.679	-0.03773	1.719	-0.03814	1.719	-0.037
1.678	-0.03783	1.718	-0.03817	1.718	-0.03705
1.677	-0.03793	1.717	-0.03819	1.717	-0.03709
1.676	-0.03805	1.716	-0.03825	1.716	-0.03714
1.675	-0.03814	1.715	-0.03829	1.715	-0.03718
1.674	-0.03825	1.714	-0.03832	1.714	-0.03725
1.673	-0.03835	1.713	-0.03835	1.713	-0.03728
1.672	-0.03848	1.712	-0.03835	1.712	-0.03734
1.671	-0.03864	1.711	-0.0384	1.711	-0.03743
1.67	-0.03871	1.71	-0.03843	1.71	-0.03748
1.669	-0.0388	1.709	-0.03848	1.709	-0.03754
1.668	-0.03891	1.708	-0.03849	1.708	-0.03761
1.667	-0.039	1.707	-0.03852	1.707	-0.0377
1.666	-0.03909	1.706	-0.03853	1.706	-0.03777
1.665	-0.03917	1.705	-0.03856	1.705	-0.03784
1.664	-0.03927	1.704	-0.03858	1.704	-0.03791
1.663	-0.03926	1.703	-0.03862	1.703	-0.03799
1.662	-0.03934	1.702	-0.03861	1.702	-0.03805
1.661	-0.03947	1.701	-0.03866	1.701	-0.0381
1.66	-0.03955	1.7	-0.03869	1.7	-0.03816
1.659	-0.03966	1.699	-0.03869	1.699	-0.03818
1.658	-0.03974	1.698	-0.03874	1.698	-0.03822
1.657	-0.03982	1.697	-0.03877	1.697	-0.0383
1.656	-0.0399	1.696	-0.03879	1.696	-0.03835
1.655	-0.03999	1.695	-0.03883	1.695	-0.03841
1.654	-0.04011	1.694	-0.03884	1.694	-0.03844
1.653	-0.04022	1.693	-0.03886	1.693	-0.03848
1.652	-0.0403	1.692	-0.03887	1.692	-0.03852
1.651	-0.04038	1.691	-0.0389	1.691	-0.03856
1.65	-0.04047	1.69	-0.03895	1.69	-0.03861
1.649	-0.04059	1.689	-0.03899	1.689	-0.0387
1.648	-0.0407	1.688	-0.039	1.688	-0.03877
1.647	-0.04082	1.687	-0.03901	1.687	-0.03884
1.646	-0.0409	1.686	-0.03905	1.686	-0.03892
1.645	-0.04103	1.685	-0.03909	1.685	-0.03899
1.644	-0.04115	1.684	-0.03914	1.684	-0.03904
1.643	-0.04122	1.683	-0.03914	1.683	-0.0391
1.642	-0.04138	1.682	-0.0392	1.682	-0.03917
1.641	-0.0415	1.681	-0.03923	1.681	-0.03923
1.64	-0.04163	1.68	-0.03925	1.68	-0.03922
1.639	-0.04174	1.679	-0.0393	1.679	-0.03934
1.638	-0.0419	1.678	-0.03922	1.678	-0.03939
1.637	-0.04198	1.677	-0.03922	1.677	-0.03951
1.636	-0.04206	1.676	-0.0393	1.676	-0.03958
1.635	-0.04215	1.675	-0.0393	1.675	-0.03966
1.634	-0.04222	1.674	-0.03934	1.674	-0.0397
1.633	-0.04226	1.673	-0.03934	1.673	-0.03978
1.632	-0.04234	1.672	-0.03943	1.672	-0.03986
1.631	-0.04246	1.671	-0.03947	1.671	-0.0399
1.63	-0.04254	1.67	-0.03951	1.67	-0.03999
1.629	-0.04261	1.669	-0.03951	1.669	-0.03999
1.628	-0.04271	1.668	-0.03958	1.668	-0.04003
1.627	-0.04282	1.667	-0.03958	1.667	-0.04007
1.626	-0.04294	1.666	-0.03962	1.666	-0.04007
1.625	-0.04298	1.665	-0.03966	1.665	-0.04007
1.624	-0.0431	1.664	-0.0397	1.664	-0.04007
1.623	-0.04323	1.663	-0.03974	1.663	-0.04011
1.622	-0.0433	1.662	-0.03978	1.662	-0.04007
1.621	-0.04342	1.661	-0.03982	1.661	-0.04003
1.62	-0.04354	1.66	-0.03986	1.66	-0.04003
1.619	-0.04365	1.659	-0.0399	1.659	-0.04003
1.618	-0.04369	1.658	-0.0399	1.658	-0.03999
1.617	-0.04382	1.657	-0.04003	1.657	-0.03999
1.616	-0.0439	1.656	-0.04003	1.656	-0.03999
1.615	-0.04402	1.655	-0.04011	1.655	-0.03999
1.614	-0.0441	1.654	-0.04011	1.654	-0.03995
1.613	-0.04421	1.653	-0.04014	1.653	-0.03995
1.612	-0.04434	1.652	-0.04018	1.652	-0.0399
1.611	-0.04442	1.651	-0.04018	1.651	-0.0399
1.61	-0.04454	1.65	-0.04026	1.65	-0.03986
1.609	-0.04462	1.649	-0.04022	1.649	-0.03986
1.608	-0.04473	1.648	-0.0403	1.648	-0.03982
1.607	-0.0449	1.647	-0.0403	1.647	-0.03986
1.606	-0.04498	1.646	-0.04034	1.646	-0.03982
1.605	-0.0451	1.645	-0.04038	1.645	-0.03982
1.604	-0.04518	1.644	-0.04042	1.644	-0.03982
1.603	-0.04525	1.643	-0.04051	1.643	-0.03982
1.602	-0.04538	1.642	-0.04051	1.642	-0.03982
1.601	-0.0455	1.641	-0.04059	1.641	-0.03982
1.6	-0.04558	1.64	-0.04059	1.64	-0.03978
1.599	-0.0457	1.639	-0.04063	1.639	-0.03978
1.598	-0.04581	1.638	-0.0407	1.638	-0.03978
1.597	-0.04594	1.637	-0.04074	1.637	-0.03978
1.596	-0.04602	1.636	-0.04078	1.636	-0.03982
1.595	-0.04614	1.635	-0.04082	1.635	-0.03978
1.594	-0.04622	1.634	-0.04082	1.634	-0.03982
1.593	-0.04629	1.633	-0.04086	1.633	-0.03982
1.592	-0.04633	1.632	-0.04094	1.632	-0.03982
1.591	-0.04646	1.631	-0.04094	1.631	-0.03982
1.59	-0.0465	1.63	-0.04098	1.63	-0.03982
1.589	-0.04658	1.629	-0.04103	1.629	-0.03982
1.588	-0.04662	1.628	-0.04103	1.628	-0.03982
1.587	-0.0467	1.627	-0.04107	1.627	-0.03986
1.586	-0.04681	1.626	-0.04111	1.626	-0.0399
1.585	-0.04689	1.625	-0.04115	1.625	-0.0399
1.584	-0.04702	1.624	-0.04115	1.624	-0.0399
1.583	-0.0471	1.623	-0.04115	1.623	-0.03995
1.582	-0.04718	1.622	-0.04122	1.622	-0.03995
1.581	-0.04722	1.621	-0.04122	1.621	-0.03995
1.58	-0.04729	1.62	-0.04126	1.62	-0.03995
1.579	-0.04737	1.619	-0.04126	1.619	-0.03995
1.578	-0.04745	1.618	-0.0413	1.618	-0.03999
1.577	-0.04754	1.617	-0.04134	1.617	-0.04003
1.576	-0.04758	1.616	-0.04138	1.616	-0.04003
1.575	-0.0477	1.615	-0.04142	1.615	-0.04007
1.574	-0.04774	1.614	-0.04146	1.614	-0.04007
1.573	-0.04781	1.613	-0.04146	1.613	-0.04011
1.572	-0.04789	1.612	-0.0415	1.612	-0.04011
1.571	-0.04793	1.611	-0.04154	1.611	-0.04011
1.57	-0.04801	1.61	-0.04159	1.61	-0.04014
1.569	-0.0481	1.609	-0.04159	1.609	-0.04014
1.568	-0.04814	1.608	-0.04163	1.608	-0.04018
1.567	-0.04822	1.607	-0.04167	1.607	-0.04022
1.566	-0.04826	1.606	-0.04167	1.606	-0.04022
1.565	-0.0483	1.605	-0.0417	1.605	-0.04022
1.564	-0.04837	1.604	-0.04174	1.604	-0.04026
1.563	-0.04845	1.603	-0.04178	1.603	-0.0403
1.562	-0.04853	1.602	-0.04182	1.602	-0.04034
1.561	-0.04857	1.601	-0.04186	1.601	-0.04034
1.56	-0.0487	1.6	-0.04186	1.6	-0.04038
1.559	-0.04878	1.599	-0.0419	1.599	-0.04042
1.558	-0.04885	1.598	-0.04194	1.598	-0.04042
1.557	-0.04897	1.597	-0.04194	1.597	-0.04047
1.556	-0.04901	1.596	-0.04202	1.596	-0.04047
1.555	-0.04905	1.595	-0.04202	1.595	-0.04051
1.554	-0.04913	1.594	-0.04206	1.594	-0.04051
1.553	-0.04922	1.593	-0.04211	1.593	-0.04042
1.552	-0.04922	1.592	-0.04211	1.592	-0.04047
1.551	-0.04926	1.591	-0.04215	1.591	-0.04047
1.55	-0.0493	1.59	-0.04219	1.59	-0.04051
1.549	-0.04933	1.589	-0.04222	1.589	-0.04051
1.548	-0.04937	1.588	-0.04222	1.588	-0.04055
1.547	-0.04941	1.587	-0.04222	1.587	-0.04059
1.546	-0.04945	1.586	-0.04226	1.586	-0.04063
1.545	-0.04945	1.585	-0.0423	1.585	-0.04066
1.544	-0.04949	1.584	-0.0423	1.584	-0.04066
1.543	-0.04953	1.583	-0.04238	1.583	-0.0407
1.542	-0.04953	1.582	-0.04238	1.582	-0.0407
1.541	-0.04957	1.581	-0.04242	1.581	-0.04074
1.54	-0.04965	1.58	-0.04246	1.58	-0.04074
1.539	-0.04961	1.579	-0.0425	1.579	-0.04078
1.538	-0.04965	1.578	-0.04254	1.578	-0.04078
1.537	-0.04974	1.577	-0.04254	1.577	-0.04078
1.536	-0.04978	1.576	-0.04261	1.576	-0.04078
1.535	-0.04978	1.575	-0.04261	1.575	-0.04082
1.534	-0.04985	1.574	-0.04261	1.574	-0.04086
1.533	-0.04993	1.573	-0.04271	1.573	-0.04082
1.532	-0.04997	1.572	-0.04274	1.572	-0.04086
1.531	-0.05005	1.571	-0.04274	1.571	-0.04086
1.53	-0.05013	1.57	-0.04278	1.57	-0.04086
1.529	-0.05026	1.569	-0.04286	1.569	-0.04086
1.528	-0.0503	1.568	-0.04286	1.568	-0.04086
1.527	-0.05038	1.567	-0.0429	1.567	-0.0409
1.526	-0.05041	1.566	-0.04294	1.566	-0.04094
1.525	-0.05053	1.565	-0.04298	1.565	-0.04094
1.524	-0.05057	1.564	-0.04298	1.564	-0.04098
1.523	-0.05061	1.563	-0.04306	1.563	-0.04098
1.522	-0.05069	1.562	-0.04306	1.562	-0.04103
1.521	-0.05073	1.561	-0.0431	1.561	-0.04103
1.52	-0.05077	1.56	-0.04313	1.56	-0.04107
1.519	-0.05086	1.559	-0.04319	1.559	-0.04115
1.518	-0.0509	1.558	-0.04319	1.558	-0.04115
1.517	-0.05097	1.557	-0.04326	1.557	-0.04118
1.516	-0.05105	1.556	-0.0433	1.556	-0.04122
1.515	-0.05109	1.555	-0.0433	1.555	-0.04122
1.514	-0.05121	1.554	-0.04338	1.554	-0.04126
1.513	-0.05128	1.553	-0.04346	1.553	-0.0413
1.512	-0.05142	1.552	-0.04346	1.552	-0.04134
1.511	-0.05149	1.551	-0.0435	1.551	-0.04138
1.51	-0.05161	1.55	-0.04354	1.55	-0.04142
1.509	-0.05165	1.549	-0.04354	1.549	-0.04142
1.508	-0.05184	1.548	-0.04362	1.548	-0.04146
1.507	-0.05194	1.547	-0.04362	1.547	-0.0415
1.506	-0.05197	1.546	-0.04369	1.546	-0.04159
1.505	-0.05205	1.545	-0.04369	1.545	-0.04159
1.504	-0.05213	1.544	-0.04375	1.544	-0.04163
1.503	-0.05217	1.543	-0.04378	1.543	-0.04167
1.502	-0.05229	1.542	-0.04382	1.542	-0.04167
1.501	-0.05233	1.541	-0.0439	1.541	-0.0417
1.5	-0.0524	1.54	-0.04394	1.54	-0.04174
1.499	-0.05249	1.539	-0.04394	1.539	-0.04174
1.498	-0.05257	1.538	-0.04398	1.538	-0.04178
1.497	-0.05265	1.537	-0.04402	1.537	-0.04182
1.496	-0.05277	1.536	-0.04406	1.536	-0.04186
1.495	-0.05288	1.535	-0.0441	1.535	-0.04186
1.494	-0.05298	1.534	-0.04414	1.534	-0.04186
1.493	-0.05309	1.533	-0.04414	1.533	-0.04186
1.492	-0.05321	1.532	-0.04417	1.532	-0.04194
1.491	-0.05329	1.531	-0.04421	1.531	-0.04194
1.49	-0.05344	1.53	-0.04425	1.53	-0.04202
1.489	-0.05353	1.529	-0.0443	1.529	-0.04202
1.488	-0.05361	1.528	-0.0443	1.528	-0.04202
1.487	-0.05369	1.527	-0.04438	1.527	-0.04206
1.486	-0.05381	1.526	-0.04442	1.526	-0.04206
1.485	-0.05389	1.525	-0.04442	1.525	-0.04211
1.484	-0.05396	1.524	-0.04446	1.524	-0.04211
1.483	-0.05404	1.523	-0.0445	1.523	-0.04211
1.482	-0.05413	1.522	-0.04458	1.522	-0.04211
1.481	-0.05421	1.521	-0.04458	1.521	-0.04211
1.48	-0.05425	1.52	-0.04462	1.52	-0.04211
1.479	-0.05437	1.519	-0.04469	1.519	-0.04215
1.478	-0.0544	1.518	-0.04469	1.518	-0.04215
1.477	-0.05444	1.517	-0.04473	1.517	-0.04215
1.476	-0.05448	1.516	-0.04477	1.516	-0.04215
1.475	-0.05452	1.515	-0.04482	1.515	-0.04219
1.474	-0.05456	1.514	-0.04486	1.514	-0.04222
1.473	-0.05461	1.513	-0.0449	1.513	-0.04222
1.472	-0.05465	1.512	-0.04494	1.512	-0.04222
1.471	-0.05465	1.511	-0.04498	1.511	-0.04226
1.47	-0.05469	1.51	-0.04498	1.51	-0.04226
1.469	-0.05477	1.509	-0.04502	1.509	-0.0423
1.468	-0.05489	1.508	-0.04506	1.508	-0.04234
1.467	-0.05492	1.507	-0.0451	1.507	-0.04242
1.466	-0.05504	1.506	-0.04514	1.506	-0.04242
1.465	-0.05512	1.505	-0.04518	1.505	-0.04242
1.464	-0.05525	1.504	-0.04518	1.504	-0.0425
1.463	-0.05533	1.503	-0.04521	1.503	-0.0425
1.462	-0.05541	1.502	-0.04521	1.502	-0.04254
1.461	-0.05552	1.501	-0.04525	1.501	-0.04257
1.46	-0.05564	1.5	-0.04529	1.5	-0.04261
1.459	-0.05573	1.499	-0.04538	1.499	-0.04271
1.458	-0.05585	1.498	-0.04542	1.498	-0.04271
1.457	-0.05597	1.497	-0.04542	1.497	-0.04278
1.456	-0.05604	1.496	-0.04546	1.496	-0.04282
1.455	-0.05616	1.495	-0.04546	1.495	-0.04286
1.454	-0.05629	1.494	-0.0455	1.494	-0.0429
1.453	-0.05641	1.493	-0.0455	1.493	-0.04294
1.452	-0.05652	1.492	-0.04554	1.492	-0.04298
1.451	-0.0566	1.491	-0.04558	1.491	-0.04302
1.45	-0.05668	1.49	-0.04558	1.49	-0.04306
1.449	-0.05681	1.489	-0.04558	1.489	-0.0431
1.448	-0.05693	1.488	-0.04562	1.488	-0.04313
1.447	-0.057	1.487	-0.04566	1.487	-0.04323
1.446	-0.05712	1.486	-0.0457	1.486	-0.04323
1.445	-0.05724	1.485	-0.04573	1.485	-0.04334
1.444	-0.05737	1.484	-0.04581	1.484	-0.04334
1.443	-0.05749	1.483	-0.04581	1.483	-0.04342
1.442	-0.0576	1.482	-0.04581	1.482	-0.0435
1.441	-0.05768	1.481	-0.0459	1.481	-0.04358
1.44	-0.0578	1.48	-0.04594	1.48	-0.04358
1.439	-0.05793	1.479	-0.04598	1.479	-0.04365
1.438	-0.05801	1.478	-0.04598	1.478	-0.04375
1.437	-0.05808	1.477	-0.04602	1.477	-0.04382
1.436	-0.0582	1.476	-0.04602	1.476	-0.04386
1.435	-0.05832	1.475	-0.04606	1.475	-0.0439
1.434	-0.05841	1.474	-0.0461	1.474	-0.04394
1.433	-0.05849	1.473	-0.04614	1.473	-0.04402
1.432	-0.05856	1.472	-0.0461	1.472	-0.04406
1.431	-0.05868	1.471	-0.04618	1.471	-0.04414
1.43	-0.05872	1.47	-0.04622	1.47	-0.04417
1.429	-0.05884	1.469	-0.04625	1.469	-0.04421
1.428	-0.05892	1.468	-0.04625	1.468	-0.04425
1.427	-0.05905	1.467	-0.04629	1.467	-0.04434
1.426	-0.05916	1.466	-0.04633	1.466	-0.04438
1.425	-0.05924	1.465	-0.04633	1.465	-0.04438
1.424	-0.05932	1.464	-0.04637	1.464	-0.04442
1.423	-0.0594	1.463	-0.04646	1.463	-0.04446
1.422	-0.05948	1.462	-0.04646	1.462	-0.0445
1.421	-0.05957	1.461	-0.04646	1.461	-0.04458
1.42	-0.0596	1.46	-0.04654	1.46	-0.04454
1.419	-0.05968	1.459	-0.0465	1.459	-0.04458
1.418	-0.05972	1.458	-0.04654	1.458	-0.04462
1.417	-0.05976	1.457	-0.04658	1.457	-0.04469
1.416	-0.05984	1.456	-0.04662	1.456	-0.04469
1.415	-0.05988	1.455	-0.04666	1.455	-0.04477
1.414	-0.05992	1.454	-0.0467	1.454	-0.04482
1.413	-0.05996	1.453	-0.04674	1.453	-0.0449
1.412	-0.06	1.452	-0.04677	1.452	-0.04494
1.411	-0.06005	1.451	-0.04681	1.451	-0.04498
1.41	-0.06012	1.45	-0.04685	1.45	-0.04502
1.409	-0.06016	1.449	-0.04693	1.449	-0.0451
1.408	-0.06016	1.448	-0.04697	1.448	-0.0451
1.407	-0.06028	1.447	-0.04702	1.447	-0.04518
1.406	-0.06032	1.446	-0.04702	1.446	-0.04518
1.405	-0.06036	1.445	-0.04706	1.445	-0.04521
1.404	-0.06044	1.444	-0.0471	1.444	-0.04525
1.403	-0.06052	1.443	-0.0471	1.443	-0.04525
1.402	-0.06061	1.442	-0.0471	1.442	-0.04529
1.401	-0.06068	1.441	-0.04714	1.441	-0.04533
1.4	-0.06076	1.44	-0.04718	1.44	-0.04538
1.399	-0.06084	1.439	-0.04722	1.439	-0.04542
1.398	-0.06088	1.438	-0.04725	1.438	-0.04546
1.397	-0.06096	1.437	-0.04729	1.437	-0.04546
1.396	-0.06104	1.436	-0.04733	1.436	-0.0455
1.395	-0.06104	1.435	-0.04737	1.435	-0.04554
1.394	-0.06107	1.434	-0.04741	1.434	-0.04558
1.393	-0.06113	1.433	-0.04745	1.433	-0.04562
1.392	-0.06107	1.432	-0.04749	1.432	-0.04562
1.391	-0.06107	1.431	-0.04749	1.431	-0.04566
1.39	-0.06104	1.43	-0.04758	1.43	-0.04566
1.389	-0.06107	1.429	-0.04762	1.429	-0.0457
1.388	-0.06113	1.428	-0.04762	1.428	-0.04573
1.387	-0.06113	1.427	-0.04766	1.427	-0.04577
1.386	-0.06117	1.426	-0.04766	1.426	-0.04577
1.385	-0.06113	1.425	-0.04774	1.425	-0.04581
1.384	-0.06113	1.424	-0.04774	1.424	-0.04581
1.383	-0.06113	1.423	-0.04777	1.423	-0.04585
1.382	-0.06113	1.422	-0.04781	1.422	-0.0459
1.381	-0.06113	1.421	-0.04785	1.421	-0.04594
1.38	-0.06113	1.42	-0.04793	1.42	-0.04594
1.379	-0.061	1.419	-0.04797	1.419	-0.04598
1.378	-0.06104	1.418	-0.04797	1.418	-0.04598
1.377	-0.061	1.417	-0.04797	1.417	-0.04598
1.376	-0.06096	1.416	-0.04801	1.416	-0.04602
1.375	-0.06096	1.415	-0.0481	1.415	-0.04602
1.374	-0.06092	1.414	-0.04814	1.414	-0.04602
1.373	-0.06096	1.413	-0.04814	1.413	-0.04606
1.372	-0.06096	1.412	-0.04818	1.412	-0.0461
1.371	-0.06096	1.411	-0.04822	1.411	-0.0461
1.37	-0.06104	1.41	-0.0483	1.41	-0.04614
1.369	-0.06104	1.409	-0.0483	1.409	-0.04614
1.368	-0.06107	1.408	-0.04833	1.408	-0.04614
1.367	-0.06113	1.407	-0.04837	1.407	-0.04618
1.366	-0.06113	1.406	-0.04837	1.406	-0.04622
1.365	-0.06128	1.405	-0.04841	1.405	-0.04618
1.364	-0.06128	1.404	-0.04841	1.404	-0.04622
1.363	-0.06136	1.403	-0.04849	1.403	-0.04622
1.362	-0.0614	1.402	-0.04857	1.402	-0.04625
1.361	-0.06144	1.401	-0.04857	1.401	-0.04629
1.36	-0.06148	1.4	-0.04861	1.4	-0.04629
1.359	-0.06152	1.399	-0.0487	1.399	-0.04633
1.358	-0.06156	1.398	-0.04874	1.398	-0.04633
1.357	-0.06156	1.397	-0.04874	1.397	-0.04641
1.356	-0.06163	1.396	-0.04878	1.396	-0.04641
1.355	-0.06169	1.395	-0.04882	1.395	-0.04646
1.354	-0.06176	1.394	-0.04885	1.394	-0.0465
1.353	-0.0618	1.393	-0.04889	1.393	-0.04654
1.352	-0.06188	1.392	-0.04893	1.392	-0.04658
1.351	-0.06196	1.391	-0.04897	1.391	-0.04662
1.35	-0.062	1.39	-0.04901	1.39	-0.0467
1.349	-0.06208	1.389	-0.04905	1.389	-0.04674
1.348	-0.06215	1.388	-0.04905	1.388	-0.04674
1.347	-0.06219	1.387	-0.04909	1.387	-0.04677
1.346	-0.06236	1.386	-0.04913	1.386	-0.04677
1.345	-0.06244	1.385	-0.04918	1.385	-0.04677
1.344	-0.06256	1.384	-0.04918	1.384	-0.04681
1.343	-0.06271	1.383	-0.04926	1.383	-0.04689
1.342	-0.06284	1.382	-0.04926	1.382	-0.04689
1.341	-0.06296	1.381	-0.0493	1.381	-0.04693
1.34	-0.06308	1.38	-0.04933	1.38	-0.04697
1.339	-0.06319	1.379	-0.04937	1.379	-0.04706
1.338	-0.06327	1.378	-0.04941	1.378	-0.04706
1.337	-0.06336	1.377	-0.04945	1.377	-0.04706
1.336	-0.06348	1.376	-0.04945	1.376	-0.04714
1.335	-0.0636	1.375	-0.04945	1.375	-0.04718
1.334	-0.06371	1.374	-0.04949	1.374	-0.04718
1.333	-0.06384	1.373	-0.04953	1.373	-0.04722
1.332	-0.06396	1.372	-0.04961	1.372	-0.04725
1.331	-0.06412	1.371	-0.04965	1.371	-0.04725
1.33	-0.06423	1.37	-0.04969	1.37	-0.04729
1.329	-0.06435	1.369	-0.04974	1.369	-0.04733
1.328	-0.06452	1.368	-0.04974	1.368	-0.04737
1.327	-0.06464	1.367	-0.04978	1.367	-0.04737
1.326	-0.06475	1.366	-0.04982	1.366	-0.04745
1.325	-0.06487	1.365	-0.04982	1.365	-0.04745
1.324	-0.065	1.364	-0.04985	1.364	-0.04749
1.323	-0.06508	1.363	-0.04993	1.363	-0.04749
1.322	-0.0652	1.362	-0.04993	1.362	-0.04754
1.321	-0.06523	1.361	-0.04997	1.361	-0.04758
1.32	-0.06527	1.36	-0.04997	1.36	-0.04758
1.319	-0.06539	1.359	-0.05005	1.359	-0.04766
1.318	-0.06543	1.358	-0.05005	1.358	-0.0477
1.317	-0.06543	1.357	-0.05009	1.357	-0.04774
1.316	-0.06543	1.356	-0.05013	1.356	-0.04774
1.315	-0.06539	1.355	-0.05013	1.355	-0.04777
1.314	-0.06539	1.354	-0.05021	1.354	-0.04781
1.313	-0.06539	1.353	-0.05026	1.353	-0.04785
1.312	-0.06539	1.352	-0.05026	1.352	-0.04785
1.311	-0.06539	1.351	-0.05034	1.351	-0.04789
1.31	-0.06543	1.35	-0.05034	1.35	-0.04793
1.309	-0.06548	1.349	-0.05038	1.349	-0.04793
1.308	-0.06552	1.348	-0.05041	1.348	-0.04797
1.307	-0.06556	1.347	-0.05041	1.347	-0.04797
1.306	-0.06556	1.346	-0.05049	1.346	-0.04805
1.305	-0.0656	1.345	-0.05049	1.345	-0.0481
1.304	-0.06564	1.344	-0.05053	1.344	-0.0481
1.303	-0.06564	1.343	-0.05057	1.343	-0.0481
1.302	-0.06564	1.342	-0.05061	1.342	-0.04814
1.301	-0.06575	1.341	-0.05065	1.341	-0.0481
1.3	-0.06575	1.34	-0.05069	1.34	-0.04814
1.299	-0.06579	1.339	-0.05069	1.339	-0.04818
1.298	-0.06591	1.338	-0.05077	1.338	-0.04822
1.297	-0.06599	1.337	-0.05077	1.337	-0.04822
1.296	-0.06608	1.336	-0.05077	1.336	-0.04822
1.295	-0.0662	1.335	-0.05086	1.335	-0.04826
1.294	-0.06627	1.334	-0.0509	1.334	-0.04822
1.293	-0.06643	1.333	-0.05093	1.333	-0.04826
1.292	-0.06647	1.332	-0.05097	1.332	-0.0483
1.291	-0.06656	1.331	-0.05101	1.331	-0.04837
1.29	-0.06668	1.33	-0.05105	1.33	-0.04837
1.289	-0.06683	1.329	-0.05105	1.329	-0.04841
1.288	-0.06691	1.328	-0.05109	1.328	-0.04841
1.287	-0.06703	1.327	-0.05113	1.327	-0.04849
1.286	-0.06707	1.326	-0.05117	1.326	-0.04853
1.285	-0.06716	1.325	-0.05121	1.325	-0.04849
1.284	-0.06728	1.324	-0.05125	1.324	-0.04853
1.283	-0.06735	1.323	-0.05125	1.323	-0.04857
1.282	-0.06747	1.322	-0.05128	1.322	-0.04866
1.281	-0.06751	1.321	-0.05132	1.321	-0.0487
1.28	-0.06759	1.32	-0.05138	1.32	-0.04874
1.279	-0.06763	1.319	-0.05138	1.319	-0.04878
1.278	-0.06768	1.318	-0.05142	1.318	-0.04878
1.277	-0.06772	1.317	-0.05145	1.317	-0.04882
1.276	-0.06772	1.316	-0.05149	1.316	-0.04889
1.275	-0.06776	1.315	-0.05157	1.315	-0.04889
1.274	-0.06783	1.314	-0.05157	1.314	-0.04893
1.273	-0.0678	1.313	-0.05161	1.313	-0.04897
1.272	-0.06783	1.312	-0.05169	1.312	-0.04897
1.271	-0.0678	1.311	-0.05173	1.311	-0.04905
1.27	-0.06776	1.31	-0.05177	1.31	-0.04905
1.269	-0.06776	1.309	-0.0518	1.309	-0.04909
1.268	-0.0678	1.308	-0.05184	1.308	-0.04909
1.267	-0.0678	1.307	-0.0519	1.307	-0.04913
1.266	-0.06783	1.306	-0.05194	1.306	-0.04918
1.265	-0.06783	1.305	-0.05194	1.305	-0.04918
1.264	-0.06783	1.304	-0.05197	1.304	-0.04926
1.263	-0.06787	1.303	-0.05205	1.303	-0.04926
1.262	-0.06787	1.302	-0.05205	1.302	-0.0493
1.261	-0.06799	1.301	-0.05213	1.301	-0.0493
1.26	-0.06807	1.3	-0.05217	1.3	-0.04937
1.259	-0.06811	1.299	-0.05221	1.299	-0.04937
1.258	-0.0682	1.298	-0.05229	1.298	-0.04941
1.257	-0.06828	1.297	-0.05233	1.297	-0.04945
1.256	-0.06839	1.296	-0.05233	1.296	-0.04945
1.255	-0.06847	1.295	-0.05229	1.295	-0.04949
1.254	-0.06859	1.294	-0.05236	1.294	-0.04953
1.253	-0.06871	1.293	-0.05245	1.293	-0.04953
1.252	-0.06883	1.292	-0.05249	1.292	-0.04957
1.251	-0.06891	1.291	-0.05257	1.291	-0.04961
1.25	-0.06907	1.29	-0.05265	1.29	-0.04961
1.249	-0.06915	1.289	-0.05269	1.289	-0.04961
1.248	-0.06922	1.288	-0.05273	1.288	-0.04965
1.247	-0.06932	1.287	-0.05281	1.287	-0.04969
1.246	-0.06939	1.286	-0.05285	1.286	-0.04965
1.245	-0.06955	1.285	-0.05292	1.285	-0.04969
1.244	-0.06955	1.284	-0.05298	1.284	-0.04974
1.243	-0.06955	1.283	-0.05305	1.283	-0.04974
1.242	-0.06959	1.282	-0.05313	1.282	-0.04978
1.241	-0.06967	1.281	-0.05325	1.281	-0.04982
1.24	-0.06971	1.28	-0.05325	1.28	-0.04982
1.239	-0.06978	1.279	-0.05337	1.279	-0.04982
1.238	-0.06978	1.278	-0.05337	1.278	-0.04985
1.237	-0.06978	1.277	-0.05344	1.277	-0.04985
1.236	-0.06984	1.276	-0.05357	1.276	-0.04989
1.235	-0.06988	1.275	-0.05365	1.275	-0.04993
1.234	-0.06984	1.274	-0.05381	1.274	-0.04993
1.233	-0.06984	1.273	-0.05385	1.273	-0.04993
1.232	-0.06978	1.272	-0.05389	1.272	-0.04997
1.231	-0.06975	1.271	-0.05396	1.271	-0.04997
1.23	-0.06971	1.27	-0.05404	1.27	-0.05001
1.229	-0.06975	1.269	-0.05409	1.269	-0.05005
1.228	-0.06975	1.268	-0.05417	1.268	-0.05005
1.227	-0.06971	1.267	-0.05421	1.267	-0.05009
1.226	-0.06971	1.266	-0.05429	1.266	-0.05009
1.225	-0.06975	1.265	-0.05433	1.265	-0.05013
1.224	-0.06984	1.264	-0.05437	1.264	-0.05013
1.223	-0.06988	1.263	-0.05444	1.263	-0.05017
1.222	-0.06991	1.262	-0.05452	1.262	-0.05017
1.221	-0.07003	1.261	-0.05456	1.261	-0.05017
1.22	-0.07011	1.26	-0.05465	1.26	-0.05017
1.219	-0.07015	1.259	-0.05469	1.259	-0.05017
1.218	-0.07019	1.258	-0.05473	1.258	-0.05017
1.217	-0.07023	1.257	-0.05473	1.257	-0.05017
1.216	-0.07027	1.256	-0.05481	1.256	-0.05017
1.215	-0.07034	1.255	-0.05481	1.255	-0.05021
1.214	-0.0704	1.254	-0.05489	1.254	-0.05017
1.213	-0.0704	1.253	-0.05492	1.253	-0.05017
1.212	-0.07043	1.252	-0.05496	1.252	-0.05021
1.211	-0.0704	1.251	-0.05496	1.251	-0.05021
1.21	-0.0704	1.25	-0.055	1.25	-0.05026
1.209	-0.07047	1.249	-0.05504	1.249	-0.05026
1.208	-0.07051	1.248	-0.05512	1.248	-0.05026
1.207	-0.07051	1.247	-0.05521	1.247	-0.0503
1.206	-0.07055	1.246	-0.05521	1.246	-0.05034
1.205	-0.07063	1.245	-0.05525	1.245	-0.05034
1.204	-0.07075	1.244	-0.05525	1.244	-0.05038
1.203	-0.07079	1.243	-0.05529	1.243	-0.05038
1.202	-0.07086	1.242	-0.05533	1.242	-0.05041
1.201	-0.07095	1.241	-0.05537	1.241	-0.05045
1.2	-0.07103	1.24	-0.05541	1.24	-0.05045
1.199	-0.07115	1.239	-0.05541	1.239	-0.05045
1.198	-0.07119	1.238	-0.05545	1.238	-0.05049
1.197	-0.07131	1.237	-0.05545	1.237	-0.05049
1.196	-0.07138	1.236	-0.05548	1.236	-0.05053
1.195	-0.07147	1.235	-0.05552	1.235	-0.05057
1.194	-0.07159	1.234	-0.0556	1.234	-0.05057
1.193	-0.07167	1.233	-0.0556	1.233	-0.05061
1.192	-0.07175	1.232	-0.05564	1.232	-0.05061
1.191	-0.07183	1.231	-0.05573	1.231	-0.05065
1.19	-0.0719	1.23	-0.05577	1.23	-0.05073
1.189	-0.0719	1.229	-0.05581	1.229	-0.05077
1.188	-0.07186	1.228	-0.05585	1.228	-0.05077
1.187	-0.07175	1.227	-0.05585	1.227	-0.05077
1.186	-0.07171	1.226	-0.05585	1.226	-0.05082
1.185	-0.07163	1.225	-0.05589	1.225	-0.05082
1.184	-0.07155	1.224	-0.05593	1.224	-0.05086
1.183	-0.07151	1.223	-0.05597	1.223	-0.05086
1.182	-0.07151	1.222	-0.05593	1.222	-0.05086
1.181	-0.07147	1.221	-0.05593	1.221	-0.05086
1.18	-0.07142	1.22	-0.05597	1.22	-0.05082
1.179	-0.07142	1.219	-0.05597	1.219	-0.05082
1.178	-0.07142	1.218	-0.05597	1.218	-0.05082
1.177	-0.07138	1.217	-0.056	1.217	-0.05077
1.176	-0.07138	1.216	-0.05604	1.216	-0.05077
1.175	-0.07147	1.215	-0.05608	1.215	-0.05082
1.174	-0.07151	1.214	-0.05604	1.214	-0.05069
1.173	-0.07155	1.213	-0.05608	1.213	-0.05069
1.172	-0.07167	1.212	-0.05612	1.212	-0.05069
1.171	-0.07167	1.211	-0.05608	1.211	-0.05073
1.17	-0.07179	1.21	-0.05612	1.21	-0.05073
1.169	-0.0719	1.209	-0.05612	1.209	-0.05077
1.168	-0.07194	1.208	-0.05616	1.208	-0.05082
1.167	-0.07203	1.207	-0.0562	1.207	-0.05086
1.166	-0.07219	1.206	-0.0562	1.206	-0.05082
1.165	-0.07227	1.205	-0.0562	1.205	-0.0509
1.164	-0.07242	1.204	-0.05625	1.204	-0.05093
1.163	-0.07267	1.203	-0.05629	1.203	-0.05097
1.162	-0.07275	1.202	-0.05633	1.202	-0.05105
1.161	-0.07283	1.201	-0.05641	1.201	-0.05109
1.16	-0.07294	1.2	-0.05641	1.2	-0.05113
1.159	-0.07306	1.199	-0.05645	1.199	-0.05117
1.158	-0.07319	1.198	-0.05645	1.198	-0.05125
1.157	-0.07327	1.197	-0.05649	1.197	-0.05128
1.156	-0.07338	1.196	-0.05649	1.196	-0.05132
1.155	-0.0735	1.195	-0.05652	1.195	-0.05128
1.154	-0.07367	1.194	-0.0566	1.194	-0.05128
1.153	-0.07383	1.193	-0.05664	1.193	-0.05138
1.152	-0.07394	1.192	-0.05664	1.192	-0.05138
1.151	-0.0741	1.191	-0.05668	1.191	-0.05145
1.15	-0.07423	1.19	-0.05672	1.19	-0.05149
1.149	-0.07435	1.189	-0.05672	1.189	-0.05153
1.148	-0.0745	1.188	-0.05681	1.188	-0.05157
1.147	-0.07462	1.187	-0.05681	1.187	-0.05161
1.146	-0.07466	1.186	-0.05689	1.186	-0.05165
1.145	-0.07479	1.185	-0.05689	1.185	-0.05169
1.144	-0.07487	1.184	-0.05689	1.184	-0.05173
1.143	-0.07487	1.183	-0.05697	1.183	-0.05177
1.142	-0.07491	1.182	-0.05697	1.182	-0.0518
1.141	-0.07498	1.181	-0.057	1.181	-0.05184
1.14	-0.07502	1.18	-0.05704	1.18	-0.0519
1.139	-0.0751	1.179	-0.05708	1.179	-0.05194
1.138	-0.07522	1.178	-0.05712	1.178	-0.05197
1.137	-0.07539	1.177	-0.05716	1.177	-0.05205
1.136	-0.07543	1.176	-0.05716	1.176	-0.05209
1.135	-0.07554	1.175	-0.0572	1.175	-0.05213
1.134	-0.07558	1.174	-0.05724	1.174	-0.05217
1.133	-0.07566	1.173	-0.0572	1.173	-0.05225
1.132	-0.07574	1.172	-0.05724	1.172	-0.05229
1.131	-0.07578	1.171	-0.05724	1.171	-0.05229
1.13	-0.07587	1.17	-0.05728	1.17	-0.05236
1.129	-0.07591	1.169	-0.05733	1.169	-0.05236
1.128	-0.07598	1.168	-0.05728	1.168	-0.05245
1.127	-0.07602	1.167	-0.05733	1.167	-0.05249
1.126	-0.07606	1.166	-0.05741	1.166	-0.05253
1.125	-0.0761	1.165	-0.05741	1.165	-0.05253
1.124	-0.07618	1.164	-0.05745	1.164	-0.05257
1.123	-0.07626	1.163	-0.05749	1.163	-0.05261
1.122	-0.07639	1.162	-0.05753	1.162	-0.05265
1.121	-0.07643	1.161	-0.05749	1.161	-0.05265
1.12	-0.07651	1.16	-0.05756	1.16	-0.05265
1.119	-0.07654	1.159	-0.0576	1.159	-0.05269
1.118	-0.07654	1.158	-0.05764	1.158	-0.05269
1.117	-0.07654	1.157	-0.05768	1.157	-0.05277
1.116	-0.07662	1.156	-0.05772	1.156	-0.05281
1.115	-0.07666	1.155	-0.05768	1.155	-0.05281
1.114	-0.07666	1.154	-0.05776	1.154	-0.05288
1.113	-0.0767	1.153	-0.0578	1.153	-0.05292
1.112	-0.0767	1.152	-0.05789	1.152	-0.05288
1.111	-0.07678	1.151	-0.05789	1.151	-0.05298
1.11	-0.07682	1.15	-0.05789	1.15	-0.05301
1.109	-0.07682	1.149	-0.05793	1.149	-0.05305
1.108	-0.07691	1.148	-0.05797	1.148	-0.05305
1.107	-0.07699	1.147	-0.05801	1.147	-0.05309
1.106	-0.0771	1.146	-0.05805	1.146	-0.05317
1.105	-0.07714	1.145	-0.05808	1.145	-0.05321
1.104	-0.07722	1.144	-0.05812	1.144	-0.05325
1.103	-0.07726	1.143	-0.05816	1.143	-0.05333
1.102	-0.0773	1.142	-0.0582	1.142	-0.05329
1.101	-0.07734	1.141	-0.05824	1.141	-0.05333
1.1	-0.07738	1.14	-0.05828	1.14	-0.05337
1.099	-0.07741	1.139	-0.05832	1.139	-0.0534
1.098	-0.07741	1.138	-0.05841	1.138	-0.05344
1.097	-0.07747	1.137	-0.05845	1.137	-0.05348
1.096	-0.07751	1.136	-0.05849	1.136	-0.05344
1.095	-0.07755	1.135	-0.05853	1.135	-0.05348
1.094	-0.07758	1.134	-0.0586	1.134	-0.05353
1.093	-0.07762	1.133	-0.0586	1.133	-0.05357
1.092	-0.0777	1.132	-0.05864	1.132	-0.05361
1.091	-0.07766	1.131	-0.05868	1.131	-0.05365
1.09	-0.0777	1.13	-0.05876	1.13	-0.05369
1.089	-0.07778	1.129	-0.05876	1.129	-0.05373
1.088	-0.07778	1.128	-0.05884	1.128	-0.05373
1.087	-0.07782	1.127	-0.05884	1.127	-0.05377
1.086	-0.07786	1.126	-0.05892	1.126	-0.05381
1.085	-0.07782	1.125	-0.05901	1.125	-0.05385
1.084	-0.07786	1.124	-0.05908	1.124	-0.05392
1.083	-0.0779	1.123	-0.05908	1.123	-0.05392
1.082	-0.07794	1.122	-0.05912	1.122	-0.05392
1.081	-0.07794	1.121	-0.05924	1.121	-0.05396
1.08	-0.07803	1.12	-0.05928	1.12	-0.05396
1.079	-0.07806	1.119	-0.05932	1.119	-0.05409
1.078	-0.0781	1.118	-0.05936	1.118	-0.05409
1.077	-0.07814	1.117	-0.0594	1.117	-0.05413
1.076	-0.07822	1.116	-0.05944	1.116	-0.05413
1.075	-0.07818	1.115	-0.05944	1.115	-0.05413
1.074	-0.07826	1.114	-0.05944	1.114	-0.05417
1.073	-0.0783	1.113	-0.05953	1.113	-0.05421
1.072	-0.0783	1.112	-0.05957	1.112	-0.05421
1.071	-0.07834	1.111	-0.05964	1.111	-0.05425
1.07	-0.07842	1.11	-0.05964	1.11	-0.05425
1.069	-0.07842	1.109	-0.05972	1.109	-0.05429
1.068	-0.07842	1.108	-0.0598	1.108	-0.05429
1.067	-0.07842	1.107	-0.05988	1.107	-0.05433
1.066	-0.07838	1.106	-0.05996	1.106	-0.0544
1.065	-0.07834	1.105	-0.06005	1.105	-0.05444
1.064	-0.0783	1.104	-0.06012	1.104	-0.05444
1.063	-0.07834	1.103	-0.0602	1.103	-0.05452
1.062	-0.07826	1.102	-0.06028	1.102	-0.05461
1.061	-0.07822	1.101	-0.06036	1.101	-0.05465
1.06	-0.07822	1.1	-0.0604	1.1	-0.05465
1.059	-0.07818	1.099	-0.06052	1.099	-0.05469
1.058	-0.0783	1.098	-0.06055	1.098	-0.05473
1.057	-0.0783	1.097	-0.06065	1.097	-0.05477
1.056	-0.07834	1.096	-0.06072	1.096	-0.05485
1.055	-0.07845	1.095	-0.06076	1.095	-0.05485
1.054	-0.07874	1.094	-0.06084	1.094	-0.05496
1.053	-0.07878	1.093	-0.06092	1.093	-0.05496
1.052	-0.07894	1.092	-0.061	1.092	-0.055
1.051	-0.07901	1.091	-0.06107	1.091	-0.055
1.05	-0.07914	1.09	-0.06113	1.09	-0.05504
1.049	-0.07926	1.089	-0.06113	1.089	-0.05508
1.048	-0.07942	1.088	-0.06117	1.088	-0.05512
1.047	-0.07953	1.087	-0.06117	1.087	-0.05517
1.046	-0.0797	1.086	-0.06124	1.086	-0.05521
1.045	-0.07994	1.085	-0.06124	1.085	-0.05521
1.044	-0.08013	1.084	-0.06124	1.084	-0.05525
1.043	-0.08034	1.083	-0.06132	1.083	-0.05525
1.042	-0.08057	1.082	-0.06136	1.082	-0.05529
1.041	-0.08078	1.081	-0.0614	1.081	-0.05529
1.04	-0.08102	1.08	-0.06144	1.08	-0.05533
1.039	-0.08117	1.079	-0.06152	1.079	-0.05537
1.038	-0.08138	1.078	-0.06152	1.078	-0.05533
1.037	-0.08154	1.077	-0.06159	1.077	-0.05537
1.036	-0.08169	1.076	-0.06169	1.076	-0.05541
1.035	-0.08182	1.075	-0.06169	1.075	-0.05545
1.034	-0.08194	1.074	-0.06169	1.074	-0.05548
1.033	-0.08213	1.073	-0.06172	1.073	-0.05552
1.032	-0.08225	1.072	-0.06172	1.072	-0.05552
1.031	-0.08246	1.071	-0.06176	1.071	-0.05556
1.03	-0.08261	1.07	-0.06172	1.07	-0.05552
1.029	-0.08281	1.069	-0.06172	1.069	-0.0556
1.028	-0.08298	1.068	-0.06176	1.068	-0.0556
1.027	-0.08314	1.067	-0.06172	1.067	-0.05564
1.026	-0.08325	1.066	-0.06176	1.066	-0.05569
1.025	-0.08342	1.065	-0.0618	1.065	-0.05569
1.024	-0.08354	1.064	-0.0618	1.064	-0.05573
1.023	-0.08373	1.063	-0.0618	1.063	-0.05573
1.022	-0.08389	1.062	-0.0618	1.062	-0.05581
1.021	-0.08406	1.061	-0.06188	1.061	-0.05585
1.02	-0.08421	1.06	-0.06196	1.06	-0.05593
1.019	-0.08437	1.059	-0.06192	1.059	-0.05593
1.018	-0.08462	1.058	-0.06192	1.058	-0.05597
1.017	-0.08477	1.057	-0.06192	1.057	-0.056
1.016	-0.08501	1.056	-0.06192	1.056	-0.05608
1.015	-0.08521	1.055	-0.06192	1.055	-0.05612
1.014	-0.08541	1.054	-0.06192	1.054	-0.05616
1.013	-0.08566	1.053	-0.06196	1.053	-0.05616
1.012	-0.08589	1.052	-0.06196	1.052	-0.05612
1.011	-0.08609	1.051	-0.06192	1.051	-0.05616
1.01	-0.08629	1.05	-0.06188	1.05	-0.05616
1.009	-0.08653	1.049	-0.06188	1.049	-0.05616
1.008	-0.08674	1.048	-0.06188	1.048	-0.0562
1.007	-0.08697	1.047	-0.06188	1.047	-0.0562
1.006	-0.08717	1.046	-0.06192	1.046	-0.0562
1.005	-0.08741	1.045	-0.06192	1.045	-0.05629
1.004	-0.08765	1.044	-0.06192	1.044	-0.05633
1.003	-0.08789	1.043	-0.06196	1.043	-0.05641
1.002	-0.08813	1.042	-0.06192	1.042	-0.05645
1.001	-0.08837	1.041	-0.06196	1.041	-0.05649
1	-0.08861	1.04	-0.06204	1.04	-0.05649
0.999	-0.08885	1.039	-0.06211	1.039	-0.05656
0.998	-0.08905	1.038	-0.06215	1.038	-0.05664
0.997	-0.08928	1.037	-0.06228	1.037	-0.05668
0.996	-0.08945	1.036	-0.06236	1.036	-0.05672
0.995	-0.08965	1.035	-0.06248	1.035	-0.05676
0.994	-0.08984	1.034	-0.06252	1.034	-0.05685
0.993	-0.09005	1.033	-0.06263	1.033	-0.05689
0.992	-0.09017	1.032	-0.06271	1.032	-0.05693
0.991	-0.09036	1.031	-0.06284	1.031	-0.05697
0.99	-0.09053	1.03	-0.06288	1.03	-0.05704
0.989	-0.09061	1.029	-0.063	1.029	-0.05712
0.988	-0.09073	1.028	-0.06308	1.028	-0.05716
0.987	-0.09081	1.027	-0.06315	1.027	-0.0572
0.986	-0.09084	1.026	-0.06319	1.026	-0.05724
0.985	-0.09088	1.025	-0.06327	1.025	-0.05728
0.984	-0.09092	1.024	-0.06336	1.024	-0.05733
0.983	-0.09096	1.023	-0.06344	1.023	-0.05737
0.982	-0.09092	1.022	-0.06348	1.022	-0.05741
0.981	-0.09096	1.021	-0.06352	1.021	-0.05749
0.98	-0.091	1.02	-0.0636	1.02	-0.05753
0.979	-0.09105	1.019	-0.06367	1.019	-0.0576
0.978	-0.09109	1.018	-0.06371	1.018	-0.0576
0.977	-0.09125	1.017	-0.06388	1.017	-0.05768
0.976	-0.09136	1.016	-0.06392	1.016	-0.05772
0.975	-0.09157	1.015	-0.064	1.015	-0.05776
0.974	-0.09173	1.014	-0.064	1.014	-0.0578
0.973	-0.09196	1.013	-0.06408	1.013	-0.05784
0.972	-0.09204	1.012	-0.06416	1.012	-0.05793
0.971	-0.09213	1.011	-0.06416	1.011	-0.05797
0.97	-0.09217	1.01	-0.06423	1.01	-0.05801
0.969	-0.09221	1.009	-0.06431	1.009	-0.05808
0.968	-0.09225	1.008	-0.06435	1.008	-0.05816
0.967	-0.09233	1.007	-0.06444	1.007	-0.0582
0.966	-0.09244	1.006	-0.06456	1.006	-0.05828
0.965	-0.09256	1.005	-0.06464	1.005	-0.05828
0.964	-0.09277	1.004	-0.06467	1.004	-0.05828
0.963	-0.09292	1.003	-0.06471	1.003	-0.05828
0.962	-0.09312	1.002	-0.06452	1.002	-0.05832
[truncated: 15,941 more rows]

## Sheet: Figure 4b
1st cycle		2nd cycle		3rd cycle
0	1.4886	0	2.6514	0	2.6691
0.2	1.4667	0.1	2.6302	0.1	2.6485
0.3	1.4422	0.1	2.6087	0.1	2.6141
0.5	1.4211	0.2	2.5813	0.2	2.5874
0.7	1.401	0.2	2.5597	0.3	2.5632
1	1.3787	0.3	2.5402	0.3	2.5422
1.3	1.3573	0.4	2.5155	0.4	2.5214
1.6	1.3368	0.5	2.4912	0.5	2.4938
2.1	1.3157	0.6	2.4699	0.6	2.4705
2.6	1.2956	0.7	2.4403	0.7	2.4485
3.1	1.2754	0.8	2.416	0.8	2.4281
3.7	1.2559	0.9	2.3943	0.9	2.4033
4.2	1.2385	1	2.3692	1	2.3816
4.7	1.2209	1.1	2.3456	1.1	2.3611
5.4	1.205	1.2	2.3196	1.3	2.341
5.9	1.1899	1.3	2.2993	1.5	2.3193
6.4	1.1744	1.5	2.2755	1.7	2.2979
7	1.1595	1.7	2.2514	1.9	2.2765
7.5	1.144	1.9	2.2294	2.1	2.2554
8.1	1.1297	2.1	2.2052	2.3	2.2331
8.6	1.1189	2.3	2.1825	2.5	2.2114
9.1	1.1055	2.5	2.1615	2.7	2.1906
9.8	1.0959	2.7	2.141	2.9	2.1698
10.3	1.0875	2.9	2.119	3.1	2.1491
10.8	1.0782	3.1	2.0973	3.5	2.1286
11.4	1.068	3.5	2.0762	4	2.1081
11.9	1.0587	3.7	2.0557	4.2	2.0855
12.6	1.0488	4.1	2.035	4.6	2.0644
13	1.0386	4.4	2.0145	5	2.0433
13.5	1.0302	5	1.9934	5.4	2.0223
14.2	1.0221	5.4	1.9717	6	2.0021
14.7	1.0159	5.8	1.9494	6.5	1.9816
15.2	1.0104	6.2	1.9289	7.1	1.9609
15.8	1.0048	6.8	1.9088	7.7	1.9401
16.3	0.9989	7.5	1.8883	8.5	1.9196
16.8	0.993	8.3	1.8676	9.2	1.901
17.4	0.9865	8.9	1.8474	9.8	1.8831
17.9	0.9784	9.5	1.8276	10.6	1.866
18.4	0.9713	10.4	1.808	11.3	1.8524
19.1	0.9666	11	1.7897	11.9	1.8372
19.6	0.9614	11.6	1.7711	12.7	1.8238
20.2	0.957	12.4	1.7563	13.3	1.8077
20.7	0.9527	13.1	1.7432	14.2	1.7947
21.2	0.9496	13.7	1.7312	14.8	1.7808
21.8	0.9456	14.5	1.7191	15.4	1.7687
22.3	0.9415	15.1	1.7082	16.3	1.7569
22.8	0.9353	15.7	1.6992	16.9	1.7476
23.5	0.9297	16.4	1.6874	17.5	1.7374
24	0.9245	17.2	1.676	18.3	1.7299
24.4	0.922	17.8	1.6648	19	1.7219
25.1	0.9186	18.7	1.6521	19.6	1.7135
25.6	0.9152	19.3	1.6437	20.4	1.7048
26.2	0.913	19.9	1.6341	21.1	1.6955
26.7	0.9108	20.7	1.6254	21.9	1.6859
27.2	0.9074	21.3	1.6189	22.5	1.6763
27.9	0.904	22	1.6118	23.1	1.6688
28.4	0.8969	22.8	1.6047	24	1.6602
28.9	0.8929	23.4	1.5982	24.6	1.6533
29.5	0.8898	24	1.5904	25.2	1.6478
30	0.8876	24.9	1.5823	26.1	1.6416
30.5	0.8851	25.5	1.5734	26.7	1.6354
31.1	0.8829	26.1	1.5644	27.5	1.6313
31.6	0.882	26.9	1.5572	28.1	1.6245
32.1	0.8798	27.6	1.552	28.8	1.6177
32.8	0.877	28.2	1.5448	29.6	1.609
33.3	0.8743	29	1.5414	30.2	1.6009
33.7	0.8693	29.6	1.5352	30.8	1.5935
34.4	0.8662	30.3	1.5303	31.7	1.5885
34.9	0.8615	31.1	1.5234	32.3	1.583
35.5	0.8603	31.7	1.5185	33.1	1.5786
36	0.8584	32.3	1.5104	33.8	1.5734
36.5	0.8572	33.2	1.5039	34.4	1.5687
37.2	0.8563	33.8	1.4977	35.2	1.5647
37.7	0.8547	34.4	1.4912	35.8	1.5588
38.1	0.8522	35.2	1.4862	36.5	1.5538
38.8	0.8482	35.9	1.481	37.3	1.5473
39.3	0.8454	36.5	1.4776	37.9	1.5405
39.8	0.842	37.3	1.4732	38.8	1.5334
40.4	0.8398	37.9	1.4689	39.4	1.5287
40.9	0.838	38.5	1.463	40	1.5241
41.4	0.8364	39.4	1.458	40.8	1.5191
42.1	0.8364	40	1.4518	41.5	1.5172
42.5	0.8352	40.6	1.4466	42.1	1.5129
43	0.8333	41.4	1.4391	42.9	1.5079
43.7	0.8309	42.1	1.4351	43.6	1.5039
44.2	0.8271	42.7	1.4311	44.2	1.4996
44.8	0.8237	43.5	1.4276	45	1.4946
45.3	0.8216	44.1	1.4233	45.6	1.4906
45.8	0.8191	44.8	1.4199	46.3	1.4853
46.5	0.8178	45.6	1.4159	47.1	1.4825
46.9	0.8172	46.2	1.4106	47.7	1.4772
47.4	0.8163	47	1.405	48.6	1.4723
48.1	0.8157	47.7	1.3991	49.2	1.4673
48.6	0.8141	48.3	1.3935	49.8	1.4611
49.1	0.8116	49.1	1.3889	50.6	1.4562
49.7	0.8079	49.7	1.3842	51.3	1.4518
50.2	0.8045	50.4	1.3814	51.9	1.4472
50.7	0.8023	51.2	1.378	52.7	1.4428
51.3	0.8008	51.8	1.3749	53.4	1.4391
51.8	0.8002	52.4	1.3709	54	1.4354
52.5	0.7989	53.3	1.3672	54.8	1.4311
53	0.7992	53.9	1.361	55.4	1.4255
53.5	0.7983	54.5	1.3563	56.3	1.4199
54.1	0.7974	55.3	1.3517	56.9	1.414
54.6	0.7949	56	1.3458	57.5	1.4097
55.1	0.7912	56.6	1.3418	58.4	1.4041
55.7	0.7878	57.4	1.3371	59	1.4007
56.2	0.7862	58	1.334	59.6	1.3969
56.7	0.7837	58.6	1.3315	60.4	1.3926
57.4	0.7837	59.5	1.3263	61.1	1.3895
57.9	0.7834	60.1	1.3241	61.9	1.3852
58.4	0.7837	60.7	1.3185	62.5	1.3802
59	0.7819	61.5	1.3142	63.2	1.3743
59.5	0.7806	62.2	1.3083	64	1.369
60.1	0.7775	62.8	1.3043	64.6	1.3638
60.6	0.7747	63.6	1.2993	65.4	1.3585
61.1	0.7723	64.2	1.2956	66.1	1.3548
61.8	0.7704	64.9	1.2912	66.7	1.352
62.3	0.7698	65.7	1.2878	67.5	1.347
62.8	0.7692	66.3	1.2853	68.2	1.3439
63.4	0.7692	66.9	1.281	68.8	1.3415
63.9	0.7692	67.8	1.277	69.6	1.3362
64.4	0.7673	68.4	1.2726	70.2	1.3318
65	0.7664	69	1.2671	70.9	1.3256
65.5	0.7642	69.8	1.2612	71.7	1.3198
66.2	0.7611	70.5	1.2571	72.3	1.3154
66.7	0.7595	71.3	1.2531	73.2	1.3108
67.2	0.7577	71.9	1.2494	73.8	1.3058
67.8	0.7558	72.5	1.245	74.4	1.3021
68.3	0.7555	73.4	1.241	75.2	1.2984
68.8	0.7555	74	1.2385	75.9	1.295
69.3	0.7555	74.6	1.2354	76.5	1.2903
69.9	0.7546	75.4	1.2302	77.3	1.2857
70.4	0.7533	76.1	1.2261	77.9	1.2807
71.1	0.7509	76.7	1.2212	78.8	1.2757
71.6	0.7475	77.5	1.215	79.4	1.2698
72	0.7459	78.1	1.2097	80	1.2652
72.7	0.744	78.7	1.2063	80.9	1.2602
73.2	0.7437	79.6	1.201	81.5	1.2565
73.7	0.7431	80.2	1.1973	82.1	1.2528
74.3	0.744	80.8	1.1939	82.9	1.2494
74.8	0.744	81.6	1.1911	83.6	1.245
75.3	0.7419	82.3	1.1864	84.2	1.2398
76	0.7403	82.9	1.1827	85	1.2357
76.4	0.7372	83.7	1.1778	85.7	1.2302
77.1	0.7354	84.3	1.1728	86.5	1.2249
77.6	0.7332	85	1.1675	87.1	1.2196
78.1	0.7326	85.8	1.1632	87.7	1.214
78.7	0.7323	86.4	1.1589	88.6	1.21
79.2	0.732	87.2	1.1545	89.2	1.2063
79.7	0.7323	87.9	1.1505	89.8	1.2016
80.4	0.7323	88.5	1.1471	90.7	1.1985
80.8	0.731	89.3	1.1446	91.3	1.1939
81.3	0.7301	89.9	1.1403	91.9	1.1889
82	0.7273	90.6	1.135	92.7	1.1843
82.5	0.7254	91.4	1.13	93.4	1.1778
83.1	0.7239	92	1.1257	94.2	1.1728
83.6	0.722	92.6	1.1207	94.8	1.1685
84.1	0.7217	93.5	1.1155	95.5	1.1632
84.8	0.7211	94.1	1.1114	96.3	1.1592
85.2	0.7214	94.7	1.1074	96.9	1.1542
85.7	0.7214	95.5	1.1043	97.5	1.1502
86.4	0.7196	96.2	1.1006	98.4	1.1468
86.9	0.7189	96.8	1.0978	99	1.1418
87.4	0.7158	97.6	1.0934	99.6	1.1375
88	0.7146	98.2	1.0885	100.5	1.1322
88.5	0.713	99.1	1.0832	101.1	1.1266
89.2	0.7121	99.7	1.0782	101.9	1.121
89.6	0.7118	100.3	1.0736	102.5	1.1145
90.1	0.7112	101.1	1.0693	103.2	1.1108
90.8	0.7112	101.7	1.0646	104	1.1065
91.3	0.7112	102.4	1.0615	104.6	1.1037
91.8	0.7112	103.2	1.0569	105.3	1.0993
92.4	0.7078	103.8	1.0544	106.1	1.0956
92.9	0.7065	104.4	1.0503	106.7	1.0906
93.4	0.7047	105.3	1.0469	107.3	1.0869
94.1	0.7031	105.9	1.0404	108.2	1.0813
94.5	0.7025	106.5	1.0364	108.8	1.0755
95	0.7022	107.3	1.0311	109.6	1.0711
95.7	0.7022	108	1.0268	110.3	1.0668
96.2	0.7025	108.6	1.0228	110.9	1.0637
96.8	0.7025	109.4	1.0193	111.7	1.0587
97.3	0.7016	110	1.015	112.3	1.0547
97.8	0.7003	110.7	1.0122	113	1.051
98.5	0.6979	111.5	1.0082	113.8	1.0463
98.9	0.6954	112.1	1.0048	114.4	1.0417
99.4	0.6944	112.9	0.9998	115.3	1.0373
100.1	0.6935	113.6	0.9933	115.9	1.0317
100.6	0.6938	114.2	0.9883	116.5	1.0274
101.1	0.6941	115	0.9843	117.3	1.0231
101.7	0.6935	115.6	0.9806	118	1.02
102.2	0.6938	116.3	0.9778	118.6	1.0153
102.9	0.6929	117.1	0.9732	119.4	1.0122
103.3	0.6904	117.7	0.9707	120	1.0091
103.8	0.6882	118.3	0.9679	120.7	1.0057
104.5	0.6864	119.2	0.9632	121.5	1.0017
105	0.6855	119.8	0.9586	122.1	0.9976
105.5	0.6855	120.6	0.9546	123	0.9921
106.1	0.6848	121.2	0.9505	123.6	0.9868
106.6	0.6851	121.9	0.9453	124.2	0.9825
107.1	0.6851	122.7	0.9409	125.1	0.9781
107.7	0.6848	123.3	0.9378	125.7	0.9753
108.2	0.6839	123.9	0.9341	126.5	0.9716
108.7	0.6824	124.8	0.9307	127.1	0.9685
109.4	0.6802	125.4	0.9279	127.8	0.9657
109.9	0.6783	126	0.9245	128.6	0.9614
110.5	0.6777	126.8	0.9226	129.2	0.957
111	0.6774	127.4	0.9186	129.8	0.9524
111.5	0.678	128.3	0.9133	130.7	0.948
112.1	0.6777	128.9	0.9077	131.3	0.9443
112.6	0.678	129.5	0.9043	132.1	0.94
113.1	0.6774	130.3	0.9009	132.8	0.9366
113.8	0.6768	131	0.8978	133.4	0.9328
114.3	0.6749	131.6	0.8944	134.2	0.9288
114.9	0.6721	132.4	0.8919	134.8	0.9266
115.4	0.6721	133	0.8879	135.5	0.9229
115.9	0.6715	133.7	0.8867	136.3	0.9201
116.5	0.6706	134.5	0.8817	136.9	0.9155
117	0.6709	135.1	0.8789	137.6	0.9102
117.5	0.6715	135.7	0.8743	138.4	0.9059
118.2	0.6718	136.6	0.8708	139	0.9028
118.7	0.67	137.2	0.8665	139.8	0.8987
119.3	0.6687	137.8	0.8628	140.5	0.895
119.8	0.6669	138.6	0.8606	141.1	0.8929
120.3	0.6647	139.3	0.8575	141.9	0.8894
120.9	0.6641	139.9	0.8544	142.6	0.887
121.4	0.6634	140.7	0.8522	143.2	0.8829
121.9	0.6634	141.3	0.8479	144	0.8789
122.6	0.6638	142	0.8451	144.6	0.8746
123.1	0.6644	142.8	0.8408	145.3	0.8708
123.6	0.6641	143.4	0.8358	146.1	0.8671
124.2	0.6634	144.2	0.8324	146.7	0.8628
124.7	0.6619	144.9	0.8296	147.6	0.8597
125.2	0.6597	145.5	0.8259	148.2	0.8566
125.8	0.6582	146.3	0.8231	148.8	0.8538
126.3	0.6569	146.9	0.8203	149.6	0.851
127	0.6566	147.5	0.8181	150.3	0.8482
127.5	0.6557	148.4	0.8147	150.9	0.8442
128	0.6566	149	0.811	151.7	0.8405
128.6	0.6566	149.6	0.807	152.4	0.8361
129.1	0.6566	150.4	0.8033	153.2	0.8318
129.6	0.656	151.1	0.7989	153.8	0.8281
130.2	0.6548	151.9	0.7958	154.4	0.8253
130.7	0.6529	152.5	0.7937	155.3	0.8222
131.2	0.6504	153.1	0.7902	155.9	0.8191
131.9	0.6507	154	0.7871	156.5	0.8163
132.4	0.6495	154.6	0.7837	157.4	0.8138
132.8	0.6495	155.2	0.7813	158	0.8095
133.5	0.6514	156	0.7775	158.6	0.8054
134	0.6498	156.7	0.7744	159.4	0.8014
134.5	0.6507	157.3	0.771	160.1	0.7983
135.1	0.6495	158.1	0.767	160.9	0.7958
135.6	0.6486	158.7	0.7639	161.5	0.7912
136.1	0.6464	159.6	0.7614	162.1	0.7881
136.8	0.6439	160.2	0.7577	163	0.7847
137.2	0.6433	160.8	0.7549	163.6	0.7822
137.9	0.6433	161.6	0.7518	164.2	0.7797
138.4	0.6433	162.3	0.7502	165.1	0.7766
138.9	0.6436	162.9	0.7471	165.7	0.7726
139.5	0.6442	163.7	0.7434	166.3	0.7692
140	0.6439	164.3	0.7397	167.2	0.7651
140.5	0.643	165	0.7357	167.8	0.7617
141.2	0.6427	165.8	0.7326	168.6	0.7586
141.6	0.6399	166.4	0.7295	169.2	0.7549
142.1	0.6393	167	0.7264	169.9	0.7518
142.8	0.6386	167.9	0.7236	170.7	0.7499
143.3	0.6383	168.5	0.7196	171.3	0.7471
143.9	0.6386	169.1	0.718	171.9	0.7437
144.4	0.6386	169.9	0.7158	172.8	0.7406
144.9	0.6396	170.5	0.7121	173.4	0.7366
145.6	0.6386	171.2	0.7093	174	0.7329
146	0.6362	172	0.7059	174.9	0.7295
146.5	0.6359	172.6	0.7022	175.5	0.7264
147.2	0.6343	173.4	0.6988	176.3	0.7227
147.7	0.6331	174.1	0.6954	176.9	0.7192
148.2	0.6321	174.7	0.6926	177.6	0.7171
148.8	0.6318	175.5	0.6901	178.4	0.714
149.3	0.6315	176.1	0.6867	179	0.7112
150	0.6331	176.8	0.6842	179.7	0.7084
150.4	0.6328	177.6	0.6814	180.5	0.7056
150.9	0.6318	178.2	0.678	181.1	0.7006
151.6	0.63	178.8	0.6755	181.7	0.6975
152.1	0.63	179.7	0.6718	182.6	0.6941
152.6	0.6284	180.3	0.6684	183.2	0.691
153.2	0.6272	181.1	0.6659	184	0.6873
153.7	0.6259	181.7	0.6619	184.7	0.6845
154.2	0.6269	182.4	0.6588	185.3	0.6814
154.8	0.6272	183.2	0.6566	186.1	0.6789
155.3	0.6278	183.8	0.6538	186.7	0.6758
155.8	0.6275	184.4	0.6514	187.4	0.6731
156.5	0.6256	185.3	0.6492	188.2	0.6693
157	0.6259	185.9	0.6461	188.8	0.6669
157.5	0.6231	186.7	0.6427	189.7	0.6634
158.1	0.6207	187.3	0.6396	190.3	0.6591
158.6	0.6203	188.2	0.6368	190.9	0.6563
159.2	0.6203	188.8	0.6331	191.7	0.6529
159.7	0.6203	189.4	0.6297	192.4	0.6495
160.2	0.62	190.2	0.6272	193.2	0.6483
160.9	0.6207	190.9	0.6256	193.8	0.6452
161.4	0.6207	191.5	0.6222	194.5	0.6427
161.9	0.62	192.3	0.6203	195.3	0.6402
162.5	0.6182	192.9	0.6169	195.9	0.6368
163	0.6163	193.8	0.6141	196.5	0.6334
163.5	0.6154	194.4	0.6104	197.4	0.6293
164.1	0.6157	195	0.6079	198	0.6266
164.6	0.616	195.8	0.6052	198.8	0.6231
165.1	0.6163	196.5	0.6014	199.5	0.6194
165.8	0.616	197.3	0.5996	200.1	0.6172
166.3	0.6163	197.9	0.5959	200.9	0.6148
166.9	0.6154	198.5	0.5937	201.5	0.6114
167.4	0.6145	199.4	0.5909	202.2	0.6092
167.9	0.6123	200	0.5903	203	0.607
168.5	0.611	200.6	0.5859	203.6	0.6039
169	0.6107	201.4	0.5831	204.5	0.5996
169.5	0.6101	202	0.58	205.1	0.5968
170.2	0.6104	202.9	0.5766	205.7	0.5934
170.7	0.6107	203.5	0.5738	206.5	0.5909
171.1	0.6104	204.1	0.5704	207.2	0.5884
171.8	0.6104	204.9	0.5686	208	0.5859
172.3	0.6098	205.6	0.5661	208.6	0.5822
172.8	0.6083	206.2	0.5642	209.3	0.5794
173.4	0.607	207	0.5602	210.1	0.5779
173.9	0.6058	207.6	0.559	210.7	0.5751
174.4	0.6061	208.5	0.5562	211.3	0.5711
175.1	0.6045	209.1	0.5518	212.2	0.568
175.5	0.6048	209.7	0.5497	212.8	0.5652
176	0.6058	210.5	0.5478	213.4	0.5608
176.7	0.6064	211.2	0.5441	214.3	0.559
177.2	0.6052	211.8	0.5422	214.9	0.5562
177.7	0.6045	212.6	0.5407	215.5	0.5534
178.3	0.6027	213.2	0.5379	216.3	0.5509
178.8	0.6005	213.9	0.5348	217	0.549
179.3	0.6005	214.7	0.5317	217.8	0.5463
180	0.5996	215.3	0.5298	218.4	0.5435
180.4	0.5996	215.9	0.527	219	0.5413
181.1	0.6002	216.8	0.5239	219.9	0.5382
181.6	0.6002	217.4	0.5211	220.5	0.5335
182.1	0.6005	218.2	0.518	221.1	0.5314
182.7	0.5996	218.8	0.5165	222	0.528
183.2	0.5983	219.5	0.5134	222.6	0.5249
183.7	0.5968	220.3	0.5109	223.4	0.5224
184.4	0.5952	220.9	0.5091	224	0.5211
184.8	0.594	221.5	0.5066	224.7	0.518
185.3	0.5934	222.4	0.5041	225.5	0.5162
186	0.5934	223	0.5016	226.1	0.5128
186.5	0.594	223.8	0.4985	226.8	0.5097
187	0.5943	224.4	0.496	227.6	0.5075
187.6	0.5943	225	0.4929	228.2	0.5053
188.1	0.5943	225.9	0.4895	229	0.5013
188.6	0.5937	226.5	0.4877	229.7	0.4976
189.2	0.5918	227.1	0.4852	230.3	0.4957
189.7	0.5909	228	0.4827	231.1	0.4932
190.2	0.5903	228.6	0.4808	231.8	0.4898
190.9	0.5903	229.2	0.479	232.4	0.488
191.4	0.5903	230	0.4756	233.2	0.4861
192	0.5903	230.6	0.4737	233.8	0.483
192.5	0.5906	231.5	0.4712	234.5	0.4805
193	0.5903	232.1	0.4672	235.3	0.4768
193.6	0.5903	232.7	0.4656	235.9	0.4743
194.1	0.589	233.5	0.4635	236.8	0.4712
194.6	0.5869	234.2	0.461	237.4	0.4694
195.3	0.5853	234.8	0.4594	238	0.4656
195.8	0.5853	235.6	0.457	238.8	0.4638
196.3	0.5853	236.2	0.4545	239.5	0.4613
196.9	0.585	236.9	0.4511	240.3	0.4607
197.4	0.5856	237.7	0.4498	240.9	0.457
197.9	0.585	238.3	0.447	241.6	0.4545
198.5	0.5847	239.1	0.4439	242.4	0.452
199	0.5844	239.8	0.4415	243	0.4495
199.7	0.5828	240.4	0.439	243.6	0.4464
200.2	0.5813	241.2	0.4362	244.5	0.4433
200.7	0.581	241.8	0.4346	245.1	0.4408
201.3	0.581	242.5	0.4331	245.9	0.4384
201.8	0.581	243.3	0.4303	246.6	0.4353
202.3	0.5804	243.9	0.4291	247.2	0.4346
202.9	0.5813	244.7	0.4263	248	0.4312
203.4	0.581	245.4	0.4235	248.6	0.4297
203.9	0.58	246	0.421	249.3	0.4269
204.6	0.5782	246.8	0.4188	250.1	0.4244
205.1	0.5766	247.4	0.4164	250.7	0.4219
205.5	0.5751	248.3	0.4145	251.6	0.4198
206.2	0.5748	248.9	0.4117	252.2	0.4164
206.7	0.5742	249.5	0.4095	252.8	0.4139
207.2	0.5742	250.3	0.4074	253.6	0.4117
207.8	0.5745	251	0.4058	254.3	0.4092
208.3	0.5751	251.6	0.4036	254.9	0.4061
209	0.5745	252.4	0.4015	255.7	0.4049
209.5	0.5735	253	0.3993	256.4	0.403
209.9	0.5717	253.9	0.3965	257	0.4005
210.6	0.5695	254.5	0.3934	257.8	0.3993
211.1	0.5695	255.1	0.3919	258.4	0.395
211.6	0.5686	255.9	0.3894	259.3	0.3931
212.2	0.568	256.5	0.3878	259.9	0.39
212.7	0.5683	257.4	0.3847	260.5	0.3885
213.2	0.5689	258	0.3838	261.4	0.3847
213.9	0.5692	258.6	0.3823	262	0.3829
214.3	0.5692	259.4	0.3798	262.6	0.3813
214.8	0.5676	260.1	0.3773	263.4	0.3795
215.5	0.5664	260.9	0.3748	264.1	0.3779
216	0.5658	261.5	0.372	264.7	0.3742
216.5	0.5652	262.1	0.3699	265.5	0.3723
217.1	0.5639	263	0.3677	266.1	0.3702
217.6	0.563	263.6	0.3658	267	0.3674
218.3	0.5633	264.4	0.3643	267.6	0.3649
218.7	0.563	265	0.363	268.2	0.3624
219.2	0.5633	265.7	0.3606	269.1	0.3599
219.9	0.563	266.5	0.3578	269.7	0.3571
220.4	0.5621	267.1	0.3565	270.5	0.3562
220.9	0.5602	267.7	0.354	271.2	0.3537
221.5	0.5593	268.6	0.3513	271.8	0.3516
222	0.5583	269.2	0.3491	272.6	0.35
222.7	0.5577	270	0.3475	273.2	0.3478
223.1	0.5574	270.6	0.346	273.9	0.3463
223.6	0.5574	271.3	0.3447	274.7	0.3432
224.3	0.5577	272.1	0.3423	275.3	0.3407
224.8	0.5571	272.7	0.3404	276.2	0.3389
225.3	0.5571	273.5	0.3389	276.8	0.3358
225.9	0.5562	274.2	0.337	277.4	0.3336
226.4	0.5552	274.8	0.3342	278.2	0.3311
226.9	0.5534	275.6	0.3314	278.9	0.3292
227.5	0.5525	276.2	0.3296	279.7	0.328
228	0.5518	276.9	0.3274	280.3	0.3258
228.5	0.5515	277.7	0.3258	280.9	0.3227
229.2	0.5512	278.3	0.323	281.8	0.3212
229.7	0.5518	278.9	0.3227	282.4	0.3184
230.3	0.5515	279.8	0.3196	283.2	0.3162
230.8	0.5506	280.4	0.319	283.9	0.3144
231.3	0.5497	281	0.3175	284.5	0.3125
231.9	0.5494	281.8	0.3144	285.3	0.3106
232.4	0.5484	282.5	0.3125	285.9	0.3072
232.9	0.5478	283.3	0.3106	286.6	0.3057
233.6	0.5478	283.9	0.3078	287.4	0.3038
234.1	0.5475	284.5	0.306	288	0.3029
234.6	0.5478	285.4	0.3041	288.9	0.3004
235.2	0.5472	286	0.3029	289.5	0.2989
235.7	0.5472	286.6	0.301	290.1	0.2964
236.3	0.5456	287.4	0.3004	290.9	0.2942
236.8	0.5441	288	0.2982	291.6	0.2917
237.3	0.5435	288.7	0.2973	292.4	0.2896
238	0.5422	289.5	0.2942	293	0.2877
238.5	0.5419	290.1	0.292	293.7	0.2855
239	0.5419	290.9	0.2896	294.5	0.2843
239.6	0.5413	291.6	0.2886	295.1	0.2824
240.1	0.5419	292.2	0.2865	295.7	0.2803
240.6	0.541	293	0.284	296.6	0.279
241.2	0.5401	293.6	0.2837	297.2	0.2775
241.7	0.5385	294.3	0.2824	298	0.2744
242.2	0.5385	295.1	0.2796	298.7	0.2728
242.9	0.537	295.7	0.2784	299.3	0.2703
243.4	0.536	296.3	0.2765	300.1	0.2688
243.8	0.5354	297.2	0.2741	300.7	0.266
244.5	0.5348	297.8	0.2734	301.6	0.2641
245	0.5348	298.6	0.27	302.2	0.2632
245.5	0.5351	299.2	0.2688	302.8	0.2623
246.1	0.5342	299.9	0.2669	303.7	0.2601
246.6	0.5329	300.7	0.266	304.3	0.2586
247.1	0.5314	301.3	0.2641	304.9	0.257
247.8	0.5304	301.9	0.2629	305.7	0.2545
248.2	0.5304	302.8	0.2623	306.4	0.252
248.7	0.5286	303.4	0.2598	307.2	0.2493
249.4	0.5283	304	0.2582	307.8	0.2486
249.9	0.528	304.8	0.2561	308.5	0.2471
250.4	0.5289	305.5	0.2542	309.3	0.2443
251	0.528	306.3	0.252	309.9	0.2431
251.5	0.5283	306.9	0.2502	310.5	0.2412
252	0.5264	307.5	0.2486	311.4	0.2396
252.6	0.5255	308.4	0.2483	312	0.2378
253.1	0.5236	309	0.2468	312.8	0.2365
253.6	0.5227	309.6	0.2446	313.5	0.2341
254.3	0.5227	310.4	0.2424	314.1	0.2322
254.8	0.5224	311	0.2415	314.9	0.231
255.3	0.5227	311.7	0.2396	315.5	0.2291
255.9	0.5218	312.5	0.2375	316.4	0.2269
256.4	0.5218	313.1	0.2362	317	0.2254
256.9	0.5218	314	0.2334	317.6	0.2238
257.5	0.5196	314.6	0.2328	318.5	0.2226
258	0.5184	315.2	0.2316	319.1	0.2207
258.5	0.5171	316	0.2303	319.7	0.2198
259.2	0.5171	316.6	0.2294	320.5	0.2176
259.7	0.5174	317.3	0.2282	321.2	0.2164
260.1	0.5168	318.1	0.2266	321.8	0.2142
260.8	0.5171	318.7	0.2248	322.6	0.2124
261.3	0.5171	319.3	0.2232	323.3	0.2105
261.8	0.5162	320.2	0.2217	324.1	0.208
262.4	0.5156	320.8	0.2189	324.7	0.2065
262.9	0.5143	321.6	0.2186	325.3	0.2049
263.4	0.5128	322.2	0.2161	326.2	0.2034
264.1	0.5115	322.9	0.2142	326.8	0.2031
264.5	0.51	323.7	0.2127	327.4	0.2021
265	0.5094	324.3	0.2121	328.3	0.1997
265.7	0.5091	324.9	0.2117	328.9	0.1981
266.2	0.5094	325.8	0.2099	329.5	0.1975
266.8	0.5094	326.4	0.2086	330.3	0.1947
267.3	0.5091	327	0.2062	331	0.1931
267.8	0.5081	327.8	0.2037	331.8	0.1907
268.5	0.5066	328.5	0.2034	332.4	0.1891
268.9	0.5053	329.1	0.2018	333	0.1885
269.4	0.5044	329.9	0.1993	333.9	0.1869
270.1	0.5053	330.5	0.1984	334.5	0.1851
270.6	0.5041	331.2	0.1981	335.1	0.1842
271.2	0.5044	332	0.1966	336	0.182
271.7	0.5038	332.6	0.1953	336.6	0.1817
272.2	0.5038	333.2	0.1935	337.4	0.1798
272.9	0.5032	334.1	0.1919	338.1	0.1789
273.3	0.5019	334.7	0.1907	338.7	0.1767
273.8	0.5001	335.5	0.1891	339.5	0.1749
274.5	0.4991	336.1	0.1873	340.1	0.1736
275	0.4985	336.7	0.1854	341	0.1718
275.5	0.4976	337.6	0.1842	341.6	0.1708
276.1	0.4973	338.2	0.1826	342.2	0.1696
276.6	0.497	338.8	0.1817	343.1	0.1687
277.3	0.497	339.6	0.1814	343.7	0.1665
277.7	0.4967	340.3	0.1798	344.3	0.1652
278.2	0.496	340.9	0.1789	345.1	0.1634
278.9	0.4948	341.7	0.178	345.8	0.1618
279.4	0.4932	342.3	0.1758	346.4	0.1603
280	0.4914	343	0.1742	347.2	0.1581
280.5	0.4898	343.8	0.1727	347.8	0.1575
281	0.4898	344.4	0.1718	348.7	0.1559
281.7	0.4895	345	0.1702	349.3	0.1553
282.2	0.4895	345.9	0.169	349.9	0.1535
282.6	0.4895	346.5	0.1687	350.8	0.1522
283.3	0.4901	347.1	0.1665	351.4	0.151
283.8	0.4892	347.9	0.1656	352	0.1494
284.3	0.4867	348.6	0.164	352.8	0.1479
284.9	0.4858	349.2	0.1625	353.5	0.1473
285.4	0.4846	350	0.1615	354.1	0.146
285.9	0.4843	350.6	0.16	354.9	0.1435
286.6	0.4839	351.3	0.1581	355.6	0.1423
287	0.4824	352.1	0.1575	356.4	0.1411
287.7	0.4827	352.7	0.1569	357	0.1395
288.2	0.4824	353.3	0.1556	357.6	0.1389
288.7	0.4815	354.2	0.1547	358.5	0.137
289.3	0.4805	354.8	0.1528	359.1	0.137
289.8	0.4796	355.4	0.1522	359.7	0.1345
290.3	0.4777	356.2	0.1504	360.6	0.1339
291	0.4762	356.8	0.1488	361.2	0.133
291.4	0.4759	357.5	0.1476	361.8	0.1308
291.9	0.475	358.3	0.1463	362.6	0.1305
292.6	0.475	358.9	0.1451	363.3	0.1283
293.1	0.4743	359.5	0.1442	364.1	0.1277
293.6	0.4743	360.4	0.1432	364.7	0.1262
294.2	0.474	361	0.1423	365.4	0.1252
294.7	0.4743	361.6	0.1414	366.2	0.1231
295.2	0.4725	362.4	0.1407	366.8	0.1221
295.8	0.4709	363.1	0.1392	367.4	0.1209
296.3	0.4694	363.9	0.138	368.3	0.12
296.8	0.4688	364.5	0.1367	368.9	0.1194
297.5	0.4675	365.1	0.1352	369.5	0.1175
298	0.4684	366	0.1333	370.4	0.1156
298.5	0.4672	366.6	0.1324	371	0.1141
299.1	0.4672	367.2	0.1321	371.6	0.1135
299.6	0.4675	368	0.1311	372.4	0.1128
300.1	0.4656	368.7	0.1302	373.1	0.1119
300.7	0.4656	369.3	0.1305	373.7	0.1101
301.2	0.4641	370.1	0.1277	374.5	0.1088
301.7	0.4629	370.7	0.128	375.2	0.1082
302.4	0.4613	371.6	0.1268	375.8	0.1076
302.9	0.461	372.2	0.1234	376.6	0.1063
303.3	0.4607	372.8	0.1218	377.2	0.1051
304	0.4607	373.4	0.1212	378.1	0.1032
304.5	0.4613	374.3	0.1203	378.7	0.1014
305	0.4601	374.9	0.1194	379.3	0.1004
305.6	0.4594	375.7	0.1181	380.2	0.0986
306.1	0.457	376.3	0.1175	380.8	0.0983
306.6	0.4554	376.9	0.1175	381.4	0.097
307.3	0.4539	377.8	0.1156	382.2	0.0967
307.7	0.4536	378.4	0.1144	382.9	0.0955
308.4	0.4526	379	0.1132	383.5	0.0942
308.9	0.4526	379.8	0.1125	384.3	0.0933
309.4	0.452	380.5	0.1107	384.9	0.0927
310	0.4511	381.1	0.1094	385.8	0.0908
310.5	0.4505	381.9	0.1082	386.4	0.0893
311	0.4501	382.5	0.1082	387	0.0884
311.7	0.4492	383.4	0.1079	387.9	0.0874
312.1	0.4474	384	0.1063	388.5	0.0862
312.6	0.4461	384.6	0.1051	389.1	0.0846
313.3	0.4452	385.4	0.1045	389.9	0.0834
313.8	0.4446	386.1	0.1035	390.6	0.0831
314.3	0.4443	386.9	0.1014	391.2	0.0818
314.9	0.4443	387.5	0.1008	392	0.0812
315.4	0.4436	388.1	0.0989	392.7	0.08
315.9	0.4427	389	0.0983	393.3	0.0791
316.5	0.4418	389.6	0.0973	394.1	0.0778
317	0.4405	390.2	0.0964	394.7	0.0769
317.7	0.4387	391	0.0964	395.4	0.0756
318.2	0.4377	391.7	0.0949	396.2	0.0747
318.7	0.4368	392.5	0.0942	396.8	0.0732
319.3	0.4356	393.1	0.0933	397.5	0.0725
319.8	0.4356	393.7	0.0924	398.3	0.0716
320.3	0.435	394.6	0.0905	398.9	0.0719
320.9	0.4356	395.2	0.0896	399.5	0.0704
321.4	0.4337	395.8	0.0884	400.4	0.0694
322.1	0.4328	396.6	0.0884	401	0.0682
322.6	0.4319	397.3	0.0871	401.8	0.067
323.1	0.4303	397.9	0.0859	402.5	0.0654
323.7	0.4291	398.7	0.0859	403.1	0.0639
324.2	0.4284	399.3	0.0837	403.9	0.0623
324.7	0.4272	399.9	0.0828	404.5	0.0626
325.3	0.4269	400.8	0.0822	405.2	0.0623
325.8	0.4266	401.4	0.0809	406	0.0611
326.3	0.4257	402.2	0.0794	406.6	0.0608
327	0.425	402.9	0.0787	407.2	0.0601
327.5	0.4229	403.5	0.0781	408.1	0.0595
328	0.4229	404.3	0.0772	408.7	0.0574
328.6	0.4216	404.9	0.0766	409.3	0.0567
329.1	0.4198	405.5	0.0766	410.2	0.0552
329.7	0.4191	406.4	0.075	410.8	0.0543
330.2	0.4188	407	0.0747	411.4	0.0533
330.7	0.4185	407.6	0.0738	412.2	0.0527
331.2	0.4179	408.4	0.0719	412.9	0.053
331.9	0.4173	409.1	0.0707	413.5	0.0515
332.4	0.417	409.9	0.0698	414.3	0.0512
332.8	0.416	410.5	0.0685	415	0.0496
333.5	0.4136	411.1	0.0676	415.8	0.049
334	0.4126	412	0.0667	416.4	0.0465
334.6	0.4108	412.6	0.0667	417	0.0471
335.1	0.4105	413.2	0.0657	417.9	0.0453
335.6	0.4098	414	0.0648	418.5	0.045
336.3	0.4095	414.7	0.0639	419.3	0.0443
336.8	0.4086	415.5	0.0632	420	0.0437
337.2	0.4083	416.1	0.0623	420.6	0.0431
337.9	0.4077	416.7	0.0608	421.4	0.0415
338.4	0.4061	417.6	0.0598	422	0.0415
338.9	0.4052	418.2	0.0595	422.7	0.0406
339.5	0.404	419	0.0589	423.5	0.0397
340	0.404	419.6	0.058	424.1	0.0391
340.5	0.4024	420.3	0.057	424.8	0.0378
341.2	0.4015	421.1	0.0564	425.6	0.0375
341.6	0.4012	421.7	0.0564	426.2	0.0369
342.1	0.4012	422.3	0.0552	426.8	0.0357
342.8	0.3999	423.2	0.0539	427.7	0.0344
343.3	0.399	423.8	0.0524	428.3	0.035
343.8	0.3981	424.4	0.0518	428.9	0.0338
344.4	0.3959	425.2	0.0512	429.8	0.0332
344.9	0.3947	425.9	0.0499	430.4	0.0322
345.4	0.394	426.5	0.0493	431	0.0319
346	0.3937	427.3	0.0484	431.8	0.0307
346.5	0.3931	427.9	0.0474	432.5	0.0291
347	0.3922	428.5	0.0474	433.1	0.0279
347.7	0.3919	429.4	0.0471	433.9	0.0276
348.2	0.3909	430	0.0468	434.5	0.027
348.8	0.3897	430.8	0.0456	435.2	0.0267
349.3	0.3885	431.4	0.0446	436	0.0264
349.8	0.3869	432.1	0.0437	436.6	0.0257
350.4	0.3854	432.9	0.0425	437.3	0.0251
350.9	0.3838	433.5	0.0422	438.1	0.0242
351.4	0.3844	434.1	0.0419	438.7	0.0229
352.1	0.3829	435	0.0409	439.6	0.0223
352.6	0.3829	435.6	0.0403	440.2	0.0208
353.2	0.3829	436.2	0.0397	440.8	0.0202
353.7	0.3807	437	0.0384	441.6	0.0192
354.2	0.3804	437.7	0.0384	442.3	0.0186
354.8	0.3782	438.3	0.0375	442.9	0.0177
355.3	0.3779	439.1	0.0366	443.7	0.0174
355.8	0.3767	439.7	0.0357	444.3	0.0174
356.5	0.3748	440.4	0.0347	445	0.0161
357	0.3739	441.2	0.0341	445.8	0.0155
357.5	0.3742	441.8	0.0338	446.4	0.0149
358.1	0.3733	442.4	0.0332	447.1	0.0133
358.6	0.373	443.3	0.0326	447.9	0.0127
359.2	0.3714	443.9	0.0329	448.5	0.0121
359.7	0.3705	444.5	0.0313	449.1	0.0121
360.2	0.368	445.3	0.0304	449.3	0.0105
360.9	0.3677	446	0.0282	449.3	0.0099
361.4	0.3664	446.8	0.0279	--	--
361.9	0.3658	447.4	0.027	--	--
362.5	0.3655	448	0.0264	--	--
363	0.3646	448.9	0.0257	0.6	0.0515
363.7	0.3646	449.5	0.0254	1.5	0.0592
364.1	0.364	450.1	0.0251	2.1	0.0639
364.6	0.3627	450.9	0.0248	2.7	0.0682
365.3	0.3606	451.5	0.0242	3.5	0.0725
365.8	0.3596	452.4	0.0226	4.2	0.0766
366.4	0.3584	453	0.022	4.8	0.0791
366.9	0.3571	453.6	0.0205	5.6	0.0825
367.4	0.3568	454.5	0.0195	6.3	0.0871
368.1	0.3562	455.1	0.0192	7.1	0.0893
368.5	0.3556	455.7	0.0186	7.7	0.0927
369	0.3547	456.5	0.018	8.3	0.0958
369.7	0.3547	457.1	0.0174	9.2	0.0992
370.2	0.3528	457.8	0.0171	9.8	0.1032
370.8	0.3513	458.6	0.0171	10.4	0.1076
371.3	0.3503	459.2	0.0161	11.3	0.1125
371.8	0.3497	460	0.0152	11.9	0.1175
372.5	0.3485	460.7	0.014	12.5	0.1218
372.9	0.3475	461.3	0.0127	13.3	0.1271
373.4	0.3475	462.1	0.0121	14	0.1327
374.1	0.3466	462.7	0.0124	14.8	0.1376
374.6	0.3466	463.4	0.0118	15.4	0.1429
375.2	0.3451	464.2	0.0109	16	0.1476
375.7	0.3441	464.6	0.0109	16.9	0.1525
376.2	0.342	464.6	0.0099	17.5	0.1572
376.9	0.341	--	--	18.1	0.1618
377.3	0.3401	--	--	19	0.1677
378	0.3392	--	--	19.6	0.1721
378.5	0.3389	0.6	0.049	20.2	0.1773
379	0.3379	1.5	0.0564	21.1	0.1814
379.6	0.337	2.1	0.0626	21.7	0.1869
380.1	0.3364	2.7	0.0679	22.3	0.1913
380.6	0.3354	3.5	0.0722	23.1	0.1966
381.3	0.3342	4.1	0.0772	23.8	0.2012
381.7	0.3327	5	0.0797	24.6	0.2052
382.4	0.3308	5.6	0.0828	25.2	0.2108
382.9	0.3296	6.2	0.0874	25.8	0.2148
383.4	0.3289	7	0.0893	26.7	0.2198
384	0.3292	7.7	0.093	27.3	0.2238
384.5	0.328	8.3	0.0961	27.9	0.2282
385	0.3274	9.1	0.1014	28.8	0.2322
385.7	0.3274	9.7	0.1048	29.4	0.2375
386.1	0.3252	10.4	0.1097	30	0.2421
386.8	0.3237	11.2	0.1141	30.8	0.2471
387.3	0.3224	11.8	0.119	31.5	0.252
387.8	0.3221	12.6	0.1243	32.1	0.2567
388.4	0.3206	13.3	0.1302	32.9	0.261
388.9	0.3193	13.9	0.1339	33.6	0.2641
389.4	0.319	14.7	0.1395	34.2	0.2688
390.1	0.3187	15.3	0.1442	35	0.2734
390.5	0.3187	16	0.15	35.6	0.2781
391.2	0.3178	16.8	0.1556	36.3	0.2821
391.7	0.3168	17.4	0.1606	37.1	0.2871
392.2	0.315	18.2	0.1656	37.7	0.2917
392.8	0.3137	18.9	0.1711	38.6	0.2958
393.3	0.3125	19.5	0.1761	39.2	0.3001
393.8	0.3116	20.3	0.1804	39.8	0.3044
394.5	0.3106	20.9	0.1845	40.6	0.3091
394.9	0.3109	21.6	0.191	41.3	0.3134
395.4	0.3097	22.4	0.1962	41.9	0.3175
396.1	0.3094	23	0.2009	42.7	0.3215
396.6	0.3082	23.6	0.2055	43.4	0.3252
397.2	0.3066	24.5	0.2114	44	0.3292
397.7	0.3051	25.1	0.2158	44.8	0.3339
398.2	0.3038	25.7	0.221	45.4	0.3385
398.9	0.3029	26.5	0.226	46.1	0.3429
399.3	0.302	27.1	0.23	46.9	0.3469
399.8	0.301	28	0.2341	47.5	0.3513
400.5	0.3007	28.6	0.2384	48.1	0.3556
401	0.3001	29.2	0.2431	49	0.3596
401.5	0.3001	30	0.248	49.6	0.3643
402.1	0.2992	30.7	0.2533	50.2	0.3674
402.6	0.2976	31.5	0.2579	51.1	0.372
403.3	0.2961	32.1	0.2626	51.7	0.3761
403.7	0.2948	32.7	0.2672	52.3	0.3801
404.2	0.2945	33.6	0.2719	53.1	0.3841
404.9	0.293	34.2	0.2762	53.8	0.3888
405.4	0.2923	34.8	0.2799	54.6	0.3934
405.9	0.292	35.6	0.2846	55.2	0.3971
406.5	0.292	36.3	0.2886	55.9	0.4018
407	0.2899	36.9	0.2939	56.7	0.4046
407.7	0.2892	37.7	0.2985	57.3	0.4092
408.1	0.2886	38.3	0.3023	57.9	0.4139
408.6	0.2868	39.2	0.3069	58.8	0.4176
409.3	0.2852	39.8	0.3119	59.4	0.421
409.8	0.284	40.4	0.3172	60	0.4244
410.3	0.284	41.2	0.3212	60.9	0.4291
410.9	0.2827	41.9	0.3246	61.5	0.4331
411.4	0.2837	42.5	0.3292	62.1	0.4371
412.1	0.283	43.3	0.3333	62.9	0.4418
412.5	0.2809	43.9	0.3382	63.6	0.4458
413	0.2803	44.6	0.3423	64.4	0.4492
413.7	0.2787	45.4	0.3469	65	0.4539
414.2	0.2781	46	0.3509	65.7	0.4582
414.7	0.2765	46.6	0.3556	66.5	0.4622
415.3	0.2756	47.5	0.3599	67.1	0.465
415.8	0.2744	48.1	0.3637	67.7	0.4697
416.5	0.2737	48.7	0.368	68.6	0.4737
417	0.2737	49.5	0.372	69.2	0.4774
417.4	0.2734	50.1	0.377	70	0.4818
418.1	0.2725	50.8	0.3807	70.7	0.4864
418.6	0.271	51.6	0.3841	71.3	0.4898
419.1	0.2697	52.2	0.3888	72.1	0.4948
419.7	0.2679	52.8	0.3931	72.7	0.4988
420.2	0.2669	53.7	0.3984	73.6	0.5038
420.7	0.2666	54.3	0.4024	74.2	0.5069
421.4	0.266	54.9	0.4055	75	0.5109
421.8	0.2651	55.7	0.4098	75.7	0.5159
422.5	0.2641	56.4	0.4142	76.3	0.519
423	0.2641	57.2	0.4182	77.1	0.5236
423.5	0.2632	57.8	0.4213	77.7	0.5273
424.1	0.2626	58.4	0.4257	78.6	0.5323
424.6	0.2613	59.3	0.4297	79.2	0.5373
425.1	0.2601	59.9	0.4343	79.8	0.5413
425.8	0.2586	60.5	0.439	80.7	0.5456
426.2	0.2582	61.3	0.4433	81.3	0.549
426.9	0.2579	62	0.4474	81.9	0.5528
427.4	0.2576	62.8	0.4511	82.7	0.5571
427.9	0.2573	63.4	0.4557	83.4	0.5605
428.5	0.2564	64	0.4604	84.2	0.5652
429	0.2542	64.9	0.4635	84.8	0.5692
429.5	0.2539	65.5	0.4675	85.5	0.5738
430.2	0.2524	66.1	0.4722	86.3	0.5782
430.6	0.2514	66.9	0.4753	86.9	0.5819
431.3	0.2499	67.6	0.4799	87.7	0.5866
431.8	0.2489	68.4	0.4849	88.4	0.5906
432.3	0.2486	69	0.4898	89	0.5937
432.9	0.248	69.6	0.4936	89.8	0.5986
433.4	0.2474	70.5	0.4976	90.5	0.6024
433.9	0.2474	71.1	0.5019	91.1	0.6064
434.6	0.2458	71.9	0.506	91.9	0.6101
435	0.2443	72.5	0.5094	92.5	0.6145
435.7	0.2437	73.2	0.5149	93.4	0.6188
436.2	0.2418	74	0.5177	94	0.6228
436.7	0.2412	74.6	0.5227	94.6	0.6269
437.3	0.2403	75.2	0.527	95.5	0.6315
437.8	0.2396	76.1	0.5314	96.1	0.6355
438.3	0.2393	76.7	0.5363	96.7	0.6402
439	0.2387	77.5	0.5407	97.5	0.643
439.4	0.2381	78.1	0.5441	98.2	0.6473
439.9	0.2375	78.7	0.5484	99	0.6507
440.6	0.2365	79.6	0.5515	99.6	0.6551
441.1	0.2341	80.2	0.5562	100.2	0.6585
441.6	0.2325	80.8	0.5599	101.1	0.6628
442.2	0.2322	81.6	0.5652	101.7	0.6678
442.7	0.2319	82.3	0.5683	102.5	0.6721
443.2	0.2313	83.1	0.5729	103.2	0.6758
443.8	0.2313	83.7	0.5776	103.8	0.6799
444.3	0.2307	84.3	0.5819	104.6	0.6836
444.8	0.2303	85.2	0.5856	105.3	0.6873
445.5	0.2291	85.8	0.59	105.9	0.692
446	0.2276	86.4	0.5934	106.7	0.6954
446.6	0.2269	87.2	0.5971	107.3	0.6994
447.1	0.2257	87.9	0.6008	108	0.7031
447.6	0.2245	88.7	0.6055	108.8	0.7075
448.2	0.2241	89.3	0.6095	109.4	0.7112
448.7	0.2232	89.9	0.6135	110.3	0.7155
449.2	0.2232	90.8	0.6176	110.9	0.7189
449.9	0.2232	91.4	0.6225	111.5	0.7236
450.4	0.2223	92.2	0.6269	112.3	0.7276
450.9	0.2207	92.8	0.63	113	0.731
451.5	0.2207	93.5	0.6346	113.6	0.7347
452	0.2192	94.3	0.638	114.4	0.7385
452.5	0.2186	94.9	0.6417	115	0.7428
453.1	0.2179	95.7	0.6455	115.9	0.7468
453.6	0.217	96.4	0.6492	116.5	0.7506
454.1	0.2167	97	0.6529	117.1	0.7543
454.8	0.2152	97.8	0.6576	118	0.7592
455.3	0.2148	98.4	0.6619	118.6	0.7633
455.7	0.2139	99.1	0.6665	119.2	0.7664
456.4	0.2124	99.9	0.67	120	0.7692
456.9	0.2124	100.5	0.6743	120.7	0.7741
457.5	0.2114	101.3	0.6777	121.3	0.7769
458	0.2102	102	0.6817	122.1	0.7813
458.5	0.209	102.6	0.6845	122.8	0.7859
459.2	0.2086	103.4	0.6895	123.4	0.7902
459.7	0.2074	104	0.6935	124.2	0.7946
460.1	0.2068	104.7	0.6975	124.8	0.7977
460.8	0.2074	105.5	0.7006	125.5	0.8014
461.3	0.2062	106.1	0.705	126.3	0.8048
461.8	0.2043	106.7	0.7096	126.9	0.8092
462.4	0.2034	107.6	0.7134	127.6	0.8126
462.9	0.2024	108.2	0.7174	128.4	0.8166
463.6	0.2024	108.8	0.7202	129	0.82
464.1	0.2015	109.6	0.7245	129.6	0.8234
464.5	0.2	110.2	0.7276	130.5	0.8268
465.2	0.1997	111.1	0.7313	131.1	0.8321
465.7	0.1993	111.7	0.7354	131.9	0.8361
466.2	0.1987	112.3	0.7403	132.6	0.8402
466.8	0.1984	113.1	0.7437	133.2	0.8433
467.3	0.1972	113.8	0.7478	134	0.8479
467.8	0.1956	114.4	0.7518	134.6	0.8513
468.5	0.1947	115.2	0.7552	135.5	0.8547
468.9	0.1938	115.8	0.7592	136.1	0.8575
469.4	0.1935	116.7	0.763	136.7	0.8622
470.1	0.1925	117.3	0.7667	137.6	0.8659
470.6	0.1919	117.9	0.7695	138.2	0.8705
471.1	0.1916	118.7	0.7744	138.8	0.8743
471.7	0.1916	119.4	0.7772	139.6	0.8783
472.2	0.1907	120.2	0.7813	140.3	0.882
472.7	0.1897	120.8	0.7859	141.1	0.8863
473.3	0.1888	121.4	0.7896	141.7	0.8891
473.8	0.1879	122.3	0.7946	142.3	0.8929
474.5	0.1866	122.9	0.7971	143.2	0.8966
475	0.1863	123.7	0.8008	143.8	0.9003
475.5	0.1842	124.3	0.8042	144.4	0.9037
476.1	0.1842	125	0.8079	145.3	0.9074
476.6	0.1842	125.8	0.8116	145.9	0.9124
477.1	0.1826	126.4	0.8157	146.7	0.9164
477.7	0.1823	127	0.8188	147.4	0.9208
478.2	0.1817	127.9	0.8225	148	0.9239
478.9	0.1807	128.5	0.8265	148.8	0.9273
479.4	0.1798	129.3	0.8312	149.4	0.9307
479.9	0.1792	129.9	0.8355	150.3	0.9347
480.5	0.1789	130.8	0.8386	150.9	0.9381
481	0.178	131.4	0.8417	151.5	0.9422
481.5	0.1773	132	0.846	152.4	0.9449
482.2	0.177	132.8	0.8498	153	0.9499
482.6	0.1776	133.5	0.8519	153.6	0.9542
483.1	0.1764	134.3	0.8566	154.4	0.9573
483.8	0.1752	134.9	0.8603	155.1	0.9623
484.3	0.1736	135.5	0.8646	155.9	0.9663
484.9	0.1727	136.4	0.8684	156.5	0.9701
485.4	0.1724	137	0.8715	157.4	0.9728
485.9	0.1718	137.8	0.8761	158	0.9766
486.6	0.1714	138.4	0.8792	158.6	0.979
487	0.1705	139	0.8832	159.4	0.9831
487.5	0.1699	139.9	0.887	160.1	0.9868
488.2	0.1699	140.5	0.8898	160.7	0.9918
488.7	0.169	141.1	0.8925	161.5	0.9961
489.3	0.1687	142	0.8972	162.1	0.9995
489.8	0.1662	142.6	0.9012	163	1.0038
490.3	0.1659	143.4	0.9046	163.6	1.0079
491	0.1643	144	0.909	164.2	1.0116
491.4	0.1631	144.6	0.9133	165.1	1.0131
492.1	0.1625	145.5	0.917	165.7	1.0178
492.6	0.1625	146.1	0.9201	166.5	1.0215
493.1	0.1618	146.7	0.9226	167.2	1.0249
493.7	0.1628	147.5	0.926	167.8	1.0293
494.2	0.1618	148.2	0.9294	168.6	1.033
494.7	0.16	149	0.9338	169.2	1.037
495.4	0.16	149.6	0.9372	170.1	1.0407
495.8	0.1581	150.2	0.9418	170.7	1.0454
496.5	0.1575	151.1	0.9449	171.5	1.0485
497	0.1569	151.7	0.949	172.2	1.0528
497.5	0.1566	152.5	0.953	172.8	1.0547
498.1	0.1563	153.1	0.957	173.6	1.059
498.6	0.1559	153.8	0.9592	174.2	1.0637
499.1	0.1556	154.6	0.9629	175.1	1.068
499.8	0.1541	155.2	0.9673	175.7	1.0705
500.2	0.1531	155.8	0.971	176.3	1.0745
500.9	0.1525	156.7	0.9735	177.2	1.0792
501.4	0.151	157.3	0.9775	177.8	1.0829
501.9	0.1497	157.9	0.9818	178.6	1.0866
502.5	0.1488	158.7	0.9859	179.2	1.0897
503	0.1482	159.4	0.9893	179.9	1.0928
503.5	0.1482	160.2	0.9927	180.7	1.0969
504.2	0.1479	160.8	0.997	181.3	1.1003
504.6	0.1476	161.4	0.9998	182.2	1.1046
505.3	0.1473	162.3	1.0035	182.8	1.108
505.8	0.146	162.9	1.0069	183.4	1.1124
506.3	0.1451	163.5	1.0113	184.2	1.1155
506.9	0.1445	164.3	1.0138	184.9	1.1198
507.4	0.1435	165	1.0187	185.7	1.1238
507.9	0.1432	165.8	1.0221	186.3	1.1269
508.6	0.1417	166.4	1.0255	186.9	1.1303
509	0.1417	167	1.0296	187.8	1.1337
509.7	0.1411	167.9	1.033	188.4	1.1381
510.2	0.1407	168.5	1.0367	189.2	1.1412
510.7	0.1398	169.3	1.0395	189.9	1.1449
511.3	0.1395	169.9	1.0429	190.5	1.1486
511.8	0.1386	170.5	1.0469	191.3	1.1533
512.5	0.1373	171.4	1.0503	192	1.1564
513	0.1364	172	1.0541	192.8	1.1607
513.4	0.1349	172.6	1.0578	193.4	1.1635
514.1	0.1339	173.4	1.0631	194	1.1672
514.6	0.1349	174.1	1.0655	194.9	1.1706
515.1	0.1339	174.9	1.0689	195.5	1.174
515.7	0.1342	175.5	1.0727	196.3	1.1775
516.2	0.1333	176.1	1.0748	197	1.1812
516.7	0.1327	177	1.0795	197.6	1.1858
517.4	0.1311	177.6	1.0826	198.4	1.1895
517.8	0.1311	178.4	1.0869	199	1.1936
518.5	0.1299	179	1.09	199.7	1.1973
519	0.1296	179.7	1.0941	200.5	1.2007
519.5	0.128	180.5	1.0984	201.1	1.2044
520.1	0.1274	181.1	1.1024	202	1.2069
520.6	0.1274	181.7	1.1049	202.6	1.21
521.1	0.1268	182.6	1.108	203.2	1.214
521.8	0.1268	183.2	1.1114	204	1.2174
522.2	0.1262	183.8	1.1148	204.7	1.2218
522.9	0.1249	184.6	1.1189	205.5	1.2258
523.4	0.1231	185.3	1.1217	206.1	1.2295
523.9	0.1221	186.1	1.126	206.7	1.2339
524.5	0.1215	186.7	1.1297	207.6	1.237
525	0.1209	187.3	1.1337	208.2	1.2398
525.5	0.1206	188.2	1.1375	209	1.2441
526.2	0.12	188.8	1.1409	209.7	1.2469
526.6	0.12	189.4	1.1446	210.5	1.2503
527.3	0.1194	190.2	1.1471	211.1	1.2547
527.8	0.1194	190.9	1.1499	211.8	1.2581
528.3	0.1181	191.5	1.1542	212.6	1.2621
528.9	0.1172	192.3	1.157	213.2	1.2652
529.4	0.1166	192.9	1.1604	214	1.2702
529.9	0.1153	193.8	1.1641	214.7	1.2733
530.6	0.1147	194.4	1.1675	215.3	1.2764
531	0.1144	195	1.1709	216.1	1.2798
531.7	0.1144	195.8	1.1737	216.8	1.2822
532.2	0.1141	196.5	1.1768	217.6	1.2869
532.7	0.1132	197.1	1.1802	218.2	1.2909
533.3	0.1125	197.9	1.1827	218.8	1.295
533.8	0.1119	198.5	1.1849	219.7	1.2987
534.5	0.1104	199.4	1.1886	220.3	1.3024
535	0.1091	200	1.1911	220.9	1.3058
535.5	0.1082	200.6	1.1936	221.8	1.3092
536.1	0.1082	201.4	1.1967	222.4	1.3123
536.6	0.1082	202	1.1995	223.2	1.316
537.1	0.1082	202.7	1.2023	223.8	1.3191
537.7	0.1079	203.5	1.2054	224.5	1.3225
538.2	0.107	204.1	1.2072	225.3	1.3272
538.9	0.106	204.7	1.21	225.9	1.3312
539.4	0.1045	205.6	1.2122	226.5	1.3346
539.9	0.1042	206.2	1.2153	227.4	1.339
540.5	0.1032	207	1.2174	228	1.3421
541	0.1017	207.6	1.2205	228.8	1.3458
541.5	0.102	208.3	1.2236	229.5	1.3492
542.1	0.1017	209.1	1.2267	230.1	1.3523
542.6	0.1011	209.7	1.2295	230.9	1.3557
543.3	0.1008	210.3	1.2317	231.6	1.3585
543.8	0.0995	211.2	1.2351	232.4	1.3619
544.3	0.0995	211.8	1.2376	233	1.3666
544.9	0.0983	212.4	1.2401	233.6	1.3706
545.4	0.0964	213.2	1.2435	234.5	1.3746
545.9	0.0961	213.9	1.2457	235.1	1.3774
546.5	0.0949	214.7	1.25	235.7	1.3821
547	0.0942	215.3	1.2534	236.6	1.3849
547.5	0.0939	215.9	1.2559	237.2	1.3886
548.2	0.0942	216.8	1.2599	238	1.3917
548.7	0.0933	217.4	1.264	238.6	1.3945
549.1	0.093	218	1.2677	239.3	1.3976
549.8	0.093	218.8	1.2726	240.1	1.4019
550.3	0.0918	219.5	1.2767	240.7	1.4056
550.9	0.0905	220.3	1.2816	241.3	1.4103
551.4	0.0899	220.9	1.2872	242.2	1.4149
551.9	0.089	221.5	1.2909	242.8	1.4168
552.6	0.0887	222.4	1.2962	243.6	1.4214
553.1	0.0884	223	1.3012	244.3	1.4242
553.5	0.0877	223.8	1.3058	245.1	1.4276
554.2	0.0877	224.4	1.3108	245.7	1.4314
554.7	0.0871	225	1.3163	246.3	1.4345
555.2	0.0856	225.9	1.3207	247.2	1.4376
555.8	0.0843	226.5	1.3253	247.8	1.4422
556.3	0.0834	227.3	1.3309	248.6	1.4462
557	0.0825	228	1.3353	249.3	1.4493
557.5	0.0818	228.8	1.3402	249.9	1.4531
557.9	0.0815	229.4	1.3449	250.7	1.4574
558.6	0.0809	230	1.3486	251.4	1.4599
559.1	0.0812	230.9	1.3523	252.2	1.463
559.6	0.0806	231.5	1.356	252.8	1.4664
560.2	0.0794	232.3	1.3585	253.4	1.4707
560.7	0.0791	232.9	1.3613	254.3	1.4735
561.4	0.0784	233.5	1.3653	254.9	1.4779
561.9	0.0781	234.4	1.3675	255.7	1.4831
562.3	0.0778	235	1.3715	256.4	1.4869
563	0.0766	235.6	1.3752	257	1.4909
563.5	0.0763	236.4	1.3783	257.8	1.4937
564.1	0.0753	237.1	1.3824	258.4	1.4974
564.6	0.0744	237.9	1.3852	259.3	1.5002
565.1	0.0747	238.5	1.3883	259.9	1.503
565.8	0.0741	239.1	1.3914	260.5	1.5067
566.3	0.0732	240	1.3938	261.4	1.5107
566.7	0.0725	240.6	1.3966	262	1.5138
567.4	0.0716	241.4	1.3997	262.8	1.5188
567.9	0.0707	242	1.4035	263.4	1.5234
568.4	0.0698	242.7	1.4072	264.1	1.5268
569	0.0694	243.5	1.4118	264.9	1.5296
569.5	0.0685	244.1	1.4156	265.5	1.5327
570	0.0682	244.9	1.419	266.4	1.5358
570.7	0.0679	245.6	1.4221	267	1.5402
571.1	0.067	246.2	1.4252	267.6	1.543
571.8	0.067	247	1.4276	268.4	1.547
572.3	0.0651	247.6	1.4311	269.1	1.5516
572.8	0.0648	248.3	1.4342	269.7	1.5551
573.4	0.0645	249.1	1.4373	270.5	1.5591
573.9	0.0626	249.7	1.4413	271.2	1.5625
574.4	0.0626	250.3	1.4453	272	1.5668
575.1	0.0626	251.2	1.4487	272.6	1.5699
575.5	0.0626	251.8	1.4518	273.2	1.5734
576	0.0617	252.4	1.4565	274.1	1.5774
576.7	0.0614	253.2	1.4596	274.7	1.5805
577.2	0.0601	253.9	1.4621	275.5	1.5839
577.7	0.0598	254.5	1.4655	276.2	1.5879
578.3	0.0589	255.3	1.4686	276.8	1.5926
578.8	0.0589	255.9	1.4717	277.6	1.5969
579.3	0.0583	256.8	1.4745	278.2	1.6013
579.9	0.0574	257.4	1.4791	279.1	1.6037
580.4	0.057	258	1.4831	279.7	1.6078
580.9	0.0567	258.8	1.4869	280.3	1.6112
581.6	0.0561	259.4	1.4912	281.2	1.6149
582.1	0.0555	260.1	1.4952	281.8	1.6183
582.7	0.0549	260.9	1.4977	282.6	1.6223
583.2	0.053	261.5	1.5011	283.2	1.6254
583.7	0.0524	262.1	1.5033	283.9	1.6307
584.4	0.0518	263	1.5064	284.7	1.6347
584.8	0.0515	263.6	1.5095	285.3	1.6381
585.3	0.0518	264.4	1.5135	285.9	1.6428
586	0.0505	265	1.5179	286.8	1.645
586.5	0.0505	265.7	1.5228	287.4	1.6499
587	0.0496	266.5	1.5259	288	1.6518
587.6	0.0487	267.1	1.529	288.9	1.654
588.1	0.0484	267.7	1.5327	289.5	1.6592
588.8	0.0465	268.6	1.5358	290.3	1.6629
589.2	0.0465	269.2	1.5392	290.9	1.6685
589.7	0.0468	269.8	1.542	291.6	1.6726
590.4	0.0468	270.6	1.5442	292.4	1.6775
590.9	0.0459	271.3	1.5489	293	1.6809
591.4	0.045	271.9	1.5532	293.7	1.6853
592	0.045	272.7	1.5566	294.5	1.6881
592.5	0.0446	273.3	1.5606	295.1	1.6902
593	0.0446	274.2	1.5644	296	1.6936
593.6	0.0437	274.8	1.5672	296.6	1.6989
594.1	0.0422	275.4	1.5715	297.2	1.7026
594.6	0.0412	276.2	1.5737	298	1.7057
595.3	0.0412	276.9	1.5783	298.7	1.7113
595.8	0.0406	277.5	1.5805	299.3	1.7156
596.2	0.04	278.3	1.5833	300.1	1.7197
596.9	0.0391	278.9	1.5876	300.7	1.7237
597.4	0.0388	279.6	1.5929	301.6	1.7274
597.9	0.0391	280.4	1.596	302.2	1.7305
598.5	0.0384	281	1.6006	302.8	1.7343
599	0.0375	281.6	1.6034	303.7	1.7367
599.5	0.0375	282.5	1.6071	304.3	1.7405
600.2	0.0363	283.1	1.6106	305.1	1.7457
600.7	0.0353	283.7	1.614	305.7	1.7507
601.1	0.035	284.5	1.6174	306.4	1.755
601.8	0.0347	285.1	1.6208	307.2	1.7597
602.3	0.0338	285.8	1.6245	307.8	1.7634
602.8	0.0338	286.6	1.6285	308.5	1.7668
603.4	0.0329	287.2	1.6329	309.3	1.7708
603.9	0.0329	288	1.6363	309.9	1.7746
604.4	0.0316	288.7	1.6406	310.5	1.7783
605.1	0.0313	289.3	1.644	311.4	1.7823
605.5	0.0301	290.1	1.6474	312	1.7866
606.2	0.0298	290.7	1.6509	312.8	1.791
606.7	0.0288	291.4	1.6533	313.5	1.7963
607.2	0.0282	292.2	1.6555	314.1	1.8006
607.8	0.0279	292.8	1.6595	314.9	1.8049
608.3	0.0276	293.4	1.6636	315.5	1.809
608.8	0.0276	294.3	1.6685	316.2	1.8124
609.5	0.0267	294.9	1.6729	317	1.8158
609.9	0.0257	295.5	1.6775	317.6	1.8192
610.4	0.0251	296.3	1.6806	318.5	1.8235
611.1	0.0245	297	1.6853	319.1	1.8285
611.6	0.0239	297.8	1.6881	319.7	1.8322
612.1	0.0239	298.4	1.6893	320.5	1.8378
612.7	0.0229	299	1.6936	321.2	1.8431
613.2	0.0226	299.9	1.6977	321.8	1.8471
613.7	0.0223	300.5	1.7011	322.6	1.8517
614.3	0.0217	301.1	1.7045	323.3	1.8555
614.8	0.0211	301.9	1.7094	324.1	1.8583
615.5	0.0195	302.6	1.7138	324.7	1.8626
616	0.0192	303.2	1.7184	325.3	1.8666
616.5	0.0189	304	1.7222	326.2	1.8716
617.1	0.018	304.6	1.7259	326.8	1.8769
617.6	0.0177	305.2	1.729	327.4	1.8815
618.1	0.0174	306.1	1.7318	328.3	1.8871
618.7	0.0174	306.7	1.7361	328.9	1.8908
619.2	0.0171	307.3	1.738	329.5	1.8961
619.7	0.0164	308.1	1.7429	330.3	1.9001
620.4	0.0155	308.8	1.7473	331	1.9035
620.9	0.014	309.6	1.7522	331.8	1.9069
621.5	0.0133	310.2	1.756	332.4	1.911
622	0.0124	310.8	1.7603	333	1.9159
622.5	0.0121	311.7	1.7649	333.9	1.9209
623.1	0.0124	312.3	1.7684	334.5	1.9271
623.6	0.0121	312.9	1.7708	335.1	1.9317
624.1	0.0121	313.7	1.7749	336	1.9373
624.8	0.0118	314.4	1.7783	336.6	1.9413
625.1	0.0105	315	1.7823	337.4	1.9463
625.1	0.0099	315.8	1.786	338.1	1.9503
--	--	316.4	1.791	338.7	1.9537
--	--	317.1	1.7959	339.5	1.9575
--	--	317.9	1.8006	340.1	1.9615
0.7	0.045	318.5	1.8046	340.8	1.9674
1.6	0.053	319.1	1.808	341.6	1.9727
2.1	0.0614	320	1.8124	342.2	1.9776
2.8	0.066	320.6	1.8155	343.1	1.9826
3.7	0.071	321.2	1.8186	343.7	1.9897
4.3	0.0756	322	1.8229	344.3	1.9953
5.2	0.0791	322.7	1.826	345.1	2.0009
5.9	0.0818	323.5	1.8304	345.8	2.0049
6.4	0.0874	324.1	1.8369	346.6	2.0083
7.3	0.0902	324.7	1.8415	347.2	2.0126
8	0.0936	325.6	1.8462	347.8	2.0154
8.9	0.0989	326.2	1.8502	348.7	2.021
9.5	0.1042	326.8	1.8539	349.3	2.0257
10.2	0.1091	327.6	1.8567	349.9	2.0322
11	0.1144	328.2	1.8601	350.8	2.0387
11.7	0.12	329.1	1.8641	351.4	2.0437
12.3	0.1265	329.7	1.8682	352.2	2.0495
13.2	0.1321	330.3	1.8722	352.8	2.0539
13.9	0.1376	331.2	1.8781	353.5	2.0573
14.8	0.1435	331.8	1.8837	354.3	2.0623
15.3	0.1488	332.4	1.889	354.9	2.0666
16	0.1553	333.2	1.893	355.8	2.0722
16.9	0.1609	333.8	1.8964	356.4	2.0778
17.5	0.1668	334.5	1.9017	357	2.0843
18.2	0.1724	335.3	1.9057	357.9	2.0911
19.1	0.178	335.9	1.9082	358.5	2.0973
19.7	0.182	336.5	1.9113	359.3	2.1032
20.3	0.1882	337.4	1.9162	359.9	2.1072
21.2	0.1931	338	1.9215	360.6	2.1125
21.9	0.1981	338.8	1.928	361.4	2.1171
22.8	0.2031	339.4	1.933	362	2.1212
23.4	0.2099	340.1	1.9382	362.6	2.1261
24	0.2164	340.9	1.9426	363.5	2.1332
24.9	0.2207	341.5	1.9472	364.1	2.1401
25.5	0.226	342.1	1.9513	364.7	2.1469
26.2	0.2307	343	1.955	365.6	2.154
27.1	0.2359	343.6	1.9581	366.2	2.1587
27.7	0.2406	344.2	1.9627	367	2.1646
28.3	0.2458	345	1.968	367.6	2.1683
29.2	0.2505	345.7	1.9739	368.3	2.1726
29.9	0.2564	346.3	1.9792	369.1	2.1776
30.7	0.2623	347.1	1.9851	369.7	2.1838
31.4	0.266	347.7	1.9903	370.4	2.1906
32	0.2713	348.6	1.9956	371.2	2.1968
32.9	0.2759	349.2	1.9987	371.8	2.2052
33.5	0.2806	349.8	2.0033	372.4	2.2132
34.2	0.2855	350.6	2.0071	373.3	2.2201
35.1	0.2902	351.3	2.0117	373.9	2.2263
35.7	0.2954	351.9	2.0164	374.5	2.2321
36.3	0.2998	352.7	2.0216	375.4	2.2371
37.2	0.3047	353.3	2.0278	376	2.2402
37.9	0.3106	353.9	2.035	376.6	2.2433
38.7	0.315	354.8	2.0409	377.4	2.2511
39.4	0.319	355.4	2.0455	378.1	2.2585
40.1	0.3246	356	2.0499	378.9	2.2662
40.9	0.3292	356.8	2.0548	379.5	2.2752
41.5	0.3342	357.5	2.0582	380.2	2.2821
42.2	0.3389	358.3	2.0626	381	2.2883
43.1	0.3435	358.9	2.0678	381.6	2.2951
43.7	0.3482	359.5	2.0731	382.2	2.2997
44.6	0.3525	360.4	2.0802	383.1	2.3053
45.2	0.3571	361	2.0874	383.7	2.309
45.9	0.363	361.6	2.0936	384.3	2.3155
46.7	0.3668	362.4	2.0995	385.2	2.3224
47.4	0.3714	363.1	2.1047	385.8	2.3313
48.1	0.377	363.7	2.1088	386.4	2.3397
49	0.381	364.5	2.1131	387.2	2.3484
49.5	0.385	365.1	2.1177	387.9	2.3571
50.4	0.3897	365.8	2.1224	388.7	2.3633
51.1	0.3937	366.6	2.1267	389.3	2.3689
51.7	0.399	367.2	2.1345	389.9	2.3748
52.6	0.4036	368	2.1413	390.8	2.3779
53.3	0.4086	368.7	2.1494	391.4	2.3844
54.1	0.4139	369.3	2.1565	392	2.3924
54.7	0.4179	370.1	2.163	392.9	2.4014
55.4	0.4226	370.7	2.167	393.5	2.4113
56.3	0.4275	371.4	2.172	394.1	2.4216
56.9	0.4315	372.2	2.176	394.9	2.4306
57.6	0.4353	372.8	2.1807	395.6	2.4383
58.4	0.4399	373.4	2.1875	396.4	2.4451
59.1	0.4446	374.3	2.1925	397	2.4507
59.7	0.4492	374.9	2.2005	397.7	2.4572
60.6	0.4539	375.5	2.2086	398.5	2.4619
61.3	0.4591	376.3	2.216	399.1	2.469
61.9	0.4632	376.9	2.2225	400	2.4786
62.7	0.4675	377.6	2.2278	400.6	2.4879
63.4	0.4715	378.4	2.2337	401.2	2.4985
64.1	0.4753	379	2.2393	402	2.5096
64.9	0.4799	379.8	2.243	402.7	2.5198
65.6	0.4846	380.5	2.2483	403.3	2.5279
66.2	0.4889	381.1	2.2554	404.1	2.5344
67.1	0.4929	381.9	2.2631	404.7	2.5403
67.7	0.4982	382.5	2.2724	405.6	2.5468
68.4	0.5035	383.2	2.2808	406.2	2.5543
69.3	0.5078	384	2.2883	406.8	2.5639
69.9	0.5118	384.6	2.2957	407.7	2.575
70.7	0.5162	385.2	2.301	408.3	2.584
71.4	0.5196	386.1	2.3065	408.9	2.5977
72	0.523	386.7	2.3112	409.7	2.6088
72.9	0.528	387.3	2.3177	410.4	2.6184
73.6	0.5323	388.1	2.3251	411.2	2.6256
74.3	0.5376	388.8	2.3323	411.8	2.6333
75	0.5422	389.4	2.3416	412.5	2.6404
75.7	0.5469	390.2	2.3515	413.3	2.6485
76.4	0.55	390.8	2.3602	413.9	2.659
77.3	0.5546	391.7	2.3667	414.7	2.6696
77.9	0.558	392.3	2.3735	415.4	2.6807
78.6	0.5624	392.9	2.38	416	2.6941
79.4	0.5658	393.7	2.3859	416.8	2.7083
80	0.5692	394.4	2.3912	417.5	2.7195
80.7	0.5748	395	2.398	418.1	2.7282
81.6	0.5788	395.8	2.4073	418.9	2.7375
82.3	0.5831	396.4	2.4163	419.5	2.7452
83.1	0.5872	397.3	2.4265	420.4	2.7548
83.7	0.5909	397.9	2.4377	421	2.7648
84.4	0.5946	398.5	2.4467	421.6	2.7772
85.3	0.5993	399.3	2.4535	422.5	2.7899
85.9	0.6027	399.9	2.4606	423.1	2.8032
86.6	0.6064	400.6	2.4674	423.9	2.8187
87.5	0.6101	401.4	2.473	424.5	2.8314
88	0.6148	402	2.4789	425.4	2.8429
88.7	0.6188	402.6	2.4882	426	2.854
89.6	0.6231	403.5	2.4991	426.6	2.8643
90.3	0.6269	404.1	2.5109	427.5	2.8742
90.9	0.6309	404.9	2.522	428.1	2.8844
91.7	0.6352	405.5	2.5319	428.9	2.8974
92.4	0.639	406.2	2.5412	429.5	2.9136
93	0.6427	407	2.5477	430.2	2.9272
93.9	0.6458	407.6	2.5558	431	2.943
94.6	0.6498	408.2	2.5629	431.6	2.9591
95.5	0.6532	409.1	2.5688	432.5	2.9719
96	0.6579	409.7	2.5787	433.1	2.983
96.7	0.6622	410.3	2.5893	433.5	2.9945
97.6	0.6662	411.1	2.6001	433.5	3.0001
98.2	0.6703	411.8	2.6141
98.9	0.6743	412.6	2.6259
99.8	0.6768	413.2	2.6355
100.4	0.6808	413.8	2.6451
101	0.6842	414.7	2.655
101.9	0.6876	415.3	2.6621
102.6	0.692	415.9	2.6696
103.2	0.6957	416.7	2.6801
104.1	0.7	417.4	2.6907
104.7	0.7034	418	2.7043
105.4	0.7075	418.8	2.7167
106.2	0.7112	419.4	2.73
106.9	0.7152	420.3	2.7431
107.8	0.718	420.9	2.7551
108.5	0.7211	421.5	2.7657
109	0.7254	422.3	2.7753
109.9	0.7289	423	2.7843
110.6	0.7326	423.6	2.7939
111.5	0.7357	424.4	2.8054
112.1	0.7413	425	2.8196
112.8	0.7444	425.6	2.8342
113.6	0.7481	426.5	2.8509
114.2	0.7512	427.1	2.8649
114.9	0.7543	427.7	2.8773
115.8	0.758	428.5	2.8903
116.4	0.7614	429.2	2.9009
117.1	0.7648	429.8	2.9114
117.9	0.7688	430.6	2.9222
118.6	0.7723	431.2	2.935
119.4	0.776	432.1	2.9495
120.1	0.7803	432.7	2.9657
120.8	0.7834	433.3	2.9827
121.6	0.7868	433.5	2.9973
122.2	0.7906	433.5	3.0001
122.9	0.7943
123.8	0.7971
124.4	0.7999
125.1	0.8036
125.9	0.8079
126.6	0.8113
127.4	0.8157
128.1	0.8185
128.8	0.8222
129.7	0.8247
130.2	0.8268
130.9	0.8315
131.8	0.8352
132.4	0.838
133.1	0.8417
134	0.8464
134.6	0.8504
135.4	0.8529
136.1	0.856
136.8	0.8584
137.7	0.8612
138.3	0.8653
138.9	0.8687
139.8	0.8721
140.4	0.8758
141.3	0.8792
142	0.8826
142.6	0.8863
143.4	0.8891
144.1	0.8922
144.8	0.8944
145.6	0.8975
146.3	0.9018
147	0.9049
147.8	0.9087
148.4	0.9127
149.1	0.9167
150	0.9198
150.6	0.9226
151.3	0.9248
152.1	0.9273
152.8	0.931
153.4	0.9341
154.3	0.9375
155	0.9415
155.8	0.9443
156.4	0.9477
157.1	0.9515
158	0.9542
158.6	0.958
159.3	0.9608
160.1	0.9642
160.7	0.9673
161.4	0.9704
162.3	0.9728
163	0.9766
163.6	0.979
164.2	0.9837
165.1	0.9862
165.7	0.9896
166.6	0.9924
167.3	0.9967
168	0.998
168.7	1.0017
169.4	1.0051
170.1	1.0082
171	1.0128
171.6	1.0147
172.3	1.019
173.1	1.0221
173.7	1.0249
174.4	1.0277
175.3	1.0299
176	1.033
176.6	1.037
177.4	1.0392
178.1	1.0435
178.7	1.0472
179.6	1.0503
180.3	1.0538
180.9	1.0562
181.7	1.059
182.4	1.0624
183.1	1.0643
183.9	1.068
184.6	1.0708
185.5	1.0736
186.1	1.0779
186.7	1.081
187.6	1.0838
188.3	1.0879
188.9	1.09
189.8	1.0928
190.4	1.0956
191.1	1.0984
191.9	1.1021
192.6	1.1049
193.3	1.108
194.1	1.112
194.7	1.1145
195.6	1.1189
196.3	1.1207
196.9	1.1244
197.8	1.126
198.4	1.1291
199	1.1319
199.9	1.1347
200.6	1.1384
201.3	1.1421
202.1	1.1455
202.7	1.1486
203.4	1.1514
204.3	1.1542
204.9	1.1573
205.6	1.1607
206.5	1.1635
207	1.166
207.7	1.17
208.6	1.1728
209.3	1.1768
209.9	1.1802
210.8	1.1827
211.4	1.1849
212	1.188
212.9	1.1905
213.6	1.1933
214.3	1.1961
215.1	1.2001
215.7	1.2038
216.6	1.2063
217.3	1.2097
217.9	1.2125
218.8	1.2153
219.5	1.2184
220	1.2212
220.9	1.2233
221.6	1.2261
222.2	1.2295
223.1	1.2336
223.8	1.236
224.6	1.2388
225.2	1.2429
225.9	1.246
226.8	1.2488
227.5	1.2509
228.1	1.2537
228.9	1.2559
229.6	1.2593
230.2	1.2621
231.1	1.2649
231.8	1.2695
232.5	1.2714
233.2	1.2748
233.9	1.2788
234.6	1.2807
235.5	1.2822
236.1	1.2853
236.8	1.2884
237.6	1.2912
238.2	1.2956
239.1	1.2987
239.8	1.3018
240.4	1.3055
241.2	1.3074
241.9	1.3105
242.6	1.3132
243.4	1.316
244.1	1.3176
244.8	1.321
245.6	1.325
246.2	1.3294
246.9	1.3322
247.8	1.3356
248.4	1.339
249.1	1.3411
249.9	1.3433
250.6	1.3464
251.4	1.3483
252.1	1.3517
252.8	1.3545
253.7	1.3579
254.2	1.3607
254.9	1.365
255.8	1.3681
256.4	1.3715
257.1	1.3743
258	1.3762
258.6	1.3787
259.2	1.3811
260.1	1.3842
260.8	1.3867
261.4	1.3907
262.3	1.3948
262.9	1.3969
263.8	1.401
264.4	1.4035
265.1	1.4063
266	1.4084
266.6	1.4118
267.2	1.4146
268.1	1.4168
268.8	1.4208
269.4	1.4239
270.3	1.428
270.9	1.4311
271.8	1.4335
272.4	1.4363
273.1	1.4388
274	1.4416
274.6	1.4438
275.2	1.4462
276.1	1.45
276.8	1.4537
277.4	1.4577
278.3	1.4611
279	1.463
279.5	1.4664
280.4	1.4695
281.1	1.472
281.7	1.4745
282.6	1.4772
283.3	1.4807
283.9	1.4838
284.7	1.4878
285.4	1.4918
286.3	1.4949
287	1.498
287.6	1.5011
288.4	1.5033
289.1	1.5048
289.7	1.5079
290.6	1.5123
291.3	1.5148
292.2	1.5188
292.7	1.5228
293.4	1.5262
294.3	1.529
295	1.5321
295.6	1.534
296.5	1.5371
297.1	1.5399
298	1.543
298.6	1.5454
299.3	1.5495
300.2	1.5532
300.8	1.5566
301.4	1.5606
302.3	1.5628
303	1.5668
303.8	1.569
304.5	1.5724
305.1	1.574
306	1.5783
306.6	1.582
307.3	1.5839
308.2	1.5885
308.8	1.5929
309.4	1.596
310.3	1.5997
310.9	1.6025
311.6	1.6044
312.5	1.6071
313.2	1.6096
313.7	1.6133
314.6	1.6174
315.3	1.6208
316.2	1.6251
316.8	1.6295
317.5	1.6338
318.3	1.635
318.9	1.6378
319.6	1.6406
320.5	1.6434
321.2	1.6462
321.8	1.6499
322.6	1.653
323.3	1.6586
323.9	1.6629
324.8	1.6657
325.5	1.6691
326.1	1.671
326.9	1.675
327.6	1.6784
328.3	1.6803
329.1	1.6843
329.8	1.6881
330.5	1.6912
331.3	1.6949
331.9	1.7008
332.8	1.7039
333.5	1.7076
334.1	1.7101
334.9	1.7125
335.6	1.7153
336.3	1.7197
337.1	1.7231
337.8	1.7271
338.5	1.7318
339.3	1.7361
339.9	1.7395
340.6	1.7442
341.5	1.746
342.1	1.7501
342.8	1.7525
343.6	1.755
344.3	1.7594
344.9	1.7628
345.8	1.7674
346.5	1.773
347.4	1.778
347.9	1.7817
348.6	1.786
349.5	1.7885
350.1	1.7907
350.8	1.7941
351.7	1.7978
352.2	1.8018
352.9	1.8062
353.8	1.8118
354.5	1.8161
355.1	1.8211
356	1.8251
356.6	1.8291
357.5	1.8313
358.1	1.835
358.8	1.8378
359.7	1.8418
360.3	1.8465
360.9	1.8521
361.8	1.857
362.5	1.8623
363.1	1.8672
364	1.8707
364.7	1.875
365.5	1.8778
366.1	1.8806
366.8	1.8859
367.7	1.889
368.3	1.8952
369	1.901
369.8	1.9066
370.4	1.9113
371.3	1.9159
372	1.92
372.7	1.9234
373.4	1.9268
374.1	1.9308
374.8	1.9358
375.7	1.9398
376.3	1.946
377	1.9525
377.8	1.9578
378.4	1.964
379.1	1.9686
380	1.9723
380.7	1.9773
381.3	1.981
382.1	1.9844
382.8	1.9897
383.4	1.9953
384.3	2.0018
385	2.0077
385.7	2.0145
386.4	2.0198
387.1	2.0247
388	2.0288
388.7	2.0337
389.3	2.0378
390.2	2.0415
390.8	2.0477
391.4	2.0539
392.3	2.0607
393	2.0672
393.6	2.0759
394.5	2.0809
395.1	2.0861
395.8	2.0908
396.6	2.0948
397.3	2.0985
398	2.1047
398.9	2.1112
399.4	2.1177
400.1	2.1255
401	2.1345
401.6	2.1416
402.3	2.1478
403.2	2.154
403.8	2.1584
404.4	2.163
405.3	2.168
406	2.1735
406.6	2.1807
407.4	2.1897
408.1	2.1971
408.7	2.2061
409.6	2.2142
410.3	2.2201
411.2	2.2256
411.7	2.2312
412.4	2.2365
413.1	2.2424
414	2.2495
414.6	2.2585
415.3	2.2675
416.1	2.2771
416.7	2.2864
417.6	2.2935
418.3	2.3003
419	2.3065
419.8	2.3118
420.4	2.3174
421.1	2.3258
422	2.3332
422.6	2.3422
423.3	2.3543
424.2	2.3655
424.7	2.3732
425.4	2.3819
426.3	2.3881
427	2.3952
427.6	2.4011
428.5	2.4079
429.1	2.4185
429.7	2.4275
430.6	2.4389
431.3	2.4516
431.9	2.4612
432.8	2.4718
433.4	2.4795
434.1	2.487
434.9	2.4932
435.6	2.5
436.3	2.5099
437.2	2.5205
437.7	2.5322
438.4	2.5453
439.3	2.5586
439.9	2.5685
440.8	2.5784
441.5	2.5868
442.1	2.5952
442.9	2.6026
443.6	2.6113
444.3	2.6243
445.2	2.6342
445.8	2.6494
446.4	2.6625
447.3	2.6758
447.9	2.6888
448.6	2.699
449.5	2.7083
450.1	2.7183
450.7	2.726
451.6	2.7381
452.3	2.752
452.9	2.766
453.8	2.7806
454.4	2.7964
455	2.811
455.9	2.8237
456.6	2.8351
457.3	2.846
458.1	2.8565
458.7	2.8671
459.4	2.8804
460.3	2.8959
460.9	2.9123
461.6	2.9281
462.5	2.9446
463	2.9594
463.7	2.9719
464.6	2.983
464.8	2.9936
465.1	3.0001
--	--
--	--
--	--
--	--
--	--
--	--
--	--
--	--
--	--
--	--
--	--
--	--
--	--
--	--
--	--
--	--
--	--
--	--
--	--
--	--
--	--
--	--
--	--
--	--
--	--
--	--
--	--
--	--
--	--
--	--
--	--
--	--
--	--
--	--
--	--
--	--
--	--
--	--
--	--
--	--
--	--
--	--
--	--
--	--
--	--
--	--
--	--
--	--
--	--
--	--
--	--
--	--
--	--
--	--
--	--
--	--
--	--
--	--
--	--
--	--
--	--
--	--
--	--
--	--
--	--
--	--
--	--
--	--
--	--
--	--
--	--
--	--
--	--
--	--
--	--
--	--
--	--
--	--
--	--
--	--
--	--
--	--
--	--
--	--
--	--
--	--
--	--
--	--
--	--
--	--
--	--
--	--
--	--
--	--
--	--
--	--
--	--
--	--
--	--
--	--
--	--
--	--
--	--
--	--
--	--
--	--
--	--
--	--
--	--
--	--
--	--
--	--
--	--
--	--
--	--
--	--
--	--
--	--
--	--
--	--
--	--
--	--
--	--
--	--
--	--
--	--
--	--
--	--
--	--
--	--
--	--
--	--
--	--
--	--
--	--
--	--
--	--
--	--
--	--
--	--
--	--
--	--
--	--
--	--
--	--
--	--
--	--
--	--
--	--
--	--
--	--
--	--
--	--
--	--
--	--
--	--
--	--
--	--
--	--
--	--
--	--
--	--
--	--
--	--
--	--
--	--
--	--
--	--
--	--
--	--
--	--
--	--
--	--
--	--
--	--
--	--
--	--
--	--
--	--
--	--
--	--
--	--
--	--
--	--
--	--
--	--
--	--
--	--
--	--
--	--
--	--
--	--
--	--
--	--
--	--
--	--
--	--
--	--
--	--
--	--
--	--
--	--
--	--
--	--
--	--
--	--
[truncated: 2,419 more rows]

## Sheet: Figure 4c
3D s-Zn-ZIF-C		3D DH-Zn-ZIF-C		2D NS-Zn-ZIF-C		1D DT-Zn-ZIF-C		1D DT-ZnCo-ZIF-C
1	130.1	1	223.9	1	300.7	1	335.2	1	458.2
2	129.8	2	216.3	2	292.9	2	334.2	2	458.7
3	130	3	215.7	3	291.2	3	333	3	460.9
4	129.2	4	211.5	4	288.7	4	332.8	4	460.1
5	130	5	212.1	5	289.5	5	330.8	5	463.6
6	129.3	6	213.3	6	290.4	6	331.2	6	466
7	129.5	7	213.7	7	290.2	7	330.6	7	468.9
8	129.8	8	213.3	8	288.8	8	329.6	8	470.4
9	129.8	9	213.4	9	289.2	9	328.8	9	473.3
10	130.3	10	212.6	10	287.4	10	328.4	10	474.2
11	120.5	11	175.6	11	242	11	301.4	11	443
12	109.8	12	172.1	12	242.9	12	289	12	447.7
13	109.7	13	174.3	13	241.9	13	288.2	13	448.5
14	110.2	14	175.4	14	242.2	14	287.4	14	449.1
15	109.7	15	175.9	15	242	15	286.6	15	451.5
16	111	16	176	16	241.9	16	286.4	16	451
17	109.7	17	176.1	17	240.6	17	286.4	17	452
18	110.2	18	175.6	18	241.6	18	286.6	18	452.9
19	109.8	19	175.8	19	242.3	19	286.4	19	454.7
20	109.4	20	175.8	20	240.5	20	286	20	455.2
21	98.7	21	149	21	209.6	21	251.6	21	435.3
22	87.5	22	151.5	22	210.2	22	247.6	22	427.5
23	87.6	23	148	23	210.7	23	247.8	23	426.7
24	87.4	24	150.4	24	211	24	247.4	24	427.2
25	87.6	25	151.9	25	211.1	25	247	25	427.3
26	87.3	26	153.2	26	210.4	26	247	26	428.9
27	88.1	27	153.6	27	210.2	27	246.2	27	429.2
28	88.9	28	153.7	28	209	28	246.4	28	429.6
29	89.4	29	154.3	29	210.2	29	246.2	29	430.6
30	89.2	30	154.8	30	210.2	30	251.8	30	431.8
31	67.6	31	131.6	31	197.5	31	212	31	409.4
32	59.7	32	117	32	198.5	32	205.6	32	396.3
33	57.3	33	114.1	33	198.7	33	205.4	33	396.1
34	59.7	34	113.7	34	198.9	34	205.2	34	395.5
35	57.9	35	116.8	35	199.3	35	205.8	35	397
36	59.3	36	118.7	36	199.9	36	205.2	36	396.3
37	58	37	120	37	199.9	37	205.2	37	395.2
38	59.5	38	122.2	38	200.6	38	205.4	38	395.4
39	58.6	39	123.7	39	201.4	39	204.8	39	395.9
40	59.1	40	124.7	40	200.7	40	205	40	396.3
41	42.5	41	103.1	41	164.9	41	162.2	41	378
42	40.3	42	102.5	42	166.3	42	150.2	42	368.3
43	38.6	43	101.9	43	166.8	43	150.2	43	366.3
44	40.3	44	101.9	44	166.6	44	151.8	44	365.5
45	39.7	45	101.9	45	166.8	45	149.8	45	365.5
46	39.2	46	101.7	46	167.6	46	151.6	46	366.6
47	40.8	47	101.7	47	167.6	47	151	47	365.5
48	39.4	48	101.9	48	167.2	48	151	48	365.8
49	39.4	49	101.9	49	167.1	49	150.2	49	365.8
50	40.8	50	101.7	50	166.8	50	150.6	50	364.1
51	30.4	51	71.7	51	137.3	51	120	51	337.4
52	31.2	52	71.2	52	137.6	52	113	52	318
53	29.6	53	71.7	53	138.2	53	113.6	53	314.1
54	30.4	54	71.2	54	137.6	54	113.4	54	311.9
55	30.8	55	71.7	55	138.2	55	114.8	55	312.4
56	30	56	71.2	56	138.6	56	115	56	309.6
57	31.7	57	71.2	57	139.5	57	114.8	57	309.6
58	30	58	71.2	58	138.6	58	113.6	58	305.2
59	31.2	59	70.8	59	138.2	59	115	59	308.5
60	30.8	60	70.8	60	138.2	60	113	60	304.6
61	24.4	61	48.7	61	111	61	82	61	237.5
62	25	62	48.7	62	111.5	62	78.4	62	223.6
63	23.3	63	48.7	63	111.5	63	78.8	63	219.5
64	23.3	64	48.7	64	111.5	64	79.2	64	220.8
65	25.6	65	48.7	65	112.8	65	78.8	65	218.1
66	24.4	66	48.7	66	112.9	66	79.4	66	215.3
67	23.9	67	48.7	67	112.8	67	78.4	67	215.3
68	25	68	48.7	68	112.4	68	76.8	68	216.7
69	24.4	69	49.2	69	112.4	69	78.8	69	213.9
70	23.3	70	48.7	70	112.6	70	76.8	70	216.3
71	15.2	71	24.4	71	88.3	71	57	71	180.6
72	14.4	72	23.9	72	85.8	72	56.5	72	172.2
73	14.7	73	23.3	73	85.6	73	56.3	73	175
74	15.1	74	23.3	74	85.8	74	56.3	74	177.8
75	14.5	75	23.9	75	85.8	75	57.8	75	175
76	14.7	76	23.3	76	86.7	76	57.9	76	172.2
77	14.7	77	23.9	77	85.8	77	57.8	77	169.4
78	14.3	78	23.3	78	85.5	78	57.4	78	169.4
79	14.5	79	23.3	79	86.7	79	57.5	79	172.2
80	14.2	80	23.9	80	86.7	80	57.9	80	177.8
81	117.9	81	195.2	81	249.3	81	278	81	424.4
82	118	82	190.6	82	253.6	82	280.2	82	467.7
83	118.5	83	191.9	83	253.8	83	280.2	83	473.9
84	118.6	84	188.5	84	253.5	84	280.4	84	478.1
85	118.6	85	184.9	85	255.2	85	280.8	85	481.6
86	118.7	86	182.2	86	255.2	86	279.6	86	484
87	118.6	87	179.9	87	255.9	87	278.2	87	486.9
88	118.2	88	177.5	88	259.2	88	277.4	88	489.4
89	118.5	89	174.1	89	258.5	89	284.8	89	490.3
90	118.6	90	175.6	90	255.9	90	284.2	90	490.2

## Sheet: Figure 4d
0.1 mV s-1		0.2 mV s-1		0.5 mV s-1		1 mV s-1		2 mV s-1
2.97	0.00884	2.97	0.0129	2.97	0.0315	2.97	0.0892	2.94	0.117
2.969	0.00863	2.969	0.01258	2.969	0.0307	2.969	0.08685	2.939	0.115
2.968	0.00843	2.968	0.01228	2.968	0.02994	2.968	0.0847	2.938	0.1132
2.967	0.00822	2.967	0.01201	2.967	0.02921	2.967	0.0827	2.937	0.1112
2.966	0.00804	2.966	0.01175	2.966	0.02852	2.966	0.08075	2.936	0.1095
2.965	0.00788	2.965	0.01149	2.965	0.02788	2.965	0.0789	2.935	0.1076
2.964	0.00771	2.964	0.01124	2.964	0.02725	2.964	0.07705	2.934	0.106
2.963	0.00755	2.963	0.01101	2.963	0.02665	2.963	0.07535	2.933	0.1041
2.962	0.00738	2.962	0.01078	2.962	0.0261	2.962	0.07365	2.932	0.1024
2.961	0.00724	2.961	0.01056	2.961	0.02555	2.961	0.0721	2.931	0.1009
2.96	0.00709	2.96	0.01036	2.96	0.02504	2.96	0.07075	2.93	0.0992
2.959	0.00695	2.959	0.01017	2.959	0.02455	2.959	0.06935	2.929	0.09765
2.958	0.00679	2.958	0.00996	2.958	0.02407	2.958	0.0675	2.928	0.09625
2.957	0.00666	2.957	0.00979	2.957	0.02361	2.957	0.0662	2.927	0.0947
2.956	0.00653	2.956	0.00961	2.956	0.02315	2.956	0.06495	2.926	0.09315
2.955	0.00642	2.955	0.00945	2.955	0.02273	2.955	0.06375	2.925	0.0918
2.954	0.00631	2.954	0.00928	2.954	0.02232	2.954	0.0626	2.924	0.0904
2.953	0.00619	2.953	0.00915	2.953	0.02192	2.953	0.0615	2.923	0.08905
2.952	0.00609	2.952	0.00899	2.952	0.02155	2.952	0.06045	2.922	0.0878
2.951	0.00598	2.951	0.00884	2.951	0.02118	2.951	0.0594	2.921	0.0864
2.95	0.00589	2.95	0.00871	2.95	0.02083	2.95	0.05845	2.92	0.0852
2.949	0.00579	2.949	0.00858	2.949	0.02049	2.949	0.05745	2.919	0.08395
2.948	0.00571	2.948	0.00844	2.948	0.02015	2.948	0.05655	2.918	0.0827
2.947	0.00561	2.947	0.00832	2.947	0.01983	2.947	0.0557	2.917	0.0815
2.946	0.00552	2.946	0.00818	2.946	0.01952	2.946	0.0548	2.916	0.08025
2.945	0.00543	2.945	0.00808	2.945	0.01922	2.945	0.054	2.915	0.0792
2.944	0.00535	2.944	0.00795	2.944	0.01892	2.944	0.05315	2.914	0.0781
2.943	0.00527	2.943	0.00784	2.943	0.01865	2.943	0.05235	2.913	0.0769
2.942	0.0052	2.942	0.00774	2.942	0.01837	2.942	0.0516	2.912	0.0758
2.941	0.00512	2.941	0.00762	2.941	0.01811	2.941	0.05085	2.911	0.0749
2.94	0.00505	2.94	0.00752	2.94	0.01785	2.94	0.05015	2.91	0.0738
2.939	0.00498	2.939	0.00741	2.939	0.01759	2.939	0.04944	2.909	0.07275
2.938	0.00491	2.938	0.00731	2.938	0.01734	2.938	0.04878	2.908	0.07165
2.937	0.00484	2.937	0.00721	2.937	0.01711	2.937	0.04811	2.907	0.07075
2.936	0.00477	2.936	0.00711	2.936	0.01688	2.936	0.04747	2.906	0.0698
2.935	0.00471	2.935	0.00701	2.935	0.01665	2.935	0.04686	2.905	0.06845
2.934	0.00464	2.934	0.00688	2.934	0.01644	2.934	0.04625	2.904	0.06755
2.933	0.00459	2.933	0.00679	2.933	0.01622	2.933	0.04566	2.903	0.0666
2.932	0.00452	2.932	0.00671	2.932	0.01602	2.932	0.0451	2.902	0.06575
2.931	0.00446	2.931	0.00662	2.931	0.01581	2.931	0.04452	2.901	0.0649
2.93	0.00441	2.93	0.00654	2.93	0.01562	2.93	0.044	2.9	0.06405
2.929	0.00436	2.929	0.00645	2.929	0.01542	2.929	0.04345	2.899	0.06325
2.928	0.00429	2.928	0.00637	2.928	0.01524	2.928	0.04294	2.898	0.0624
2.927	0.00425	2.927	0.0063	2.927	0.01504	2.927	0.04242	2.897	0.06165
2.926	0.0042	2.926	0.00623	2.926	0.01487	2.926	0.04194	2.896	0.06085
2.925	0.00414	2.925	0.00616	2.925	0.01468	2.925	0.04144	2.895	0.0601
2.924	0.00409	2.924	0.00607	2.924	0.01451	2.924	0.04099	2.894	0.05935
2.923	0.00404	2.923	0.006	2.923	0.01434	2.923	0.04053	2.893	0.0586
2.922	0.00399	2.922	0.00592	2.922	0.01419	2.922	0.04007	2.892	0.05785
2.921	0.00395	2.921	0.00586	2.921	0.01402	2.921	0.03964	2.891	0.05715
2.92	0.00389	2.92	0.0058	2.92	0.01387	2.92	0.03921	2.89	0.0565
2.919	0.00385	2.919	0.00573	2.919	0.01372	2.919	0.03878	2.889	0.0558
2.918	0.00381	2.918	0.00566	2.918	0.01356	2.918	0.03836	2.888	0.05515
2.917	0.00377	2.917	0.00561	2.917	0.01341	2.917	0.03796	2.887	0.05445
2.916	0.00373	2.916	0.00556	2.916	0.01327	2.916	0.03756	2.886	0.0538
2.915	0.00369	2.915	0.00549	2.915	0.01312	2.915	0.03718	2.885	0.0532
2.914	0.00365	2.914	0.00543	2.914	0.01297	2.914	0.03681	2.884	0.05255
2.913	0.00361	2.913	0.00538	2.913	0.01284	2.913	0.03642	2.883	0.05195
2.912	0.00357	2.912	0.00533	2.912	0.01272	2.912	0.03607	2.882	0.05135
2.911	0.00353	2.911	0.00527	2.911	0.01258	2.911	0.03571	2.881	0.05075
2.91	0.0035	2.91	0.00522	2.91	0.01245	2.91	0.03535	2.88	0.05015
2.909	0.00346	2.909	0.00517	2.909	0.01233	2.909	0.03501	2.879	0.04958
2.908	0.00343	2.908	0.00512	2.908	0.0122	2.908	0.03468	2.878	0.04902
2.907	0.0034	2.907	0.00507	2.907	0.01207	2.907	0.03435	2.877	0.04847
2.906	0.00336	2.906	0.00503	2.906	0.01196	2.906	0.03405	2.876	0.04792
2.905	0.00333	2.905	0.00498	2.905	0.01185	2.905	0.03369	2.875	0.0474
2.904	0.00329	2.904	0.00493	2.904	0.01173	2.904	0.0334	2.874	0.04688
2.903	0.00326	2.903	0.00489	2.903	0.01163	2.903	0.03311	2.873	0.04634
2.902	0.00323	2.902	0.00485	2.902	0.01151	2.902	0.03279	2.872	0.04585
2.901	0.0032	2.901	0.0048	2.901	0.01141	2.901	0.0325	2.871	0.04535
2.9	0.00317	2.9	0.00476	2.9	0.0113	2.9	0.03221	2.87	0.04487
2.899	0.00314	2.899	0.00471	2.899	0.01119	2.899	0.03194	2.869	0.04437
2.898	0.00311	2.898	0.00467	2.898	0.01108	2.898	0.03165	2.868	0.04389
2.897	0.0031	2.897	0.00464	2.897	0.01097	2.897	0.03137	2.867	0.0434
2.896	0.00307	2.896	0.00459	2.896	0.01089	2.896	0.0311	2.866	0.04296
2.895	0.00304	2.895	0.00455	2.895	0.01079	2.895	0.03082	2.865	0.0425
2.894	0.00302	2.894	0.00452	2.894	0.0107	2.894	0.03056	2.864	0.04206
2.893	0.00299	2.893	0.00448	2.893	0.01059	2.893	0.03031	2.863	0.0416
2.892	0.00296	2.892	0.00445	2.892	0.0105	2.892	0.03005	2.862	0.04119
2.891	0.00294	2.891	0.00441	2.891	0.01041	2.891	0.0298	2.861	0.04076
2.89	0.00291	2.89	0.00438	2.89	0.01032	2.89	0.02955	2.86	0.04033
2.889	0.00289	2.889	0.00434	2.889	0.01024	2.889	0.02931	2.859	0.03993
2.888	0.00286	2.888	0.00431	2.888	0.01015	2.888	0.02908	2.858	0.03953
2.887	0.00283	2.887	0.00428	2.887	0.01006	2.887	0.02885	2.857	0.03912
2.886	0.00281	2.886	0.00424	2.886	0.00998	2.886	0.02862	2.856	0.03873
2.885	0.00278	2.885	0.00422	2.885	0.00988	2.885	0.02839	2.855	0.03832
2.884	0.00276	2.884	0.00418	2.884	0.00981	2.884	0.02816	2.854	0.03795
2.883	0.00274	2.883	0.00416	2.883	0.00973	2.883	0.02795	2.853	0.03756
2.882	0.0027	2.882	0.00412	2.882	0.00966	2.882	0.02773	2.852	0.03718
2.881	0.00269	2.881	0.00409	2.881	0.00958	2.881	0.02752	2.851	0.03681
2.88	0.00266	2.88	0.00407	2.88	0.00951	2.88	0.02732	2.85	0.03644
2.879	0.00265	2.879	0.00404	2.879	0.00943	2.879	0.0271	2.849	0.03607
2.878	0.00262	2.878	0.00401	2.878	0.00937	2.878	0.02688	2.848	0.03572
2.877	0.00261	2.877	0.00398	2.877	0.00928	2.877	0.02669	2.847	0.03538
2.876	0.00259	2.876	0.00395	2.876	0.00921	2.876	0.0265	2.846	0.03503
2.875	0.00257	2.875	0.00392	2.875	0.00913	2.875	0.02628	2.845	0.03469
2.874	0.00254	2.874	0.00389	2.874	0.00907	2.874	0.0261	2.844	0.03434
2.873	0.00252	2.873	0.00386	2.873	0.00901	2.873	0.0259	2.843	0.034
2.872	0.0025	2.872	0.00383	2.872	0.00894	2.872	0.0257	2.842	0.03367
2.871	0.00248	2.871	0.00381	2.871	0.00887	2.871	0.02555	2.841	0.03335
2.87	0.00246	2.87	0.00379	2.87	0.00879	2.87	0.02536	2.84	0.03304
2.869	0.00245	2.869	0.00376	2.869	0.00873	2.869	0.02518	2.839	0.0327
2.868	0.00243	2.868	0.00372	2.868	0.00867	2.868	0.02499	2.838	0.0324
2.867	0.00241	2.867	0.0037	2.867	0.00861	2.867	0.02481	2.837	0.03209
2.866	0.00239	2.866	0.00367	2.866	0.00855	2.866	0.02464	2.836	0.03177
2.865	0.00238	2.865	0.00365	2.865	0.00849	2.865	0.02449	2.835	0.03147
2.864	0.00236	2.864	0.00363	2.864	0.00843	2.864	0.0243	2.834	0.03117
2.863	0.00234	2.863	0.0036	2.863	0.00837	2.863	0.02413	2.833	0.03087
2.862	0.00233	2.862	0.00357	2.862	0.00831	2.862	0.02398	2.832	0.03059
2.861	0.00231	2.861	0.00356	2.861	0.00826	2.861	0.02381	2.831	0.03028
2.86	0.0023	2.86	0.00352	2.86	0.0082	2.86	0.02364	2.83	0.02998
2.859	0.00228	2.859	0.0035	2.859	0.00813	2.859	0.02348	2.829	0.02971
2.858	0.00227	2.858	0.00348	2.858	0.00809	2.858	0.02333	2.828	0.02941
2.857	0.00226	2.857	0.00345	2.857	0.00803	2.857	0.02316	2.827	0.02914
2.856	0.00225	2.856	0.00344	2.856	0.00796	2.856	0.02303	2.826	0.02886
2.855	0.00223	2.855	0.00342	2.855	0.00792	2.855	0.02287	2.825	0.02858
2.854	0.00222	2.854	0.0034	2.854	0.00786	2.854	0.02272	2.824	0.02831
2.853	0.0022	2.853	0.00337	2.853	0.0078	2.853	0.02256	2.823	0.02804
2.852	0.00219	2.852	0.00335	2.852	0.00775	2.852	0.02243	2.822	0.02777
2.851	0.00217	2.851	0.00333	2.851	0.00771	2.851	0.02229	2.821	0.02749
2.85	0.00216	2.85	0.0033	2.85	0.00766	2.85	0.02213	2.82	0.02722
2.849	0.00214	2.849	0.00328	2.849	0.0076	2.849	0.02199	2.819	0.02696
2.848	0.00213	2.848	0.00326	2.848	0.00755	2.848	0.02186	2.818	0.0267
2.847	0.00212	2.847	0.00324	2.847	0.0075	2.847	0.02172	2.817	0.02644
2.846	0.00211	2.846	0.00322	2.846	0.00744	2.846	0.02158	2.816	0.02619
2.845	0.0021	2.845	0.0032	2.845	0.00741	2.845	0.02146	2.815	0.02591
2.844	0.00208	2.844	0.00317	2.844	0.00736	2.844	0.02132	2.814	0.02567
2.843	0.00206	2.843	0.00315	2.843	0.00732	2.843	0.02119	2.813	0.02541
2.842	0.00206	2.842	0.00313	2.842	0.00728	2.842	0.02106	2.812	0.02516
2.841	0.00204	2.841	0.00312	2.841	0.00723	2.841	0.02094	2.811	0.02493
2.84	0.00202	2.84	0.00309	2.84	0.00718	2.84	0.0208	2.81	0.02467
2.839	0.00201	2.839	0.00308	2.839	0.00712	2.839	0.02067	2.809	0.02442
2.838	0.00199	2.838	0.00306	2.838	0.00709	2.838	0.02055	2.808	0.0242
2.837	0.00198	2.837	0.00304	2.837	0.00705	2.837	0.02043	2.807	0.02393
2.836	0.00197	2.836	0.00302	2.836	0.007	2.836	0.02031	2.806	0.0237
2.835	0.00195	2.835	0.003	2.835	0.00692	2.835	0.02018	2.805	0.02345
2.834	0.00194	2.834	0.00299	2.834	0.00688	2.834	0.02007	2.804	0.02321
2.833	0.00193	2.833	0.00296	2.833	0.00683	2.833	0.01995	2.803	0.02297
2.832	0.00192	2.832	0.00294	2.832	0.00679	2.832	0.01983	2.802	0.02273
2.831	0.0019	2.831	0.00292	2.831	0.00675	2.831	0.0197	2.801	0.02248
2.83	0.00189	2.83	0.00291	2.83	0.00672	2.83	0.0196	2.8	0.02227
2.829	0.00188	2.829	0.00289	2.829	0.00667	2.829	0.01949	2.799	0.02204
2.828	0.00186	2.828	0.00287	2.828	0.00663	2.828	0.01938	2.798	0.0218
2.827	0.00185	2.827	0.00286	2.827	0.00659	2.827	0.01924	2.797	0.02158
2.826	0.00184	2.826	0.00284	2.826	0.00656	2.826	0.01915	2.796	0.02134
2.825	0.00183	2.825	0.00282	2.825	0.00651	2.825	0.01905	2.795	0.02111
2.824	0.00182	2.824	0.0028	2.824	0.00647	2.824	0.01894	2.794	0.02089
2.823	0.00181	2.823	0.00279	2.823	0.00643	2.823	0.01881	2.793	0.02066
2.822	0.0018	2.822	0.00276	2.822	0.0064	2.822	0.01872	2.792	0.02045
2.821	0.00179	2.821	0.00275	2.821	0.00637	2.821	0.01862	2.791	0.0202
2.82	0.00177	2.82	0.00274	2.82	0.00633	2.82	0.01851	2.79	0.01998
2.819	0.00176	2.819	0.00272	2.819	0.00629	2.819	0.01841	2.789	0.01975
2.818	0.00175	2.818	0.0027	2.818	0.00625	2.818	0.01831	2.788	0.01952
2.817	0.00174	2.817	0.00269	2.817	0.00622	2.817	0.01821	2.787	0.0193
2.816	0.00173	2.816	0.00267	2.816	0.00619	2.816	0.01811	2.786	0.01909
2.815	0.00172	2.815	0.00266	2.815	0.00615	2.815	0.01802	2.785	0.01887
2.814	0.00171	2.814	0.00265	2.814	0.00611	2.814	0.01791	2.784	0.01866
2.813	0.00171	2.813	0.00263	2.813	0.00608	2.813	0.01781	2.783	0.01845
2.812	0.0017	2.812	0.00262	2.812	0.00605	2.812	0.01773	2.782	0.01821
2.811	0.00169	2.811	0.0026	2.811	0.00601	2.811	0.01761	2.781	0.01802
2.81	0.00168	2.81	0.00259	2.81	0.00598	2.81	0.01754	2.78	0.01778
2.809	0.00167	2.809	0.00257	2.809	0.00595	2.809	0.01743	2.779	0.01759
2.808	0.00166	2.808	0.00256	2.808	0.00592	2.808	0.01735	2.778	0.01737
2.807	0.00165	2.807	0.00253	2.807	0.00588	2.807	0.01725	2.777	0.01716
2.806	0.00165	2.806	0.00253	2.806	0.00585	2.806	0.01717	2.776	0.01697
2.805	0.00163	2.805	0.00252	2.805	0.00581	2.805	0.01708	2.775	0.01674
2.804	0.00163	2.804	0.0025	2.804	0.00578	2.804	0.01697	2.774	0.01654
2.803	0.00162	2.803	0.00249	2.803	0.00575	2.803	0.0169	2.773	0.01634
2.802	0.00161	2.802	0.00248	2.802	0.00572	2.802	0.0168	2.772	0.01614
2.801	0.0016	2.801	0.00246	2.801	0.00568	2.801	0.01673	2.771	0.01594
2.8	0.00159	2.8	0.00245	2.8	0.00566	2.8	0.01663	2.77	0.01574
2.799	0.00159	2.799	0.00243	2.799	0.00562	2.799	0.01654	2.769	0.01554
2.798	0.00158	2.798	0.00242	2.798	0.0056	2.798	0.01647	2.768	0.01536
2.797	0.00157	2.797	0.00241	2.797	0.00557	2.797	0.01639	2.767	0.01516
2.796	0.00156	2.796	0.00239	2.796	0.00553	2.796	0.0163	2.766	0.01496
2.795	0.00155	2.795	0.00238	2.795	0.0055	2.795	0.01622	2.765	0.01476
2.794	0.00155	2.794	0.00237	2.794	0.00547	2.794	0.01613	2.764	0.01457
2.793	0.00154	2.793	0.00235	2.793	0.00544	2.793	0.01603	2.763	0.01439
2.792	0.00154	2.792	0.00234	2.792	0.00541	2.792	0.01597	2.762	0.01421
2.791	0.00153	2.791	0.00233	2.791	0.00539	2.791	0.01589	2.761	0.01402
2.79	0.00152	2.79	0.00232	2.79	0.00536	2.79	0.01581	2.76	0.01385
2.789	0.00152	2.789	0.00231	2.789	0.00533	2.789	0.01572	2.759	0.01367
2.788	0.00151	2.788	0.00228	2.788	0.0053	2.788	0.01565	2.758	0.01347
2.787	0.0015	2.787	0.00228	2.787	0.00527	2.787	0.01557	2.757	0.01332
2.786	0.00149	2.786	0.00227	2.786	0.00524	2.786	0.01548	2.756	0.01313
2.785	0.00149	2.785	0.00226	2.785	0.00522	2.785	0.01542	2.755	0.01295
2.784	0.00148	2.784	0.00225	2.784	0.00519	2.784	0.01534	2.754	0.01278
2.783	0.00147	2.783	0.00223	2.783	0.00516	2.783	0.01527	2.753	0.0126
2.782	0.00147	2.782	0.00222	2.782	0.00513	2.782	0.01519	2.752	0.01244
2.781	0.00145	2.781	0.00221	2.781	0.00511	2.781	0.01513	2.751	0.01227
2.78	0.00145	2.78	0.0022	2.78	0.00508	2.78	0.01504	2.75	0.0121
2.779	0.00144	2.779	0.00219	2.779	0.00505	2.779	0.01498	2.749	0.01193
2.778	0.00144	2.778	0.00217	2.778	0.00503	2.778	0.0149	2.748	0.01175
2.777	0.00143	2.777	0.00216	2.777	0.005	2.777	0.01482	2.747	0.01158
2.776	0.00142	2.776	0.00215	2.776	0.00498	2.776	0.01476	2.746	0.01141
2.775	0.00142	2.775	0.00214	2.775	0.00496	2.775	0.01468	2.745	0.01124
2.774	0.00142	2.774	0.00213	2.774	0.00493	2.774	0.01462	2.744	0.01107
2.773	0.00141	2.773	0.00212	2.773	0.0049	2.773	0.01454	2.743	0.0109
2.772	0.0014	2.772	0.0021	2.772	0.00488	2.772	0.01447	2.742	0.01073
2.771	0.00139	2.771	0.00209	2.771	0.00485	2.771	0.01441	2.741	0.01058
2.77	0.00139	2.77	0.00208	2.77	0.00483	2.77	0.01434	2.74	0.0104
2.769	0.00139	2.769	0.00207	2.769	0.0048	2.769	0.01426	2.739	0.01026
2.768	0.00138	2.768	0.00206	2.768	0.00478	2.768	0.01421	2.738	0.01008
2.767	0.00137	2.767	0.00205	2.767	0.00476	2.767	0.01413	2.737	0.00993
2.766	0.00136	2.766	0.00204	2.766	0.00473	2.766	0.01406	2.736	0.00978
2.765	0.00136	2.765	0.00203	2.765	0.00471	2.765	0.01401	2.735	0.00962
2.764	0.00135	2.764	0.00202	2.764	0.00468	2.764	0.01395	2.734	0.00949
2.763	0.00135	2.763	0.00201	2.763	0.00466	2.763	0.01387	2.733	0.00933
2.762	0.00133	2.762	0.002	2.762	0.00464	2.762	0.01381	2.732	0.0092
2.761	0.00133	2.761	0.00198	2.761	0.00461	2.761	0.01375	2.731	0.00906
2.76	0.00133	2.76	0.00198	2.76	0.00459	2.76	0.01368	2.73	0.00892
2.759	0.00132	2.759	0.00196	2.759	0.00457	2.759	0.01362	2.729	0.00878
2.758	0.00131	2.758	0.00195	2.758	0.00454	2.758	0.01356	2.728	0.00865
2.757	0.00131	2.757	0.00195	2.757	0.00452	2.757	0.01349	2.727	0.00853
2.756	0.0013	2.756	0.00193	2.756	0.0045	2.756	0.01344	2.726	0.00843
2.755	0.00129	2.755	0.00192	2.755	0.00448	2.755	0.01338	2.725	0.00831
2.754	0.00129	2.754	0.00192	2.754	0.00446	2.754	0.01332	2.724	0.0082
2.753	0.00128	2.753	0.0019	2.753	0.00444	2.753	0.01325	2.723	0.00809
2.752	0.00127	2.752	0.0019	2.752	0.00442	2.752	0.01319	2.722	0.008
2.751	0.00127	2.751	0.00189	2.751	0.00439	2.751	0.01313	2.721	0.0079
2.75	0.00126	2.75	0.00188	2.75	0.00437	2.75	0.01307	2.72	0.00781
2.749	0.00126	2.749	0.00187	2.749	0.00435	2.749	0.01302	2.719	0.00772
2.748	0.00125	2.748	0.00186	2.748	0.00433	2.748	0.01296	2.718	0.00766
2.747	0.00125	2.747	0.00185	2.747	0.00431	2.747	0.0129	2.717	0.00758
2.746	0.00124	2.746	0.00184	2.746	0.00429	2.746	0.01284	2.716	0.00752
2.745	0.00123	2.745	0.00184	2.745	0.00427	2.745	0.01278	2.715	0.00746
2.744	0.00123	2.744	0.00183	2.744	0.00425	2.744	0.01273	2.714	0.0074
2.743	0.00122	2.743	0.00182	2.743	0.00423	2.743	0.01267	2.713	0.00735
2.742	0.00122	2.742	0.00181	2.742	0.00421	2.742	0.0126	2.712	0.00732
2.741	0.00121	2.741	0.0018	2.741	0.00419	2.741	0.01256	2.711	0.00728
2.74	0.0012	2.74	0.00179	2.74	0.00417	2.74	0.0125	2.71	0.00724
2.739	0.0012	2.739	0.00178	2.739	0.00415	2.739	0.01245	2.709	0.00723
2.738	0.00119	2.738	0.00178	2.738	0.00413	2.738	0.01239	2.708	0.0072
2.737	0.00119	2.737	0.00177	2.737	0.00411	2.737	0.01233	2.707	0.00718
2.736	0.00118	2.736	0.00176	2.736	0.00409	2.736	0.0123	2.706	0.00718
2.735	0.00118	2.735	0.00175	2.735	0.00408	2.735	0.01224	2.705	0.00718
2.734	0.00117	2.734	0.00174	2.734	0.00406	2.734	0.01218	2.704	0.0072
2.733	0.00117	2.733	0.00173	2.733	0.00404	2.733	0.01213	2.703	0.0072
2.732	0.00116	2.732	0.00172	2.732	0.00402	2.732	0.01208	2.702	0.00721
2.731	0.00115	2.731	0.00171	2.731	0.004	2.731	0.01202	2.701	0.00724
2.73	0.00115	2.73	0.00171	2.73	0.00398	2.73	0.01198	2.7	0.00726
2.729	0.00113	2.729	0.0017	2.729	0.00396	2.729	0.01193	2.699	0.00729
2.728	0.00113	2.728	0.00169	2.728	0.00395	2.728	0.01187	2.698	0.00734
2.727	0.00113	2.727	0.00168	2.727	0.00393	2.727	0.01182	2.697	0.00736
2.726	0.00112	2.726	0.00168	2.726	0.00391	2.726	0.01178	2.696	0.00744
2.725	0.00111	2.725	0.00167	2.725	0.00389	2.725	0.01172	2.695	0.00748
2.724	0.00111	2.724	0.00166	2.724	0.00387	2.724	0.01167	2.694	0.00752
2.723	0.00111	2.723	0.00165	2.723	0.00386	2.723	0.01161	2.693	0.00758
2.722	0.0011	2.722	0.00165	2.722	0.00383	2.722	0.01158	2.692	0.00764
2.721	0.00109	2.721	0.00164	2.721	0.00382	2.721	0.01151	2.691	0.00772
2.72	0.00109	2.72	0.00163	2.72	0.00381	2.72	0.01147	2.69	0.00778
2.719	0.00108	2.719	0.00162	2.719	0.00379	2.719	0.01142	2.689	0.00783
2.718	0.00108	2.718	0.00161	2.718	0.00377	2.718	0.01138	2.688	0.00792
2.717	0.00107	2.717	0.00161	2.717	0.00375	2.717	0.01133	2.687	0.00798
2.716	0.00107	2.716	0.0016	2.716	0.00373	2.716	0.01127	2.686	0.00804
2.715	0.00107	2.715	0.0016	2.715	0.00372	2.715	0.01124	2.685	0.00812
2.714	0.00106	2.714	0.00159	2.714	0.0037	2.714	0.01117	2.684	0.00818
2.713	0.00106	2.713	0.00158	2.713	0.00369	2.713	0.01113	2.683	0.00824
2.712	0.00105	2.712	0.00157	2.712	0.00367	2.712	0.01108	2.682	0.00831
2.711	0.00105	2.711	0.00157	2.711	0.00365	2.711	0.01104	2.681	0.00837
2.71	0.00105	2.71	0.00156	2.71	0.00364	2.71	0.01101	2.68	0.00843
2.709	0.00104	2.709	0.00155	2.709	0.00362	2.709	0.01096	2.679	0.00847
2.708	0.00104	2.708	0.00155	2.708	0.00361	2.708	0.0109	2.678	0.00852
2.707	0.00104	2.707	0.00154	2.707	0.0036	2.707	0.01087	2.677	0.00855
2.706	0.00103	2.706	0.00153	2.706	0.00358	2.706	0.01081	2.676	0.0086
2.705	0.00103	2.705	0.00152	2.705	0.00356	2.705	0.01078	2.675	0.00863
2.704	0.00102	2.704	0.00151	2.704	0.00355	2.704	0.01073	2.674	0.00865
2.703	0.00102	2.703	0.00151	2.703	0.00353	2.703	0.01069	2.673	0.00865
2.702	0.00102	2.702	0.00151	2.702	0.00351	2.702	0.01064	2.672	0.00867
2.701	0.00101	2.701	0.0015	2.701	0.0035	2.701	0.01061	2.671	0.00869
2.7	0.00101	2.7	0.00149	2.7	0.00348	2.7	0.01056	2.67	0.00867
2.699	0.00101	2.699	0.00148	2.699	0.00347	2.699	0.01052	2.669	0.00867
2.698	0.001	2.698	0.00147	2.698	0.00346	2.698	0.01047	2.668	0.00865
2.697	0.000998	2.697	0.00147	2.697	0.00344	2.697	0.01042	2.667	0.00864
2.696	0.0009965	2.696	0.00146	2.696	0.00342	2.696	0.0104	2.666	0.00864
2.695	0.0009965	2.695	0.00145	2.695	0.00341	2.695	0.01035	2.665	0.0086
2.694	0.000987	2.694	0.00145	2.694	0.00339	2.694	0.0103	2.664	0.00858
2.693	0.0009855	2.693	0.00145	2.693	0.00338	2.693	0.01027	2.663	0.00853
2.692	0.000981	2.692	0.00144	2.692	0.00337	2.692	0.01023	2.662	0.00851
2.691	0.0009825	2.691	0.00143	2.691	0.00336	2.691	0.01018	2.661	0.00847
2.69	0.000978	2.69	0.00143	2.69	0.00334	2.69	0.01015	2.66	0.00843
2.689	0.0009685	2.689	0.00142	2.689	0.00333	2.689	0.0101	2.659	0.00838
2.688	0.0009685	2.688	0.00141	2.688	0.00331	2.688	0.01006	2.658	0.00834
2.687	0.000964	2.687	0.00141	2.687	0.0033	2.687	0.01001	2.657	0.00827
2.686	0.0009565	2.686	0.0014	2.686	0.00329	2.686	0.00998	2.656	0.00822
2.685	0.0009565	2.685	0.00139	2.685	0.00327	2.685	0.00993	2.655	0.00818
2.684	0.00095	2.684	0.00138	2.684	0.00326	2.684	0.0099	2.654	0.0081
2.683	0.000944	2.683	0.00138	2.683	0.00324	2.683	0.00985	2.653	0.00808
2.682	0.0009455	2.682	0.00137	2.682	0.00323	2.682	0.00981	2.652	0.008
2.681	0.000938	2.681	0.00137	2.681	0.00322	2.681	0.00978	2.651	0.00793
2.68	0.0009395	2.68	0.00137	2.68	0.0032	2.68	0.00973	2.65	0.00789
2.679	0.000935	2.679	0.00136	2.679	0.00319	2.679	0.0097	2.649	0.00783
2.678	0.0009255	2.678	0.00135	2.678	0.00318	2.678	0.00967	2.648	0.00776
2.677	0.000921	2.677	0.00135	2.677	0.00316	2.677	0.00962	2.647	0.00771
2.676	0.0009195	2.676	0.00133	2.676	0.00315	2.676	0.0096	2.646	0.00764
2.675	0.000907	2.675	0.00133	2.675	0.00314	2.675	0.00957	2.645	0.00758
2.674	0.000907	2.674	0.00133	2.674	0.00312	2.674	0.00951	2.644	0.00752
2.673	0.000901	2.673	0.00132	2.673	0.00311	2.673	0.00949	2.643	0.00746
2.672	0.0009025	2.672	0.00131	2.672	0.0031	2.672	0.00944	2.642	0.0074
2.671	0.000895	2.671	0.00131	2.671	0.00308	2.671	0.00941	2.641	0.00734
2.67	0.0008935	2.67	0.0013	2.67	0.00307	2.67	0.00937	2.64	0.00729
2.669	0.0008905	2.669	0.0013	2.669	0.00306	2.669	0.00933	2.639	0.00721
2.668	0.000884	2.668	0.00129	2.668	0.00305	2.668	0.00928	2.638	0.00715
2.667	0.0008825	2.667	0.00128	2.667	0.00303	2.667	0.00926	2.637	0.00711
2.666	0.0008825	2.666	0.00128	2.666	0.00302	2.666	0.00923	2.636	0.00703
2.665	0.0008765	2.665	0.00127	2.665	0.00301	2.665	0.00918	2.635	0.00698
2.664	0.000872	2.664	0.00127	2.664	0.003	2.664	0.00915	2.634	0.00692
2.663	0.0008705	2.663	0.00126	2.663	0.00299	2.663	0.00912	2.633	0.00686
2.662	0.000864	2.662	0.00126	2.662	0.00297	2.662	0.00907	2.632	0.00675
2.661	0.000861	2.661	0.00125	2.661	0.00296	2.661	0.00904	2.631	0.00668
2.66	0.0008595	2.66	0.00124	2.66	0.00294	2.66	0.00901	2.63	0.00662
2.659	0.000855	2.659	0.00124	2.659	0.00294	2.659	0.00898	2.629	0.00658
2.658	0.000852	2.658	0.00123	2.658	0.00293	2.658	0.00895	2.628	0.00651
2.657	0.000849	2.657	0.00122	2.657	0.00291	2.657	0.0089	2.627	0.00645
2.656	0.000844	2.656	0.00122	2.656	0.0029	2.656	0.00887	2.626	0.00639
2.655	0.0008425	2.655	0.00122	2.655	0.00289	2.655	0.00884	2.625	0.00633
2.654	0.0008425	2.654	0.00121	2.654	0.00288	2.654	0.00881	2.624	0.00628
2.653	0.0008365	2.653	0.00121	2.653	0.00287	2.653	0.00878	2.623	0.00622
2.652	0.0008305	2.652	0.0012	2.652	0.00285	2.652	0.00873	2.622	0.00615
2.651	0.000835	2.651	0.00119	2.651	0.00284	2.651	0.00871	2.621	0.00611
2.65	0.000829	2.65	0.00119	2.65	0.00283	2.65	0.00867	2.62	0.00604
2.649	0.000824	2.649	0.00119	2.649	0.00282	2.649	0.00864	2.619	0.00598
2.648	0.000824	2.648	0.00118	2.648	0.00281	2.648	0.00861	2.618	0.00593
2.647	0.000815	2.647	0.00118	2.647	0.0028	2.647	0.00856	2.617	0.00587
2.646	0.0008165	2.646	0.00117	2.646	0.00279	2.646	0.00855	2.616	0.00582
2.645	0.000812	2.645	0.00117	2.645	0.00278	2.645	0.00852	2.615	0.00575
2.644	0.0008135	2.644	0.00116	2.644	0.00276	2.644	0.00847	2.614	0.00569
2.643	0.000804	2.643	0.00115	2.643	0.00275	2.643	0.00844	2.613	0.00564
2.642	0.0008075	2.642	0.00115	2.642	0.00274	2.642	0.00841	2.612	0.00558
2.641	0.0008055	2.641	0.00114	2.641	0.00273	2.641	0.00838	2.611	0.00552
2.64	0.0007995	2.64	0.00114	2.64	0.00272	2.64	0.00835	2.61	0.00548
2.639	0.0007935	2.639	0.00114	2.639	0.0027	2.639	0.00832	2.609	0.00541
2.638	0.000792	2.638	0.00113	2.638	0.00269	2.638	0.00829	2.608	0.00537
2.637	0.0007905	2.637	0.00113	2.637	0.00268	2.637	0.00826	2.607	0.00531
2.636	0.0007905	2.636	0.00112	2.636	0.00267	2.636	0.00822	2.606	0.00524
2.635	0.000789	2.635	0.00111	2.635	0.00266	2.635	0.00818	2.605	0.0052
2.634	0.0007825	2.634	0.00111	2.634	0.00265	2.634	0.00817	2.604	0.00514
2.633	0.0007825	2.633	0.0011	2.633	0.00264	2.633	0.00812	2.603	0.00509
2.632	0.000778	2.632	0.0011	2.632	0.00263	2.632	0.0081	2.602	0.00504
2.631	0.0007735	2.631	0.00109	2.631	0.00261	2.631	0.00805	2.601	0.00498
2.63	0.000769	2.63	0.00109	2.63	0.0026	2.63	0.00804	2.6	0.00493
2.629	0.000772	2.629	0.00108	2.629	0.0026	2.629	0.00801	2.599	0.00488
2.628	0.0007625	2.628	0.00108	2.628	0.00258	2.628	0.00798	2.598	0.00482
2.627	0.0007675	2.627	0.00107	2.627	0.00257	2.627	0.00793	2.597	0.00477
2.626	0.000758	2.626	0.00107	2.626	0.00256	2.626	0.00792	2.596	0.00471
2.625	0.000755	2.625	0.00106	2.625	0.00255	2.625	0.00789	2.595	0.00466
2.624	0.0007595	2.624	0.00106	2.624	0.00254	2.624	0.00786	2.594	0.00461
2.623	0.0007535	2.623	0.00105	2.623	0.00253	2.623	0.00783	2.593	0.00456
2.622	0.000752	2.622	0.00105	2.622	0.00252	2.622	0.0078	2.592	0.00451
2.621	0.000749	2.621	0.00104	2.621	0.0025	2.621	0.00776	2.591	0.00445
2.62	0.0007475	2.62	0.00104	2.62	0.00249	2.62	0.00774	2.59	0.0044
2.619	0.0007425	2.619	0.00103	2.619	0.00248	2.619	0.00772	2.589	0.00436
2.618	0.000735	2.618	0.00103	2.618	0.00247	2.618	0.00769	2.588	0.00429
2.617	0.0007335	2.617	0.00102	2.617	0.00246	2.617	0.00766	2.587	0.00425
2.616	0.000735	2.616	0.00102	2.616	0.00245	2.616	0.00762	2.586	0.0042
2.615	0.0007335	2.615	0.00101	2.615	0.00244	2.615	0.0076	2.585	0.00414
2.614	0.000726	2.614	0.001	2.614	0.00243	2.614	0.00758	2.584	0.0041
2.613	0.0007225	2.613	0.001	2.613	0.00242	2.613	0.00754	2.583	0.00404
2.612	0.0007275	2.612	0.000998	2.612	0.0024	2.612	0.00752	2.582	0.00399
2.611	0.000718	2.611	0.000995	2.611	0.0024	2.611	0.00749	2.581	0.00395
2.61	0.0007195	2.61	0.0009915	2.61	0.00239	2.61	0.00746	2.58	0.00389
2.609	0.0007135	2.609	0.0009855	2.609	0.00238	2.609	0.00742	2.579	0.00385
2.608	0.000712	2.608	0.000981	2.608	0.00237	2.608	0.0074	2.578	0.00379
2.607	0.000706	2.607	0.000975	2.607	0.00235	2.607	0.00738	2.577	0.00374
2.606	0.000706	2.606	0.00097	2.606	0.00234	2.606	0.00735	2.576	0.0037
2.605	0.000703	2.605	0.0009655	2.605	0.00234	2.605	0.00732	2.575	0.00365
2.604	0.000701	2.604	0.000961	2.604	0.00232	2.604	0.00731	2.574	0.0036
2.603	0.000698	2.603	0.0009565	2.603	0.00231	2.603	0.00728	2.573	0.00355
2.602	0.000695	2.602	0.0009515	2.602	0.0023	2.602	0.00724	2.572	0.0035
2.601	0.0006935	2.601	0.0009485	2.601	0.0023	2.601	0.00721	2.571	0.00346
2.6	0.000692	2.6	0.0009455	2.6	0.00228	2.6	0.00718	2.57	0.00341
2.599	0.000689	2.599	0.0009365	2.599	0.00227	2.599	0.00715	2.569	0.00336
2.598	0.0006875	2.598	0.000935	2.598	0.00226	2.598	0.00714	2.568	0.00332
2.597	0.000686	2.597	0.0009285	2.597	0.00225	2.597	0.00711	2.567	0.00326
2.596	0.0006815	2.596	0.000927	2.596	0.00224	2.596	0.00707	2.566	0.00322
2.595	0.0006795	2.595	0.000918	2.595	0.00223	2.595	0.00706	2.565	0.00317
2.594	0.0006765	2.594	0.0009135	2.594	0.00222	2.594	0.00703	2.564	0.00312
2.593	0.0006685	2.593	0.0009135	2.593	0.00221	2.593	0.00696	2.563	0.00308
2.592	0.0006665	2.592	0.00091	2.592	0.0022	2.592	0.00694	2.562	0.00302
2.591	0.0006665	2.591	0.0009085	2.591	0.00219	2.591	0.00691	2.561	0.00298
2.59	0.0006635	2.59	0.0008995	2.59	0.00218	2.59	0.00689	2.56	0.00292
2.589	0.0006575	2.589	0.0008995	2.589	0.00217	2.589	0.00686	2.559	0.00289
2.588	0.000658	2.588	0.0008885	2.588	0.00216	2.588	0.00683	2.558	0.00284
2.587	0.0006585	2.587	0.0008885	2.587	0.00215	2.587	0.00681	2.557	0.0028
2.586	0.0006585	2.586	0.0008825	2.586	0.00214	2.586	0.00678	2.556	0.00275
2.585	0.0006565	2.585	0.000881	2.585	0.00213	2.585	0.00676	2.555	0.00271
2.584	0.00065	2.584	0.000875	2.584	0.00212	2.584	0.00673	2.554	0.00266
2.583	0.000648	2.583	0.000867	2.583	0.00211	2.583	0.00671	2.553	0.00261
2.582	0.0006445	2.582	0.0008655	2.582	0.0021	2.582	0.00668	2.552	0.00258
2.581	0.00064	2.581	0.0008565	2.581	0.00209	2.581	0.00666	2.551	0.00252
2.58	0.00064	2.58	0.0008565	2.58	0.00208	2.58	0.00663	2.55	0.00248
2.579	0.0006365	2.579	0.0008565	2.579	0.00207	2.579	0.00661	2.549	0.00244
2.578	0.0006325	2.578	0.0008535	2.578	0.00206	2.578	0.00658	2.548	0.00239
2.577	0.000629	2.577	0.000847	2.577	0.00206	2.577	0.00656	2.547	0.00235
2.576	0.0006285	2.576	0.000841	2.576	0.00204	2.576	0.00654	2.546	0.0023
2.575	0.0006245	2.575	0.0008365	2.575	0.00204	2.575	0.00651	2.545	0.00226
2.574	0.0006245	2.574	0.000832	2.574	0.00202	2.574	0.00648	2.544	0.00223
2.573	0.000621	2.573	0.000827	2.573	0.00202	2.573	0.00647	2.543	0.00218
2.572	0.000621	2.572	0.0008225	2.572	0.00201	2.572	0.00643	2.542	0.00213
2.571	0.000618	2.571	0.000818	2.571	0.002	2.571	0.00641	2.541	0.00209
2.57	0.0006175	2.57	0.0008165	2.57	0.00199	2.57	0.0064	2.54	0.00205
2.569	0.000612	2.569	0.0008105	2.569	0.00198	2.569	0.00637	2.539	0.00201
2.568	0.000614	2.568	0.0008055	2.568	0.00197	2.568	0.00635	2.538	0.00197
2.567	0.000609	2.567	0.000804	2.567	0.00196	2.567	0.00632	2.537	0.00192
2.566	0.0006075	2.566	0.0007995	2.566	0.00195	2.566	0.00631	2.536	0.00188
2.565	0.000603	2.565	0.0007935	2.565	0.00194	2.565	0.00628	2.535	0.00184
2.564	0.000599	2.564	0.0007875	2.564	0.00194	2.564	0.00625	2.534	0.00179
2.563	0.0005965	2.563	0.0007825	2.563	0.00193	2.563	0.00623	2.533	0.00176
2.562	0.0005965	2.562	0.000778	2.562	0.00192	2.562	0.00621	2.532	0.00171
2.561	0.0005935	2.561	0.0007765	2.561	0.00191	2.561	0.00619	2.531	0.00168
2.56	0.000591	2.56	0.000772	2.56	0.0019	2.56	0.00617	2.53	0.00164
2.559	0.000588	2.559	0.000766	2.559	0.00189	2.559	0.00614	2.529	0.00159
2.558	0.000585	2.558	0.000761	2.558	0.00188	2.558	0.00612	2.528	0.00155
2.557	0.000586	2.557	0.0007625	2.557	0.00187	2.557	0.00609	2.527	0.00151
2.556	0.000583	2.556	0.000755	2.556	0.00187	2.556	0.00608	2.526	0.00147
2.555	0.000579	2.555	0.000752	2.555	0.00186	2.555	0.00605	2.525	0.00144
2.554	0.000577	2.554	0.000749	2.554	0.00185	2.554	0.00603	2.524	0.00139
2.553	0.000573	2.553	0.000746	2.553	0.00184	2.553	0.006	2.523	0.00135
2.552	0.000572	2.552	0.0007395	2.552	0.00183	2.552	0.00598	2.522	0.00131
2.551	0.0005645	2.551	0.0007395	2.551	0.00182	2.551	0.00596	2.521	0.00126
2.55	0.000566	2.55	0.0007335	2.55	0.00181	2.55	0.00595	2.52	0.00123
2.549	0.000562	2.549	0.000726	2.549	0.0018	2.549	0.00592	2.519	0.00119
2.548	0.0005615	2.548	0.0007245	2.548	0.00179	2.548	0.00589	2.518	0.00115
2.547	0.0005615	2.547	0.000721	2.547	0.00179	2.547	0.00587	2.517	0.00111
2.546	0.000557	2.546	0.000715	2.546	0.00178	2.546	0.00585	2.516	0.00107
2.545	0.000556	2.545	0.0007135	2.545	0.00177	2.545	0.00582	2.515	0.00103
2.544	0.000557	2.544	0.0007105	2.544	0.00176	2.544	0.00581	2.514	0.000993
2.543	0.0005515	2.543	0.0007075	2.543	0.00176	2.543	0.00579	2.513	0.000958
2.542	0.0005535	2.542	0.000701	2.542	0.00174	2.542	0.00576	2.512	0.000924
2.541	0.000547	2.541	0.0006965	2.541	0.00174	2.541	0.00574	2.511	0.0008825
2.54	0.000544	2.54	0.000689	2.54	0.00173	2.54	0.00572	2.51	0.000844
2.539	0.00054	2.539	0.0006875	2.539	0.00172	2.539	0.0057	2.509	0.000809
2.538	0.0005435	2.538	0.000686	2.538	0.00171	2.538	0.00567	2.508	0.000764
2.537	0.0005325	2.537	0.0006815	2.537	0.0017	2.537	0.00565	2.507	0.0007365
2.536	0.0005365	2.536	0.0006765	2.536	0.0017	2.536	0.00564	2.506	0.000695
2.535	0.000534	2.535	0.0006675	2.535	0.00169	2.535	0.00561	2.505	0.0006615
2.534	0.0005305	2.534	0.0006645	2.534	0.00168	2.534	0.00559	2.504	0.000623
2.533	0.0005245	2.533	0.000666	2.533	0.00167	2.533	0.00557	2.503	0.000586
2.532	0.0005305	2.532	0.000658	2.532	0.00166	2.532	0.00554	2.502	0.000549
2.531	0.0005255	2.531	0.000652	2.531	0.00166	2.531	0.00553	2.501	0.0005155
2.53	0.000523	2.53	0.000649	2.53	0.00165	2.53	0.0055	2.5	0.0004769
2.529	0.000517	2.529	0.0006455	2.529	0.00164	2.529	0.00549	2.499	0.0004369
2.528	0.000516	2.528	0.0006405	2.528	0.00163	2.528	0.00547	2.498	0.0003899
2.527	0.000512	2.527	0.0006405	2.527	0.00162	2.527	0.00544	2.497	0.0003445
2.526	0.0005115	2.526	0.0006345	2.526	0.00162	2.526	0.00543	2.496	0.0003157
2.525	0.0005105	2.525	0.0006305	2.525	0.00161	2.525	0.0054	2.495	0.0002784
2.524	0.0005085	2.524	0.000628	2.524	0.0016	2.524	0.00538	2.494	0.0002369
2.523	0.000506	2.523	0.000625	2.523	0.00159	2.523	0.00536	2.493	0.0002075
2.522	0.0005065	2.522	0.0006205	2.522	0.00158	2.522	0.00534	2.492	0.0001693
2.521	0.0005045	2.521	0.000613	2.521	0.00157	2.521	0.00532	2.491	0.0001342
2.52	0.0004977	2.52	0.000611	2.52	0.00157	2.52	0.0053	2.49	0.0001018
2.519	0.0004972	2.519	0.0006135	2.519	0.00156	2.519	0.00528	2.489	6.19e-05
2.518	0.0004938	2.518	0.0006075	2.518	0.00155	2.518	0.00526	2.488	2.94e-05
2.517	0.0004963	2.517	0.000604	2.517	0.00154	2.517	0.00524	2.487	-9.33e-06
2.516	0.0004898	2.516	0.0006005	2.516	0.00153	2.516	0.00522	2.486	-4.34e-05
2.515	0.0004806	2.515	0.000595	2.515	0.00153	2.515	0.0052	2.485	-7.45e-05
2.514	0.0004868	2.514	0.0005955	2.514	0.00152	2.514	0.00518	2.484	-0.0001129
2.513	0.0004829	2.513	0.000587	2.513	0.00151	2.513	0.00515	2.483	-0.0001443
2.512	0.0004829	2.512	0.000587	2.512	0.00151	2.512	0.00515	2.482	-0.0001735
2.511	0.0004715	2.511	0.000581	2.511	0.0015	2.511	0.00512	2.481	-0.0002131
2.51	0.0004712	2.51	0.0005765	2.51	0.00149	2.51	0.0051	2.48	-0.0002414
2.509	0.0004696	2.509	0.000573	2.509	0.00149	2.509	0.00508	2.479	-0.0002838
2.508	0.0004708	2.508	0.0005715	2.508	0.00147	2.508	0.00506	2.478	-0.0003155
2.507	0.0004636	2.507	0.0005645	2.507	0.00147	2.507	0.00504	2.477	-0.0003442
2.506	0.0004656	2.506	0.0005665	2.506	0.00146	2.506	0.00502	2.476	-0.0003932
2.505	0.0004616	2.505	0.0005565	2.505	0.00145	2.505	0.005	2.475	-0.0004152
2.504	0.0004603	2.504	0.00056	2.504	0.00144	2.504	0.00499	2.474	-0.0004464
2.503	0.000454	2.503	0.000551	2.503	0.00144	2.503	0.00496	2.473	-0.0004865
2.502	0.0004571	2.502	0.0005475	2.502	0.00143	2.502	0.00494	2.472	-0.0005115
2.501	0.0004569	2.501	0.000545	2.501	0.00142	2.501	0.00493	2.471	-0.0005485
2.5	0.0004526	2.5	0.000543	2.5	0.00141	2.5	0.0049	2.47	-0.000585
2.499	0.0004476	2.499	0.000539	2.499	0.00141	2.499	0.00489	2.469	-0.000611
2.498	0.0004468	2.498	0.000536	2.498	0.0014	2.498	0.00487	2.468	-0.0006525
2.497	0.000443	2.497	0.000531	2.497	0.00139	2.497	0.00484	2.467	-0.000683
2.496	0.0004411	2.496	0.0005285	2.496	0.00138	2.496	0.00483	2.466	-0.0007155
2.495	0.0004419	2.495	0.0005225	2.495	0.00138	2.495	0.00481	2.465	-0.000751
2.494	0.000437	2.494	0.0005245	2.494	0.00137	2.494	0.00479	2.464	-0.000781
2.493	0.0004345	2.493	0.0005165	2.493	0.00136	2.493	0.00477	2.463	-0.000814
2.492	0.0004387	2.492	0.0005145	2.492	0.00135	2.492	0.00475	2.462	-0.0008505
2.491	0.0004327	2.491	0.0005075	2.491	0.00134	2.491	0.00473	2.461	-0.0008735
2.49	0.0004288	2.49	0.0005065	2.49	0.00134	2.49	0.00471	2.46	-0.0009155
2.489	0.0004271	2.489	0.0005015	2.489	0.00133	2.489	0.00469	2.459	-0.0009505
2.488	0.0004239	2.488	0.000501	2.488	0.00132	2.488	0.00468	2.458	-0.000993
2.487	0.0004208	2.487	0.0004957	2.487	0.00131	2.487	0.00466	2.457	-0.00103
2.486	0.000419	2.486	0.0004928	2.486	0.0013	2.486	0.00464	2.456	-0.00104
2.485	0.0004221	2.485	0.0004885	2.485	0.0013	2.485	0.00462	2.455	-0.00108
2.484	0.0004147	2.484	0.0004868	2.484	0.00129	2.484	0.0046	2.454	-0.00111
2.483	0.0004138	2.483	0.0004834	2.483	0.00128	2.483	0.00458	2.453	-0.00114
2.482	0.0004112	2.482	0.0004789	2.482	0.00128	2.482	0.00456	2.452	-0.00118
2.481	0.0004115	2.481	0.0004774	2.481	0.00127	2.481	0.00454	2.451	-0.00119
2.48	0.0004015	2.48	0.0004719	2.48	0.00127	2.48	0.00453	2.45	-0.00122
2.479	0.0004042	2.479	0.0004689	2.479	0.00125	2.479	0.0045	2.449	-0.00125
2.478	0.0004039	2.478	0.0004689	2.478	0.00125	2.478	0.00449	2.448	-0.00128
2.477	0.0004045	2.477	0.0004613	2.477	0.00124	2.477	0.00446	2.447	-0.00132
2.476	0.0003966	2.476	0.0004582	2.476	0.00123	2.476	0.00445	2.446	-0.00134
2.475	0.0003973	2.475	0.0004562	2.475	0.00123	2.475	0.00443	2.445	-0.00137
2.474	0.0003923	2.474	0.0004513	2.474	0.00122	2.474	0.00441	2.444	-0.00141
2.473	0.0003906	2.473	0.000448	2.473	0.00121	2.473	0.00439	2.443	-0.00144
2.472	0.0003918	2.472	0.0004428	2.472	0.00121	2.472	0.00438	2.442	-0.00147
2.471	0.0003883	2.471	0.0004413	2.471	0.00119	2.471	0.00435	2.441	-0.0015
2.47	0.0003873	2.47	0.000438	2.47	0.00118	2.47	0.00434	2.44	-0.00153
2.469	0.0003863	2.469	0.0004394	2.469	0.00118	2.469	0.00432	2.439	-0.00156
2.468	0.0003841	2.468	0.000431	2.468	0.00117	2.468	0.00429	2.438	-0.0016
2.467	0.0003812	2.467	0.0004293	2.467	0.00116	2.467	0.00429	2.437	-0.00162
2.466	0.0003763	2.466	0.0004264	2.466	0.00116	2.466	0.00426	2.436	-0.00166
2.465	0.0003764	2.465	0.000425	2.465	0.00115	2.465	0.00425	2.435	-0.00169
2.464	0.0003741	2.464	0.0004225	2.464	0.00114	2.464	0.00422	2.434	-0.00172
2.463	0.0003727	2.463	0.0004179	2.463	0.00113	2.463	0.00421	2.433	-0.00175
2.462	0.0003697	2.462	0.0004165	2.462	0.00113	2.462	0.00419	2.432	-0.00177
2.461	0.0003712	2.461	0.0004079	2.461	0.00112	2.461	0.00417	2.431	-0.00181
2.46	0.0003683	2.46	0.0004047	2.46	0.00111	2.46	0.00415	2.43	-0.00184
2.459	0.000367	2.459	0.0004042	2.459	0.00111	2.459	0.00414	2.429	-0.00187
2.458	0.0003629	2.458	0.0003966	2.458	0.00109	2.458	0.00411	2.428	-0.0019
2.457	0.0003624	2.457	0.0003958	2.457	0.00109	2.457	0.0041	2.427	-0.00193
2.456	0.0003552	2.456	0.0003924	2.456	0.00108	2.456	0.00407	2.426	-0.00196
2.455	0.0003588	2.455	0.0003924	2.455	0.00107	2.455	0.00406	2.425	-0.00199
2.454	0.0003548	2.454	0.000383	2.454	0.00107	2.454	0.00405	2.424	-0.00202
2.453	0.0003514	2.453	0.0003829	2.453	0.00106	2.453	0.00403	2.423	-0.00205
2.452	0.0003457	2.452	0.0003833	2.452	0.00105	2.452	0.00401	2.422	-0.00208
2.451	0.000346	2.451	0.0003775	2.451	0.00104	2.451	0.00399	2.421	-0.00211
2.45	0.0003492	2.45	0.000374	2.45	0.00104	2.45	0.00397	2.42	-0.00214
2.449	0.0003437	2.449	0.0003712	2.449	0.00103	2.449	0.00395	2.419	-0.00217
2.448	0.0003414	2.448	0.0003654	2.448	0.00102	2.448	0.00395	2.418	-0.00219
2.447	0.0003377	2.447	0.0003646	2.447	0.00102	2.447	0.00392	2.417	-0.00223
2.446	0.0003388	2.446	0.000362	2.446	0.00101	2.446	0.0039	2.416	-0.00225
2.445	0.0003371	2.445	0.0003604	2.445	0.001	2.445	0.00388	2.415	-0.00228
2.444	0.0003292	2.444	0.0003577	2.444	0.0009915	2.444	0.00387	2.414	-0.00231
2.443	0.0003326	2.443	0.000352	2.443	0.000984	2.443	0.00385	2.413	-0.00234
2.442	0.0003303	2.442	0.0003428	2.442	0.000981	2.442	0.00383	2.412	-0.00238
2.441	0.0003239	2.441	0.0003423	2.441	0.00097	2.441	0.00381	2.411	-0.00241
2.44	0.0003292	2.44	0.0003435	2.44	0.0009655	2.44	0.0038	2.41	-0.00243
2.439	0.0003236	2.439	0.0003392	2.439	0.0009595	2.439	0.00378	2.409	-0.00247
2.438	0.0003205	2.438	0.0003337	2.438	0.0009535	2.438	0.00376	2.408	-0.00248
2.437	0.0003191	2.437	0.0003317	2.437	0.000944	2.437	0.00374	2.407	-0.00252
2.436	0.0003173	2.436	0.0003248	2.436	0.000938	2.436	0.00373	2.406	-0.00255
2.435	0.0003174	2.435	0.0003272	2.435	0.00093	2.435	0.00371	2.405	-0.00257
2.434	0.0003188	2.434	0.0003242	2.434	0.000921	2.434	0.00369	2.404	-0.00261
2.433	0.0003087	2.433	0.0003202	2.433	0.000918	2.433	0.00367	2.403	-0.00263
2.432	0.0003111	2.432	0.0003179	2.432	0.000912	2.432	0.00366	2.402	-0.00266
2.431	0.0003056	2.431	0.000313	2.431	0.000904	2.431	0.00364	2.401	-0.00269
2.43	0.0003065	2.43	0.0003113	2.43	0.0008965	2.43	0.00362	2.4	-0.00272
2.429	0.00031	2.429	0.000308	2.429	0.0008885	2.429	0.0036	2.399	-0.00275
2.428	0.000303	2.428	0.000301	2.428	0.000875	2.428	0.00358	2.398	-0.00278
2.427	0.0003027	2.427	0.0003011	2.427	0.0008765	2.427	0.00357	2.397	-0.00279
2.426	0.0003013	2.426	0.000298	2.426	0.000872	2.426	0.00356	2.396	-0.00283
2.425	0.0002999	2.425	0.0002942	2.425	0.0008625	2.425	0.00353	2.395	-0.00286
2.424	0.0002996	2.424	0.0002916	2.424	0.000858	2.424	0.00352	2.394	-0.00288
2.423	0.000293	2.423	0.0002871	2.423	0.000847	2.423	0.00349	2.393	-0.00292
2.422	0.0002976	2.422	0.0002811	2.422	0.000838	2.422	0.00349	2.392	-0.00294
2.421	0.000295	2.421	0.000281	2.421	0.0008335	2.421	0.00347	2.391	-0.00298
2.42	0.0002933	2.42	0.0002787	2.42	0.000824	2.42	0.00345	2.39	-0.003
2.419	0.0002871	2.419	0.0002767	2.419	0.000821	2.419	0.00343	2.389	-0.00303
2.418	0.0002905	2.418	0.0002716	2.418	0.000812	2.418	0.00343	2.388	-0.00305
2.417	0.0002868	2.417	0.0002649	2.417	0.0008075	2.417	0.0034	2.387	-0.00308
2.416	0.0002848	2.416	0.0002645	2.416	0.0007995	2.416	0.00338	2.386	-0.00311
2.415	0.0002825	2.415	0.0002578	2.415	0.000789	2.415	0.00336	2.385	-0.00314
2.414	0.0002816	2.414	0.0002562	2.414	0.0007825	2.414	0.00334	2.384	-0.00315
2.413	0.0002802	2.413	0.000251	2.413	0.000775	2.413	0.00333	2.383	-0.00319
2.412	0.0002759	2.412	0.0002495	2.412	0.000769	2.412	0.00331	2.382	-0.00322
2.411	0.000275	2.411	0.0002455	2.411	0.000764	2.411	0.0033	2.381	-0.00325
2.41	0.0002708	2.41	0.0002436	2.41	0.000758	2.41	0.00328	2.38	-0.00327
2.409	0.0002725	2.409	0.0002429	2.409	0.000749	2.409	0.00326	2.379	-0.00329
2.408	0.0002696	2.408	0.0002335	2.408	0.0007425	2.408	0.00325	2.378	-0.00332
2.407	0.0002653	2.407	0.0002306	2.407	0.0007365	2.407	0.00322	2.377	-0.00335
2.406	0.0002659	2.406	0.0002301	2.406	0.000732	2.406	0.00322	2.376	-0.00337
2.405	0.0002675	2.405	0.0002301	2.405	0.000726	2.405	0.0032	2.375	-0.00341
2.404	0.0002587	2.404	0.000224	2.404	0.0007165	2.404	0.00318	2.374	-0.00343
2.403	0.0002596	2.403	0.0002178	2.403	0.0007105	2.403	0.00316	2.373	-0.00346
2.402	0.0002567	2.402	0.0002152	2.402	0.0007045	2.402	0.00315	2.372	-0.00348
2.401	0.0002535	2.401	0.0002148	2.401	0.0006935	2.401	0.00313	2.371	-0.00352
2.4	0.0002512	2.4	0.0002111	2.4	0.0006905	2.4	0.00312	2.37	-0.00354
2.399	0.0002538	2.399	0.0002088	2.399	0.0006815	2.399	0.00309	2.369	-0.00356
2.398	0.0002486	2.398	0.0002048	2.398	0.000675	2.398	0.00308	2.368	-0.00359
2.397	0.0002452	2.397	0.0002018	2.397	0.000666	2.397	0.00307	2.367	-0.00362
2.396	0.0002409	2.396	0.0001962	2.396	0.0006595	2.396	0.00305	2.366	-0.00364
2.395	0.0002421	2.395	0.0001954	2.395	0.000655	2.395	0.00303	2.365	-0.00366
2.394	0.0002398	2.394	0.0001914	2.394	0.000649	2.394	0.00301	2.364	-0.00369
2.393	0.0002406	2.393	0.0001919	2.393	0.000643	2.393	0.00299	2.363	-0.00372
2.392	0.0002393	2.392	0.0001868	2.392	0.000638	2.392	0.00298	2.362	-0.00374
2.391	0.0002324	2.391	0.0001823	2.391	0.0006235	2.391	0.00296	2.361	-0.00377
2.39	0.0002321	2.39	0.000175	2.39	0.0006185	2.39	0.00295	2.36	-0.00378
2.389	0.0002318	2.389	0.0001726	2.389	0.000612	2.389	0.00293	2.359	-0.00381
2.388	0.0002263	2.388	0.0001722	2.388	0.000601	2.388	0.00291	2.358	-0.00384
2.387	0.0002283	2.387	0.0001683	2.387	0.0005955	2.387	0.0029	2.357	-0.00386
2.386	0.0002254	2.386	0.0001639	2.386	0.0005895	2.386	0.00288	2.356	-0.00389
2.385	0.0002184	2.385	0.0001628	2.385	0.000581	2.385	0.00287	2.355	-0.00392
2.384	0.0002224	2.384	0.0001617	2.384	0.0005755	2.384	0.00285	2.354	-0.00394
2.383	0.000216	2.383	0.0001579	2.383	0.000569	2.383	0.00283	2.353	-0.00397
2.382	0.0002183	2.382	0.0001534	2.382	0.0005595	2.382	0.00281	2.352	-0.00398
2.381	0.0002141	2.381	0.0001517	2.381	0.000558	2.381	0.0028	2.351	-0.00401
2.38	0.0002095	2.38	0.0001461	2.38	0.000548	2.38	0.00278	2.35	-0.00404
2.379	0.0002118	2.379	0.0001411	2.379	0.000541	2.379	0.00277	2.349	-0.00405
2.378	0.0002085	2.378	0.0001388	2.378	0.000536	2.378	0.00276	2.348	-0.00408
2.377	0.0002068	2.377	0.0001342	2.377	0.0005305	2.377	0.00274	2.347	-0.00411
2.376	0.0002017	2.376	0.0001335	2.376	0.0005225	2.376	0.00273	2.346	-0.00413
2.375	0.0001977	2.375	0.0001299	2.375	0.000517	2.375	0.0027	2.345	-0.00416
2.374	0.0001979	2.374	0.0001276	2.374	0.0005095	2.374	0.00269	2.344	-0.00417
2.373	0.0001965	2.373	0.0001235	2.373	0.000502	2.373	0.00267	2.343	-0.0042
2.372	0.0001942	2.372	0.0001226	2.372	0.0004958	2.372	0.00266	2.342	-0.00423
2.371	0.0001943	2.371	0.0001182	2.371	0.0004932	2.371	0.00264	2.341	-0.00424
2.37	0.0001945	2.37	0.0001166	2.37	0.0004834	2.37	0.00263	2.34	-0.00428
2.369	0.0001892	2.369	0.0001118	2.369	0.0004743	2.369	0.00261	2.339	-0.00429
2.368	0.0001859	2.368	0.0001109	2.368	0.0004703	2.368	0.00259	2.338	-0.00431
2.367	0.0001799	2.367	0.0001049	2.367	0.0004625	2.367	0.00257	2.337	-0.00435
2.366	0.0001817	2.366	9.86e-05	2.366	0.0004566	2.366	0.00256	2.336	-0.00435
2.365	0.0001814	2.365	0.000101	2.365	0.0004496	2.365	0.00255	2.335	-0.00438
2.364	0.0001782	2.364	9.315e-05	2.364	0.0004371	2.364	0.00253	2.334	-0.00441
2.363	0.0001768	2.363	9.38e-05	2.363	0.0004359	2.363	0.00251	2.333	-0.00442
2.362	0.0001774	2.362	9.27e-05	2.362	0.0004259	2.362	0.0025	2.332	-0.00445
2.361	0.0001736	2.361	8.765e-05	2.361	0.0004199	2.361	0.00248	2.331	-0.00447
2.36	0.0001739	2.36	8.395e-05	2.36	0.0004176	2.36	0.00247	2.33	-0.00449
2.359	0.0001674	2.359	8.12e-05	2.359	0.0004101	2.359	0.00245	2.329	-0.00452
2.358	0.0001662	2.358	7.49e-05	2.358	0.0004002	2.358	0.00243	2.328	-0.00453
2.357	0.0001633	2.357	7.32e-05	2.357	0.0003933	2.357	0.00242	2.327	-0.00455
2.356	0.0001663	2.356	6.535e-05	2.356	0.0003893	2.356	0.0024	2.326	-0.00457
2.355	0.000157	2.355	6.66e-05	2.355	0.0003789	2.355	0.00239	2.325	-0.0046
2.354	0.0001611	2.354	6.335e-05	2.354	0.0003738	2.354	0.00237	2.324	-0.00462
2.353	0.0001576	2.353	5.845e-05	2.353	0.0003726	2.353	0.00236	2.323	-0.00464
2.352	0.0001573	2.352	5.72e-05	2.352	0.000364	2.352	0.00234	2.322	-0.00466
2.351	0.0001534	2.351	5.4e-05	2.351	0.0003566	2.351	0.00233	2.321	-0.00468
2.35	0.0001534	2.35	5.045e-05	2.35	0.0003475	2.35	0.00231	2.32	-0.00468
2.349	0.000147	2.349	5.245e-05	2.349	0.0003418	2.349	0.0023	2.319	-0.00472
2.348	0.0001468	2.348	4.415e-05	2.348	0.0003332	2.348	0.00228	2.318	-0.00474
2.347	0.0001445	2.347	4.262e-05	2.347	0.0003286	2.347	0.00226	2.317	-0.00476
2.346	0.0001379	2.346	3.693e-05	2.346	0.0003225	2.346	0.00225	2.316	-0.00478
2.345	0.0001391	2.345	3.401e-05	2.345	0.0003136	2.345	0.00223	2.315	-0.0048
2.344	0.0001393	2.344	3.309e-05	2.344	0.0003087	2.344	0.00222	2.314	-0.00481
2.343	0.0001388	2.343	2.925e-05	2.343	0.0003008	2.343	0.0022	2.313	-0.00484
2.342	0.0001356	2.342	2.679e-05	2.342	0.0002942	2.342	0.00218	2.312	-0.00485
2.341	0.0001332	2.341	2.909e-05	2.341	0.0002876	2.341	0.00217	2.311	-0.00488
2.34	0.0001309	2.34	1.88e-05	2.34	0.0002807	2.34	0.00215	2.31	-0.00489
2.339	0.0001319	2.339	1.68e-05	2.339	0.0002764	2.339	0.00214	2.309	-0.00491
2.338	0.0001242	2.338	1.373e-05	2.338	0.0002682	2.338	0.00213	2.308	-0.00494
2.337	0.0001253	2.337	1.065e-05	2.337	0.0002598	2.337	0.00211	2.307	-0.00494
2.336	0.0001301	2.336	4.66e-06	2.336	0.0002543	2.336	0.00209	2.306	-0.00496
2.335	0.000123	2.335	4.97e-06	2.335	0.0002475	2.335	0.00208	2.305	-0.00499
2.334	0.0001195	2.334	-2.6e-07	2.334	0.0002418	2.334	0.00207	2.304	-0.005
2.333	0.0001158	2.333	-4.72e-06	2.333	0.000236	2.333	0.00205	2.303	-0.00502
2.332	0.0001156	2.332	-5.03e-06	2.332	0.0002287	2.332	0.00203	2.302	-0.00504
2.331	0.0001119	2.331	-1.04e-05	2.331	0.000222	2.331	0.00202	2.301	-0.00505
2.33	0.0001133	2.33	-1.179e-05	2.33	0.0002144	2.33	0.002	2.3	-0.00507
2.329	0.0001113	2.329	-1.563e-05	2.329	0.0002068	2.329	0.00198	2.299	-0.00509
2.328	0.0001112	2.328	-1.594e-05	2.328	0.0002075	2.328	0.00198	2.298	-0.0051
2.327	0.0001101	2.327	-2.162e-05	2.327	0.0001949	2.327	0.00196	2.297	-0.00513
2.326	0.0001053	2.326	-2.331e-05	2.326	0.0001939	2.326	0.00194	2.296	-0.00514
2.325	0.0001049	2.325	-2.931e-05	2.325	0.0001865	2.325	0.00193	2.295	-0.00515
2.324	0.0001024	2.324	-2.946e-05	2.324	0.000174	2.324	0.00191	2.294	-0.00518
2.323	0.0001021	2.323	-3.315e-05	2.323	0.000169	2.323	0.0019	2.293	-0.00518
2.322	9.535e-05	2.322	-3.945e-05	2.322	0.0001628	2.322	0.00188	2.292	-0.00521
2.321	9.95e-05	2.321	-3.883e-05	2.321	0.0001554	2.321	0.00187	2.291	-0.00522
2.32	9.81e-05	2.32	-4.114e-05	2.32	0.0001511	2.32	0.00186	2.29	-0.00524
2.319	8.885e-05	2.319	-5.005e-05	2.319	0.0001428	2.319	0.00184	2.289	-0.00526
2.318	8.825e-05	2.318	-5.53e-05	2.318	0.0001335	2.318	0.00182	2.288	-0.00526
2.317	8.995e-05	2.317	-4.852e-05	2.317	0.0001279	2.317	0.00181	2.287	-0.00528
2.316	8.67e-05	2.316	-5.665e-05	2.316	0.0001233	2.316	0.00179	2.286	-0.0053
2.315	8.425e-05	2.315	-5.79e-05	2.315	0.0001169	2.315	0.00178	2.285	-0.00531
2.314	8.075e-05	2.314	-5.91e-05	2.314	0.0001103	2.314	0.00176	2.284	-0.00533
2.313	8.105e-05	2.313	-6.295e-05	2.313	0.0001032	2.313	0.00175	2.283	-0.00534
2.312	8.01e-05	2.312	-6.295e-05	2.312	9.78e-05	2.312	0.00173	2.282	-0.00535
2.311	7.72e-05	2.311	-7.37e-05	2.311	8.535e-05	2.311	0.00172	2.281	-0.00538
2.31	7.78e-05	2.31	-7.14e-05	2.31	8.38e-05	2.31	0.0017	2.28	-0.00539
2.309	7.045e-05	2.309	-7.51e-05	2.309	7.795e-05	2.309	0.00169	2.279	-0.00541
2.308	6.995e-05	2.308	-7.955e-05	2.308	6.845e-05	2.308	0.00168	2.278	-0.00542
2.307	7.305e-05	2.307	-8.08e-05	2.307	6.645e-05	2.307	0.00166	2.277	-0.00543
2.306	6.72e-05	2.306	-8.465e-05	2.306	5.77e-05	2.306	0.00165	2.276	-0.00544
2.305	6.675e-05	2.305	-8.645e-05	2.305	5.09e-05	2.305	0.00163	2.275	-0.00545
2.304	6.595e-05	2.304	-8.74e-05	2.304	4.569e-05	2.304	0.00162	2.274	-0.00547
2.303	6.595e-05	2.303	-9.215e-05	2.303	3.939e-05	2.303	0.0016	2.273	-0.00549
2.302	6.045e-05	2.302	-9.54e-05	2.302	3.063e-05	2.302	0.00158	2.272	-0.00549
2.301	5.29e-05	2.301	-0.0001006	2.301	2.387e-05	2.301	0.00158	2.271	-0.00551
2.3	5.57e-05	2.3	-0.0001103	2.3	1.665e-05	2.3	0.00155	2.27	-0.00552
2.299	4.938e-05	2.299	-0.0001063	2.299	1.096e-05	2.299	0.00155	2.269	-0.00553
2.298	4.953e-05	2.298	-0.00011	2.298	4.043e-06	2.298	0.00153	2.268	-0.00555
2.297	5.155e-05	2.297	-0.0001142	2.297	-4.56e-06	2.297	0.00152	2.267	-0.00556
2.296	5.14e-05	2.296	-0.0001128	2.296	-7.945e-06	2.296	0.0015	2.266	-0.00558
2.295	4.999e-05	2.295	-0.0001152	2.295	-1.471e-05	2.295	0.00149	2.265	-0.00558
2.294	4.477e-05	2.294	-0.0001218	2.294	-1.932e-05	2.294	0.00147	2.264	-0.0056
2.293	4.431e-05	2.293	-0.0001205	2.293	-2.762e-05	2.293	0.00145	2.263	-0.00561
2.292	4.093e-05	2.292	-0.0001277	2.292	-3.484e-05	2.292	0.00145	2.262	-0.00562
2.291	4.277e-05	2.291	-0.0001334	2.291	-3.73e-05	2.291	0.00143	2.261	-0.00563
2.29	3.678e-05	2.29	-0.0001349	2.29	-4.821e-05	2.29	0.00142	2.26	-0.00564
2.289	3.478e-05	2.289	-0.0001412	2.289	-5.48e-05	2.289	0.0014	2.259	-0.00566
2.288	3.601e-05	2.288	-0.0001435	2.288	-5.495e-05	2.288	0.00139	2.258	-0.00566
2.287	3.278e-05	2.287	-0.0001429	2.287	-6.925e-05	2.287	0.00137	2.257	-0.00568
2.286	2.863e-05	2.286	-0.0001489	2.286	-7.48e-05	2.286	0.00135	2.256	-0.00567
2.285	2.725e-05	2.285	-0.0001475	2.285	-7.74e-05	2.285	0.00134	2.255	-0.0057
2.284	2.387e-05	2.284	-0.000152	2.284	-8.91e-05	2.284	0.00132	2.254	-0.00572
2.283	2.049e-05	2.283	-0.0001501	2.283	-9.325e-05	2.283	0.00131	2.253	-0.00573
2.282	2.11e-05	2.282	-0.000157	2.282	-0.0001	2.282	0.0013	2.252	-0.00574
2.281	2.51e-05	2.281	-0.000161	2.281	-0.0001046	2.281	0.00128	2.251	-0.00575
2.28	1.987e-05	2.28	-0.0001664	2.28	-0.0001126	2.28	0.00128	2.25	-0.00575
2.279	1.818e-05	2.279	-0.0001681	2.279	-0.0001182	2.279	0.00125	2.249	-0.00577
2.278	1.188e-05	2.278	-0.0001701	2.278	-0.000126	2.278	0.00124	2.248	-0.00577
2.277	1.311e-05	2.277	-0.0001716	2.277	-0.0001295	2.277	0.00123	2.247	-0.00579
2.276	1.096e-05	2.276	-0.0001739	2.276	-0.0001394	2.276	0.00121	2.246	-0.0058
2.275	9.42e-06	2.275	-0.0001784	2.275	-0.0001421	2.275	0.0012	2.245	-0.0058
2.274	8.96e-06	2.274	-0.0001852	2.274	-0.0001495	2.274	0.00119	2.244	-0.00583
2.273	7.73e-06	2.273	-0.0001888	2.273	-0.000159	2.273	0.00116	2.243	-0.00582
2.272	5.58e-06	2.272	-0.0001884	2.272	-0.0001604	2.272	0.00116	2.242	-0.00584
2.271	3.55e-07	2.271	-0.0001892	2.271	-0.0001701	2.271	0.00114	2.241	-0.00585
2.27	-2.411e-06	2.27	-0.0001922	2.27	-0.0001776	2.27	0.00113	2.24	-0.00586
2.269	-2.872e-06	2.269	-0.0001979	2.269	-0.0001856	2.269	0.00111	2.239	-0.00587
2.268	-4.563e-06	2.268	-0.0002004	2.268	-0.0001916	2.268	0.0011	2.238	-0.00588
2.267	-8.865e-06	2.267	-0.0002071	2.267	-0.0001967	2.267	0.00109	2.237	-0.00588
2.266	-5.485e-06	2.266	-0.0002076	2.266	-0.0002038	2.266	0.00107	2.236	-0.0059
2.265	-1.179e-05	2.265	-0.0002148	2.265	-0.0002116	2.265	0.00105	2.235	-0.00591
2.264	-1.071e-05	2.264	-0.0002173	2.264	-0.0002133	2.264	0.00105	2.234	-0.00592
2.263	-1.84e-05	2.263	-0.0002214	2.263	-0.0002228	2.263	0.00103	2.233	-0.00592
2.262	-1.732e-05	2.262	-0.0002194	2.262	-0.0002333	2.262	0.00102	2.232	-0.00593
2.261	-1.809e-05	2.261	-0.000219	2.261	-0.0002371	2.261	0.000998	2.231	-0.00594
2.26	-2.024e-05	2.26	-0.0002266	2.26	-0.0002423	2.26	0.000987	2.23	-0.00595
2.259	-2.039e-05	2.259	-0.0002285	2.259	-0.0002459	2.259	0.00097	2.229	-0.00596
2.258	-2.285e-05	2.258	-0.0002345	2.258	-0.0002549	2.258	0.000961	2.228	-0.00598
2.257	-2.885e-05	2.257	-0.0002346	2.257	-0.0002649	2.257	0.0009425	2.227	-0.00598
2.256	-2.946e-05	2.256	-0.0002369	2.256	-0.000268	2.256	0.0009335	2.226	-0.00598
2.255	-3.054e-05	2.255	-0.0002408	2.255	-0.0002761	2.255	0.000912	2.225	-0.006
2.254	-3.177e-05	2.254	-0.0002483	2.254	-0.0002826	2.254	0.0009055	2.224	-0.006
2.253	-3.146e-05	2.253	-0.0002469	2.253	-0.0002886	2.253	0.0008855	2.223	-0.00602
2.252	-3.684e-05	2.252	-0.0002522	2.252	-0.0003003	2.252	0.0008765	2.222	-0.00602
2.251	-3.93e-05	2.251	-0.0002575	2.251	-0.0002976	2.251	0.000858	2.221	-0.00603
2.25	-4.006e-05	2.25	-0.0002575	2.25	-0.0003061	2.25	0.000847	2.22	-0.00604
2.249	-4.206e-05	2.249	-0.0002618	2.249	-0.0003167	2.249	0.000832	2.219	-0.00605
2.248	-4.437e-05	2.248	-0.0002621	2.248	-0.0003152	2.248	0.000821	2.218	-0.00605
2.247	-4.514e-05	2.247	-0.0002666	2.247	-0.0003224	2.247	0.0008025	2.217	-0.00606
2.246	-5.19e-05	2.246	-0.0002701	2.246	-0.0003344	2.246	0.000792	2.216	-0.00608
2.245	-5.02e-05	2.245	-0.0002741	2.245	-0.0003384	2.245	0.000772	2.215	-0.00609
2.244	-5.56e-05	2.244	-0.0002769	2.244	-0.0003465	2.244	0.000766	2.214	-0.00609
2.243	-5.465e-05	2.243	-0.00028	2.243	-0.0003522	2.243	0.0007505	2.213	-0.00609
2.242	-5.88e-05	2.242	-0.0002829	2.242	-0.0003587	2.242	0.0007395	2.212	-0.00612
2.241	-5.495e-05	2.241	-0.0002863	2.241	-0.0003662	2.241	0.000718	2.211	-0.00612
2.24	-5.99e-05	2.24	-0.0002883	2.24	-0.0003729	2.24	0.000709	2.21	-0.00613
2.239	-5.88e-05	2.239	-0.0002917	2.239	-0.0003792	2.239	0.000695	2.209	-0.00614
2.238	-6.375e-05	2.238	-0.0002981	2.238	-0.0003872	2.238	0.000683	2.208	-0.00614
2.237	-6.435e-05	2.237	-0.0002973	2.237	-0.0003914	2.237	0.0006735	2.207	-0.00615
2.236	-6.77e-05	2.236	-0.0002986	2.236	-0.0003981	2.236	0.0006505	2.206	-0.00617
2.235	-6.77e-05	2.235	-0.0003027	2.235	-0.0004028	2.235	0.0006355	2.205	-0.00617
2.234	-6.59e-05	2.234	-0.0003073	2.234	-0.000414	2.234	0.000622	2.204	-0.00618
2.233	-7.095e-05	2.233	-0.0003082	2.233	-0.0004171	2.233	0.000603	2.203	-0.00619
2.232	-7.25e-05	2.232	-0.0003118	2.232	-0.0004224	2.232	0.000597	2.202	-0.00619
2.231	-7.4e-05	2.231	-0.0003199	2.231	-0.0004295	2.231	0.0005745	2.201	-0.00621
2.23	-7.57e-05	2.23	-0.0003235	2.23	-0.0004343	2.23	0.0005685	2.2	-0.00621
2.229	-7.6e-05	2.229	-0.0003285	2.229	-0.0004426	2.229	0.000554	2.199	-0.00622
2.228	-7.88e-05	2.228	-0.0003242	2.228	-0.0004482	2.228	0.0005405	2.198	-0.00623
2.227	-8.585e-05	2.227	-0.0003296	2.227	-0.0004572	2.227	0.0005235	2.197	-0.00623
2.226	-8.645e-05	2.226	-0.0003324	2.226	-0.0004608	2.226	0.0005075	2.196	-0.00625
2.225	-8.77e-05	2.225	-0.000335	2.225	-0.0004673	2.225	0.0004966	2.195	-0.00625
2.224	-9.37e-05	2.224	-0.0003384	2.224	-0.0004716	2.224	0.0004903	2.194	-0.00626
2.223	-8.815e-05	2.223	-0.0003439	2.223	-0.0004839	2.223	0.0004677	2.193	-0.00628
2.222	-9.03e-05	2.222	-0.0003474	2.222	-0.0004879	2.222	0.0004577	2.192	-0.00627
2.221	-9.2e-05	2.221	-0.0003493	2.221	-0.000495	2.221	0.0004376	2.191	-0.00629
2.22	-9.445e-05	2.22	-0.0003485	2.22	-0.000503	2.22	0.0004265	2.19	-0.0063
2.219	-9.645e-05	2.219	-0.0003565	2.219	-0.0005085	2.219	0.0004159	2.189	-0.0063
2.218	-0.000102	2.218	-0.0003591	2.218	-0.0005165	2.218	0.0003986	2.188	-0.00631
2.217	-9.83e-05	2.217	-0.0003628	2.217	-0.0005225	2.217	0.0003912	2.187	-0.00633
2.216	-0.0001056	2.216	-0.0003637	2.216	-0.000528	2.216	0.0003784	2.186	-0.00633
2.215	-0.0001092	2.215	-0.0003688	2.215	-0.0005375	2.215	0.0003566	2.185	-0.00633
2.214	-0.0001057	2.214	-0.0003685	2.214	-0.0005415	2.214	0.0003546	2.184	-0.00634
2.213	-0.00011	2.213	-0.0003722	2.213	-0.000548	2.213	0.0003323	2.183	-0.00635
2.212	-0.0001162	2.212	-0.0003772	2.212	-0.0005555	2.212	0.0003182	2.182	-0.00637
2.211	-0.0001143	2.211	-0.0003791	2.211	-0.0005605	2.211	0.0003054	2.181	-0.00637
2.21	-0.0001182	2.21	-0.0003814	2.21	-0.0005675	2.21	0.0002936	2.18	-0.00639
2.209	-0.0001182	2.209	-0.0003865	2.209	-0.0005765	2.209	0.0002813	2.179	-0.00639
2.208	-0.0001206	2.208	-0.0003903	2.208	-0.0005805	2.208	0.0002704	2.178	-0.0064
2.207	-0.0001202	2.207	-0.0003958	2.207	-0.0005885	2.207	0.0002519	2.177	-0.00641
2.206	-0.0001232	2.206	-0.0003948	2.206	-0.000596	2.206	0.000237	2.176	-0.00641
2.205	-0.0001191	2.205	-0.0003958	2.205	-0.0006	2.205	0.0002258	2.175	-0.00642
2.204	-0.0001268	2.204	-0.0004043	2.204	-0.000608	2.204	0.0002101	2.174	-0.00643
2.203	-0.0001277	2.203	-0.0004029	2.203	-0.0006145	2.203	0.0001974	2.173	-0.00643
2.202	-0.0001306	2.202	-0.0004094	2.202	-0.000619	2.202	0.0001828	2.172	-0.00645
2.201	-0.0001315	2.201	-0.0004127	2.201	-0.000626	2.201	0.000172	2.171	-0.00646
2.2	-0.0001377	2.2	-0.0004154	2.2	-0.00063	2.2	0.000157	2.17	-0.00647
2.199	-0.0001344	2.199	-0.0004186	2.199	-0.00064	2.199	0.0001418	2.169	-0.00647
2.198	-0.0001403	2.198	-0.0004257	2.198	-0.000649	2.198	0.0001333	2.168	-0.00647
2.197	-0.0001398	2.197	-0.0004252	2.197	-0.00065	2.197	0.0001178	2.167	-0.00649
2.196	-0.0001403	2.196	-0.0004293	2.196	-0.000659	2.196	0.0001013	2.166	-0.0065
2.195	-0.0001417	2.195	-0.0004307	2.195	-0.0006685	2.195	8.67e-05	2.165	-0.0065
2.194	-0.0001474	2.194	-0.000435	2.194	-0.000671	2.194	7.86e-05	2.164	-0.00652
2.193	-0.0001493	2.193	-0.0004396	2.193	-0.000682	2.193	5.92e-05	2.163	-0.00653
2.192	-0.0001458	2.192	-0.0004413	2.192	-0.000681	2.192	5.14e-05	2.162	-0.00653
2.191	-0.0001543	2.191	-0.0004459	2.191	-0.0006935	2.191	4.001e-05	2.161	-0.00655
2.19	-0.0001524	2.19	-0.0004484	2.19	-0.0007005	2.19	2.341e-05	2.16	-0.00654
2.189	-0.0001541	2.189	-0.0004486	2.189	-0.000706	2.189	8.96e-06	2.159	-0.00656
2.188	-0.0001606	2.188	-0.0004576	2.188	-0.000715	2.188	-4.72e-06	2.158	-0.00656
2.187	-0.000162	2.187	-0.0004596	2.187	-0.0007195	2.187	-1.701e-05	2.157	-0.00658
2.186	-0.0001632	2.186	-0.0004627	2.186	-0.000725	2.186	-3.714e-05	2.156	-0.00659
2.185	-0.0001638	2.185	-0.0004667	2.185	-0.000732	2.185	-4.959e-05	2.155	-0.0066
2.184	-0.0001633	2.184	-0.0004725	2.184	-0.000739	2.184	-4.821e-05	2.154	-0.00661
2.183	-0.0001658	2.183	-0.0004731	2.183	-0.0007415	2.183	-7.22e-05	2.153	-0.00662
2.182	-0.0001669	2.182	-0.0004784	2.182	-0.000751	2.182	-8.755e-05	2.152	-0.00662
2.181	-0.0001692	2.181	-0.0004773	2.181	-0.0007575	2.181	-0.0001011	2.151	-0.00664
2.18	-0.0001706	2.18	-0.0004808	2.18	-0.000768	2.18	-0.0001099	2.15	-0.00665
2.179	-0.0001724	2.179	-0.0004868	2.179	-0.000771	2.179	-0.0001217	2.149	-0.00665
2.178	-0.000179	2.178	-0.0004904	2.178	-0.0007785	2.178	-0.0001444	2.148	-0.00667
2.177	-0.0001739	2.177	-0.0004913	2.177	-0.000787	2.177	-0.0001532	2.147	-0.00667
2.176	-0.0001793	2.176	-0.0004963	2.176	-0.0007885	2.176	-0.0001618	2.146	-0.00668
2.175	-0.0001813	2.175	-0.0004982	2.175	-0.0007975	2.175	-0.0001782	2.145	-0.00669
2.174	-0.0001839	2.174	-0.000502	2.174	-0.0008075	2.174	-0.0001925	2.144	-0.0067
2.173	-0.0001865	2.173	-0.0005025	2.173	-0.0008125	2.173	-0.0002042	2.143	-0.00672
2.172	-0.0001905	2.172	-0.0005105	2.172	-0.0008185	2.172	-0.0002173	2.142	-0.00673
2.171	-0.0001913	2.171	-0.000513	2.171	-0.0008265	2.171	-0.0002326	2.141	-0.00673
2.17	-0.0001925	2.17	-0.00052	2.17	-0.0008345	2.17	-0.0002442	2.14	-0.00674
2.169	-0.0001942	2.169	-0.000521	2.169	-0.0008425	2.169	-0.0002597	2.139	-0.00675
2.168	-0.0001951	2.168	-0.0005225	2.168	-0.0008415	2.168	-0.0002734	2.138	-0.00676
2.167	-0.0001988	2.167	-0.0005255	2.167	-0.0008555	2.167	-0.0002778	2.137	-0.00677
2.166	-0.0002024	2.166	-0.000529	2.166	-0.000863	2.166	-0.0002956	2.136	-0.00677
2.165	-0.0002027	2.165	-0.0005325	2.165	-0.000866	2.165	-0.0003109	2.135	-0.00679
2.164	-0.0002033	2.164	-0.0005345	2.164	-0.000872	2.164	-0.0003295	2.134	-0.0068
2.163	-0.0002038	2.163	-0.00054	2.163	-0.000881	2.163	-0.0003361	2.133	-0.00681
2.162	-0.0002085	2.162	-0.00054	2.162	-0.000886	2.162	-0.0003545	2.132	-0.00682
2.161	-0.0002101	2.161	-0.0005465	2.161	-0.0008975	2.161	-0.0003636	2.131	-0.00683
2.16	-0.0002122	2.16	-0.0005475	2.16	-0.0008965	2.16	-0.0003794	2.13	-0.00684
2.159	-0.000211	2.159	-0.0005525	2.159	-0.000908	2.159	-0.00039	2.129	-0.00686
2.158	-0.0002164	2.158	-0.0005585	2.158	-0.000914	2.158	-0.0004078	2.128	-0.00686
2.157	-0.0002177	2.157	-0.0005565	2.157	-0.0009175	2.157	-0.00042	2.127	-0.00687
2.156	-0.0002182	2.156	-0.0005645	2.156	-0.000927	2.156	-0.0004347	2.126	-0.00689
2.155	-0.0002222	2.155	-0.000568	2.155	-0.0009345	2.155	-0.0004429	2.125	-0.00689
2.154	-0.0002217	2.154	-0.000573	2.154	-0.000938	2.154	-0.0004558	2.124	-0.0069
2.153	-0.0002239	2.153	-0.0005745	2.153	-0.0009515	2.153	-0.0004731	2.123	-0.00691
2.152	-0.000229	2.152	-0.0005805	2.152	-0.000955	2.152	-0.0004836	2.122	-0.00692
2.151	-0.0002308	2.151	-0.000583	2.151	-0.000965	2.151	-0.0004974	2.121	-0.00694
2.15	-0.0002326	2.15	-0.000588	2.15	-0.000972	2.15	-0.000516	2.12	-0.00693
2.149	-0.000236	2.149	-0.0005885	2.149	-0.0009755	2.149	-0.000525	2.119	-0.00696
2.148	-0.0002346	2.148	-0.0005945	2.148	-0.000988	2.148	-0.000539	2.118	-0.00696
2.147	-0.0002356	2.147	-0.000595	2.147	-0.0009905	2.147	-0.000554	2.117	-0.00698
2.146	-0.0002373	2.146	-0.0006005	2.146	-0.000996	2.146	-0.000563	2.116	-0.007
2.145	-0.0002428	2.145	-0.0006	2.145	-0.001	2.145	-0.0005775	2.115	-0.007
2.144	-0.0002474	2.144	-0.000607	2.144	-0.00101	2.144	-0.000591	2.114	-0.00701
2.143	-0.0002482	2.143	-0.00061	2.143	-0.00102	2.143	-0.0006115	2.113	-0.00703
2.142	-0.0002508	2.142	-0.0006115	2.142	-0.00102	2.142	-0.000618	2.112	-0.00704
2.141	-0.0002537	2.141	-0.0006155	2.141	-0.00103	2.141	-0.0006275	2.111	-0.00705
2.14	-0.0002563	2.14	-0.0006205	2.14	-0.00104	2.14	-0.000647	2.11	-0.00706
2.139	-0.0002592	2.139	-0.0006265	2.139	-0.00105	2.139	-0.0006625	2.109	-0.00707
2.138	-0.0002597	2.138	-0.0006295	2.138	-0.00105	2.138	-0.0006715	2.108	-0.00708
2.137	-0.000262	2.137	-0.000631	2.137	-0.00106	2.137	-0.0006845	2.107	-0.00709
2.136	-0.0002623	2.136	-0.0006335	2.136	-0.00107	2.136	-0.0007035	2.106	-0.00711
2.135	-0.0002649	2.135	-0.0006375	2.135	-0.00107	2.135	-0.0007125	2.105	-0.00713
2.134	-0.0002637	2.134	-0.000638	2.134	-0.00108	2.134	-0.000725	2.104	-0.00713
2.133	-0.0002671	2.133	-0.0006445	2.133	-0.00109	2.133	-0.000736	2.103	-0.00714
2.132	-0.0002763	2.132	-0.000649	2.132	-0.00109	2.132	-0.0007525	2.102	-0.00716
2.131	-0.0002764	2.131	-0.000653	2.131	-0.0011	2.131	-0.0007665	2.101	-0.00717
2.13	-0.00028	2.13	-0.0006535	2.13	-0.0011	2.13	-0.000782	2.1	-0.00718
2.129	-0.0002774	2.129	-0.0006595	2.129	-0.00111	2.129	-0.0007905	2.099	-0.0072
2.128	-0.0002809	2.128	-0.0006645	2.128	-0.00112	2.128	-0.0008045	2.098	-0.0072
2.127	-0.0002834	2.127	-0.0006665	2.127	-0.00113	2.127	-0.0008205	2.097	-0.00722
2.126	-0.0002898	2.126	-0.0006715	2.126	-0.00113	2.126	-0.0008335	2.096	-0.00722
2.125	-0.0002883	2.125	-0.0006725	2.125	-0.00114	2.125	-0.000845	2.095	-0.00724
2.124	-0.0002904	2.124	-0.000677	2.124	-0.00114	2.124	-0.00086	2.094	-0.00725
2.123	-0.000293	2.123	-0.0006785	2.123	-0.00115	2.123	-0.0008765	2.093	-0.00726
2.122	-0.0002949	2.122	-0.0006855	2.122	-0.00116	2.122	-0.0008835	2.092	-0.00728
2.121	-0.0002976	2.121	-0.0006885	2.121	-0.00117	2.121	-0.0009025	2.091	-0.0073
2.12	-0.0002964	2.12	-0.000689	2.12	-0.00117	2.12	-0.000904	2.09	-0.0073
2.119	-0.0003	2.119	-0.000693	2.119	-0.00118	2.119	-0.000924	2.089	-0.00732
2.118	-0.0003026	2.118	-0.0006975	2.118	-0.00119	2.118	-0.000941	2.088	-0.00732
2.117	-0.0003029	2.117	-0.000699	2.117	-0.0012	2.117	-0.0009495	2.087	-0.00734
2.116	-0.000307	2.116	-0.0007025	2.116	-0.00121	2.116	-0.0009695	2.086	-0.00736
2.115	-0.0003139	2.115	-0.0007095	2.115	-0.00121	2.115	-0.0009765	2.085	-0.00737
2.114	-0.0003107	2.114	-0.0007105	2.114	-0.00122	2.114	-0.0009895	2.084	-0.0074
2.113	-0.000313	2.113	-0.0007165	2.113	-0.00122	2.113	-0.001	2.083	-0.0074
2.112	-0.000315	2.112	-0.000715	2.112	-0.00123	2.112	-0.00102	2.082	-0.00741
2.111	-0.0003181	2.111	-0.0007185	2.111	-0.00124	2.111	-0.00103	2.081	-0.00742
2.11	-0.000321	2.11	-0.000725	2.11	-0.00124	2.11	-0.00105	2.08	-0.00744
2.109	-0.0003232	2.109	-0.0007265	2.109	-0.00125	2.109	-0.00106	2.079	-0.00746
2.108	-0.0003264	2.108	-0.0007285	2.108	-0.00126	2.108	-0.00107	2.078	-0.00746
2.107	-0.0003248	2.107	-0.000735	2.107	-0.00127	2.107	-0.00108	2.077	-0.00747
2.106	-0.0003275	2.106	-0.0007375	2.106	-0.00127	2.106	-0.0011	2.076	-0.00749
2.105	-0.0003313	2.105	-0.000743	2.105	-0.00128	2.105	-0.00111	2.075	-0.00751
2.104	-0.0003342	2.104	-0.00075	2.104	-0.00129	2.104	-0.00112	2.074	-0.00752
2.103	-0.0003348	2.103	-0.0007455	2.103	-0.00129	2.103	-0.00114	2.073	-0.00754
2.102	-0.0003398	2.102	-0.0007535	2.102	-0.0013	2.102	-0.00115	2.072	-0.00754
2.101	-0.0003362	2.101	-0.000756	2.101	-0.00131	2.101	-0.00117	2.071	-0.00756
2.1	-0.0003396	2.1	-0.000762	2.1	-0.00132	2.1	-0.00118	2.07	-0.00758
2.099	-0.0003405	2.099	-0.0007665	2.099	-0.00132	2.099	-0.00119	2.069	-0.00759
2.098	-0.000347	2.098	-0.000769	2.098	-0.00133	2.098	-0.00121	2.068	-0.0076
2.097	-0.0003482	2.097	-0.000774	2.097	-0.00134	2.097	-0.00122	2.067	-0.00762
2.096	-0.0003499	2.096	-0.000777	2.096	-0.00134	2.096	-0.00123	2.066	-0.00764
2.095	-0.0003517	2.095	-0.000779	2.095	-0.00135	2.095	-0.00125	2.065	-0.00766
2.094	-0.0003556	2.094	-0.0007805	2.094	-0.00136	2.094	-0.00126	2.064	-0.00766
2.093	-0.0003576	2.093	-0.000787	2.093	-0.00136	2.093	-0.00127	2.063	-0.00769
2.092	-0.0003603	2.092	-0.00079	2.092	-0.00137	2.092	-0.00129	2.062	-0.00769
2.091	-0.000362	2.091	-0.000795	2.091	-0.00138	2.091	-0.0013	2.061	-0.00771
2.09	-0.0003642	2.09	-0.0008005	2.09	-0.00138	2.09	-0.00131	2.06	-0.00773
2.089	-0.0003668	2.089	-0.000807	2.089	-0.00139	2.089	-0.00133	2.059	-0.00774
2.088	-0.0003693	2.088	-0.000807	2.088	-0.0014	2.088	-0.00134	2.058	-0.00775
2.087	-0.0003714	2.087	-0.000812	2.087	-0.00141	2.087	-0.00135	2.057	-0.00778
2.086	-0.0003737	2.086	-0.0008175	2.086	-0.00141	2.086	-0.00137	2.056	-0.00778
2.085	-0.0003756	2.085	-0.0008215	2.085	-0.00142	2.085	-0.00138	2.055	-0.0078
2.084	-0.0003782	2.084	-0.000824	2.084	-0.00143	2.084	-0.0014	2.054	-0.00782
2.083	-0.0003829	2.083	-0.0008295	2.083	-0.00143	2.083	-0.00141	2.053	-0.00783
2.082	-0.0003862	2.082	-0.000832	2.082	-0.00144	2.082	-0.00142	2.052	-0.00786
2.081	-0.000392	2.081	-0.000836	2.081	-0.00145	2.081	-0.00144	2.051	-0.00787
2.08	-0.0003849	2.08	-0.0008395	2.08	-0.00146	2.08	-0.00145	2.05	-0.00788
2.079	-0.0003902	2.079	-0.0008455	2.079	-0.00146	2.079	-0.00147	2.049	-0.0079
2.078	-0.0003908	2.078	-0.0008485	2.078	-0.00147	2.078	-0.00148	2.048	-0.00793
2.077	-0.0003955	2.077	-0.000853	2.077	-0.00148	2.077	-0.00149	2.047	-0.00794
2.076	-0.0003991	2.076	-0.000856	2.076	-0.00148	2.076	-0.0015	2.046	-0.00794
2.075	-0.0004028	2.075	-0.000864	2.075	-0.00149	2.075	-0.00151	2.045	-0.00796
2.074	-0.0004015	2.074	-0.0008645	2.074	-0.0015	2.074	-0.00152	2.044	-0.00799
2.073	-0.0004089	2.073	-0.00087	2.073	-0.0015	2.073	-0.00154	2.043	-0.008
2.072	-0.0004078	2.072	-0.0008695	2.072	-0.00151	2.072	-0.00155	2.042	-0.00801
2.071	-0.000416	2.071	-0.000875	2.071	-0.00152	2.071	-0.00157	2.041	-0.00803
2.07	-0.000412	2.07	-0.00088	2.07	-0.00153	2.07	-0.00158	2.04	-0.00805
2.069	-0.0004152	2.069	-0.0008855	2.069	-0.00153	2.069	-0.00159	2.039	-0.00806
2.068	-0.000421	2.068	-0.0008895	2.068	-0.00154	2.068	-0.00161	2.038	-0.00808
2.067	-0.0004243	2.067	-0.000895	2.067	-0.00155	2.067	-0.00162	2.037	-0.00809
2.066	-0.000427	2.066	-0.0009005	2.066	-0.00155	2.066	-0.00164	2.036	-0.00811
2.065	-0.0004232	2.065	-0.0009025	2.065	-0.00156	2.065	-0.00165	2.035	-0.00813
2.064	-0.0004273	2.064	-0.000905	2.064	-0.00157	2.064	-0.00165	2.034	-0.00815
2.063	-0.00043	2.063	-0.000906	2.063	-0.00157	2.063	-0.00168	2.033	-0.00817
2.062	-0.000433	2.062	-0.000912	2.062	-0.00158	2.062	-0.00169	2.032	-0.00818
2.061	-0.0004346	2.061	-0.000916	2.061	-0.00159	2.061	-0.0017	2.031	-0.0082
2.06	-0.0004352	2.06	-0.000926	2.06	-0.0016	2.06	-0.00172	2.03	-0.00822
2.059	-0.0004429	2.059	-0.000927	2.059	-0.00161	2.059	-0.00173	2.029	-0.00823
2.058	-0.0004435	2.058	-0.0009275	2.058	-0.00161	2.058	-0.00174	2.028	-0.00826
2.057	-0.0004479	2.057	-0.0009355	2.057	-0.00162	2.057	-0.00176	2.027	-0.00827
2.056	-0.0004481	2.056	-0.0009355	2.056	-0.00163	2.056	-0.00177	2.026	-0.00828
2.055	-0.0004507	2.055	-0.000943	2.055	-0.00163	2.055	-0.00178	2.025	-0.00831
2.054	-0.0004529	2.054	-0.0009485	2.054	-0.00164	2.054	-0.0018	2.024	-0.00832
2.053	-0.000459	2.053	-0.00095	2.053	-0.00165	2.053	-0.00181	2.023	-0.00835
2.052	-0.0004589	2.052	-0.000954	2.052	-0.00166	2.052	-0.00183	2.022	-0.00836
2.051	-0.0004567	2.051	-0.0009585	2.051	-0.00166	2.051	-0.00184	2.021	-0.00838
2.05	-0.0004608	2.05	-0.000957	2.05	-0.00167	2.05	-0.00185	2.02	-0.0084
2.049	-0.0004661	2.049	-0.000965	2.049	-0.00168	2.049	-0.00187	2.019	-0.00842
2.048	-0.0004658	2.048	-0.000967	2.048	-0.00169	2.048	-0.00189	2.018	-0.00843
2.047	-0.0004676	2.047	-0.000972	2.047	-0.0017	2.047	-0.0019	2.017	-0.00846
2.046	-0.0004687	2.046	-0.0009765	2.046	-0.0017	2.046	-0.00191	2.016	-0.00847
2.045	-0.0004728	2.045	-0.000984	2.045	-0.00171	2.045	-0.00192	2.015	-0.0085
2.044	-0.0004784	2.044	-0.0009865	2.044	-0.00172	2.044	-0.00194	2.014	-0.00851
2.043	-0.0004842	2.043	-0.0009915	2.043	-0.00172	2.043	-0.00195	2.013	-0.00853
2.042	-0.0004827	2.042	-0.000995	2.042	-0.00173	2.042	-0.00197	2.012	-0.00855
2.041	-0.000489	2.041	-0.000996	2.041	-0.00174	2.041	-0.00198	2.011	-0.00856
2.04	-0.0004868	2.04	-0.000998	2.04	-0.00175	2.04	-0.00199	2.01	-0.00858
2.039	-0.0004874	2.039	-0.000999	2.039	-0.00176	2.039	-0.00201	2.009	-0.00861
2.038	-0.0004934	2.038	-0.00101	2.038	-0.00176	2.038	-0.00202	2.008	-0.00861
2.037	-0.000495	2.037	-0.00101	2.037	-0.00177	2.037	-0.00203	2.007	-0.00865
2.036	-0.0004983	2.036	-0.00101	2.036	-0.00178	2.036	-0.00205	2.006	-0.00866
2.035	-0.0004977	2.035	-0.00102	2.035	-0.00178	2.035	-0.00206	2.005	-0.00868
2.034	-0.0005025	2.034	-0.00103	2.034	-0.00179	2.034	-0.00207	2.004	-0.00871
2.033	-0.0005075	2.033	-0.00103	2.033	-0.0018	2.033	-0.00209	2.003	-0.00873
2.032	-0.0005045	2.032	-0.00103	2.032	-0.00181	2.032	-0.0021	2.002	-0.00874
2.031	-0.0005095	2.031	-0.00103	2.031	-0.00181	2.031	-0.00212	2.001	-0.00876
2.03	-0.0005105	2.03	-0.00104	2.03	-0.00182	2.03	-0.00213	2	-0.00877
2.029	-0.00051	2.029	-0.00104	2.029	-0.00183	2.029	-0.00214	1.999	-0.00881
2.028	-0.000517	2.028	-0.00105	2.028	-0.00184	2.028	-0.00216	1.998	-0.00883
2.027	-0.000517	2.027	-0.00105	2.027	-0.00184	2.027	-0.00217	1.997	-0.00885
2.026	-0.0005225	2.026	-0.00106	2.026	-0.00185	2.026	-0.00219	1.996	-0.00887
2.025	-0.000524	2.025	-0.00106	2.025	-0.00186	2.025	-0.0022	1.995	-0.00889
2.024	-0.0005245	2.024	-0.00106	2.024	-0.00186	2.024	-0.00221	1.994	-0.0089
2.023	-0.0005255	2.023	-0.00106	2.023	-0.00188	2.023	-0.00223	1.993	-0.00893
2.022	-0.000529	2.022	-0.00107	2.022	-0.00188	2.022	-0.00224	1.992	-0.00894
2.021	-0.0005295	2.021	-0.00107	2.021	-0.00189	2.021	-0.00226	1.991	-0.00898
2.02	-0.000537	2.02	-0.00108	2.02	-0.00189	2.02	-0.00227	1.99	-0.00899
2.019	-0.0005355	2.019	-0.00108	2.019	-0.0019	2.019	-0.00228	1.989	-0.00901
2.018	-0.000538	2.018	-0.00108	2.018	-0.00191	2.018	-0.0023	1.988	-0.00904
2.017	-0.000541	2.017	-0.00108	2.017	-0.00192	2.017	-0.00231	1.987	-0.00906
2.016	-0.000543	2.016	-0.00109	2.016	-0.00192	2.016	-0.00232	1.986	-0.00907
2.015	-0.0005445	2.015	-0.0011	2.015	-0.00193	2.015	-0.00234	1.985	-0.0091
2.014	-0.0005505	2.014	-0.0011	2.014	-0.00194	2.014	-0.00235	1.984	-0.00911
2.013	-0.0005515	2.013	-0.0011	2.013	-0.00195	2.013	-0.00237	1.983	-0.00914
2.012	-0.000554	2.012	-0.00111	2.012	-0.00196	2.012	-0.00238	1.982	-0.00916
2.011	-0.0005565	2.011	-0.00111	2.011	-0.00197	2.011	-0.00239	1.981	-0.00918
2.01	-0.000557	2.01	-0.00112	2.01	-0.00197	2.01	-0.00241	1.98	-0.00921
2.009	-0.000562	2.009	-0.00112	2.009	-0.00199	2.009	-0.00242	1.979	-0.00923
2.008	-0.0005645	2.008	-0.00113	2.008	-0.00198	2.008	-0.00243	1.978	-0.00924
2.007	-0.000566	2.007	-0.00113	2.007	-0.002	2.007	-0.00245	1.977	-0.00928
2.006	-0.000568	2.006	-0.00113	2.006	-0.00201	2.006	-0.00247	1.976	-0.00928
2.005	-0.000574	2.005	-0.00114	2.005	-0.00201	2.005	-0.00248	1.975	-0.00932
2.004	-0.0005785	2.004	-0.00114	2.004	-0.00202	2.004	-0.0025	1.974	-0.00934
2.003	-0.0005775	2.003	-0.00115	2.003	-0.00203	2.003	-0.00251	1.973	-0.00935
2.002	-0.00058	2.002	-0.00115	2.002	-0.00204	2.002	-0.00252	1.972	-0.00939
2.001	-0.000582	2.001	-0.00115	2.001	-0.00205	2.001	-0.00254	1.971	-0.0094
2	-0.000581	2	-0.00116	2	-0.00205	2	-0.00255	1.97	-0.00943
1.999	-0.0005865	1.999	-0.00116	1.999	-0.00206	1.999	-0.00257	1.969	-0.00945
1.998	-0.000588	1.998	-0.00117	1.998	-0.00207	1.998	-0.00257	1.968	-0.00946
1.997	-0.0005905	1.997	-0.00117	1.997	-0.00207	1.997	-0.0026	1.967	-0.0095
1.996	-0.000596	1.996	-0.00117	1.996	-0.00208	1.996	-0.00261	1.966	-0.00951
1.995	-0.0005945	1.995	-0.00118	1.995	-0.00209	1.995	-0.00262	1.965	-0.00954
1.994	-0.000599	1.994	-0.00118	1.994	-0.0021	1.994	-0.00264	1.964	-0.00957
1.993	-0.0006	1.993	-0.00119	1.993	-0.00211	1.993	-0.00265	1.963	-0.00958
1.992	-0.0006055	1.992	-0.00119	1.992	-0.00211	1.992	-0.00266	1.962	-0.00961
1.991	-0.000606	1.991	-0.00119	1.991	-0.00212	1.991	-0.00268	1.961	-0.00963
1.99	-0.0006105	1.99	-0.00119	1.99	-0.00213	1.99	-0.0027	1.96	-0.00965
1.989	-0.000612	1.989	-0.0012	1.989	-0.00214	1.989	-0.00271	1.959	-0.00968
1.988	-0.0006195	1.988	-0.00121	1.988	-0.00215	1.988	-0.00273	1.958	-0.0097
1.987	-0.000618	1.987	-0.00121	1.987	-0.00215	1.987	-0.00273	1.957	-0.00972
1.986	-0.000623	1.986	-0.00122	1.986	-0.00216	1.986	-0.00275	1.956	-0.00974
1.985	-0.0006185	1.985	-0.00122	1.985	-0.00217	1.985	-0.00277	1.955	-0.00977
1.984	-0.000625	1.984	-0.00122	1.984	-0.00217	1.984	-0.00278	1.954	-0.00979
1.983	-0.000628	1.983	-0.00123	1.983	-0.00219	1.983	-0.0028	1.953	-0.00982
1.982	-0.0006325	1.982	-0.00123	1.982	-0.0022	1.982	-0.00282	1.952	-0.00984
1.981	-0.000637	1.981	-0.00124	1.981	-0.0022	1.981	-0.00282	1.951	-0.00986
1.98	-0.000636	1.98	-0.00124	1.98	-0.00221	1.98	-0.00284	1.95	-0.0099
1.979	-0.0006395	1.979	-0.00125	1.979	-0.00221	1.979	-0.00285	1.949	-0.0099
1.978	-0.0006445	1.978	-0.00125	1.978	-0.00222	1.978	-0.00287	1.948	-0.00994
1.977	-0.0006495	1.977	-0.00125	1.977	-0.00223	1.977	-0.00288	1.947	-0.00996
1.976	-0.0006505	1.976	-0.00126	1.976	-0.00224	1.976	-0.0029	1.946	-0.01
1.975	-0.000652	1.975	-0.00126	1.975	-0.00225	1.975	-0.00292	1.945	-0.01002
1.974	-0.0006535	1.974	-0.00127	1.974	-0.00226	1.974	-0.00292	1.944	-0.01003
1.973	-0.000663	1.973	-0.00127	1.973	-0.00226	1.973	-0.00295	1.943	-0.01006
1.972	-0.000664	1.972	-0.00127	1.972	-0.00228	1.972	-0.00295	1.942	-0.01008
1.971	-0.000663	1.971	-0.00128	1.971	-0.00228	1.971	-0.00297	1.941	-0.0101
1.97	-0.0006675	1.97	-0.00128	1.97	-0.00229	1.97	-0.00298	1.94	-0.01014
1.969	-0.0006745	1.969	-0.00129	1.969	-0.0023	1.969	-0.003	1.939	-0.01017
1.968	-0.0006705	1.968	-0.00129	1.968	-0.0023	1.968	-0.00301	1.938	-0.01018
1.967	-0.0006725	1.967	-0.0013	1.967	-0.00231	1.967	-0.00303	1.937	-0.01021
1.966	-0.0006795	1.966	-0.0013	1.966	-0.00232	1.966	-0.00303	1.936	-0.01022
1.965	-0.0006825	1.965	-0.0013	1.965	-0.00233	1.965	-0.00306	1.935	-0.01026
1.964	-0.0006845	1.964	-0.00131	1.964	-0.00234	1.964	-0.00308	1.934	-0.01028
1.963	-0.0006835	1.963	-0.00131	1.963	-0.00235	1.963	-0.00308	1.933	-0.0103
1.962	-0.0006935	1.962	-0.00131	1.962	-0.00235	1.962	-0.0031	1.932	-0.01033
1.961	-0.000692	1.961	-0.00132	1.961	-0.00236	1.961	-0.00312	1.931	-0.01036
1.96	-0.0006965	1.96	-0.00133	1.96	-0.00237	1.96	-0.00313	1.93	-0.01037
1.959	-0.0007	1.959	-0.00133	1.959	-0.00238	1.959	-0.00315	1.929	-0.0104
1.958	-0.0007025	1.958	-0.00134	1.958	-0.00239	1.958	-0.00316	1.928	-0.01042
1.957	-0.000706	1.957	-0.00134	1.957	-0.0024	1.957	-0.00318	1.927	-0.01046
1.956	-0.000706	1.956	-0.00135	1.956	-0.00241	1.956	-0.00319	1.926	-0.01048
1.955	-0.0007075	1.955	-0.00135	1.955	-0.00241	1.955	-0.00321	1.925	-0.0105
1.954	-0.0007145	1.954	-0.00135	1.954	-0.00242	1.954	-0.00322	1.924	-0.01053
1.953	-0.0007175	1.953	-0.00136	1.953	-0.00243	1.953	-0.00324	1.923	-0.01055
1.952	-0.0007205	1.952	-0.00136	1.952	-0.00244	1.952	-0.00325	1.922	-0.01058
1.951	-0.000727	1.951	-0.00137	1.951	-0.00245	1.951	-0.00327	1.921	-0.01059
1.95	-0.0007325	1.95	-0.00137	1.95	-0.00246	1.95	-0.00328	1.92	-0.01061
1.949	-0.0007365	1.949	-0.00137	1.949	-0.00246	1.949	-0.0033	1.919	-0.01065
1.948	-0.000737	1.948	-0.00138	1.948	-0.00247	1.948	-0.00331	1.918	-0.01067
1.947	-0.0007415	1.947	-0.00139	1.947	-0.00248	1.947	-0.00333	1.917	-0.01069
1.946	-0.000746	1.946	-0.00139	1.946	-0.00249	1.946	-0.00335	1.916	-0.01072
1.945	-0.0007535	1.945	-0.00139	1.945	-0.0025	1.945	-0.00336	1.915	-0.01075
1.944	-0.0007535	1.944	-0.0014	1.944	-0.00251	1.944	-0.00338	1.914	-0.01077
1.943	-0.000757	1.943	-0.0014	1.943	-0.00251	1.943	-0.00339	1.913	-0.0108
1.942	-0.000761	1.942	-0.0014	1.942	-0.00252	1.942	-0.00341	1.912	-0.01081
1.941	-0.0007635	1.941	-0.00141	1.941	-0.00253	1.941	-0.00342	1.911	-0.01085
1.94	-0.0007665	1.94	-0.00142	1.94	-0.00254	1.94	-0.00344	1.91	-0.01087
1.939	-0.0007725	1.939	-0.00142	1.939	-0.00255	1.939	-0.00346	1.909	-0.01089
1.938	-0.000777	1.938	-0.00143	1.938	-0.00256	1.938	-0.00347	1.908	-0.01092
1.937	-0.000783	1.937	-0.00143	1.937	-0.00257	1.937	-0.00348	1.907	-0.01095
1.936	-0.000781	1.936	-0.00144	1.936	-0.00258	1.936	-0.0035	1.906	-0.01097
1.935	-0.0007895	1.935	-0.00144	1.935	-0.00258	1.935	-0.00352	1.905	-0.01101
1.934	-0.000789	1.934	-0.00144	1.934	-0.0026	1.934	-0.00354	1.904	-0.01102
1.933	-0.000794	1.933	-0.00144	1.933	-0.0026	1.933	-0.00354	1.903	-0.01104
1.932	-0.000798	1.932	-0.00145	1.932	-0.00261	1.932	-0.00357	1.902	-0.01108
1.931	-0.000797	1.931	-0.00146	1.931	-0.00262	1.931	-0.00358	1.901	-0.01109
1.93	-0.0008035	1.93	-0.00146	1.93	-0.00263	1.93	-0.00359	1.9	-0.01113
1.929	-0.0008045	1.929	-0.00146	1.929	-0.00264	1.929	-0.00361	1.899	-0.01115
1.928	-0.000804	1.928	-0.00147	1.928	-0.00265	1.928	-0.00363	1.898	-0.01117
1.927	-0.0008125	1.927	-0.00147	1.927	-0.00265	1.927	-0.00364	1.897	-0.0112
1.926	-0.000814	1.926	-0.00148	1.926	-0.00266	1.926	-0.00366	1.896	-0.01122
1.925	-0.000816	1.925	-0.00148	1.925	-0.00267	1.925	-0.00367	1.895	-0.01125
1.924	-0.0008175	1.924	-0.00148	1.924	-0.00268	1.924	-0.0037	1.894	-0.01128
1.923	-0.000821	1.923	-0.00149	1.923	-0.00269	1.923	-0.0037	1.893	-0.0113
1.922	-0.000828	1.922	-0.0015	1.922	-0.0027	1.922	-0.00373	1.892	-0.01134
1.921	-0.000832	1.921	-0.0015	1.921	-0.00271	1.921	-0.00374	1.891	-0.01135
1.92	-0.000834	1.92	-0.00151	1.92	-0.00272	1.92	-0.00375	1.89	-0.01138
1.919	-0.0008345	1.919	-0.00151	1.919	-0.00273	1.919	-0.00377	1.889	-0.01142
1.918	-0.0008395	1.918	-0.00151	1.918	-0.00274	1.918	-0.00379	1.888	-0.01142
1.917	-0.000841	1.917	-0.00152	1.917	-0.00274	1.917	-0.0038	1.887	-0.01146
1.916	-0.0008475	1.916	-0.00153	1.916	-0.00276	1.916	-0.00382	1.886	-0.01149
1.915	-0.000848	1.915	-0.00153	1.915	-0.00276	1.915	-0.00383	1.885	-0.0115
1.914	-0.000854	1.914	-0.00154	1.914	-0.00277	1.914	-0.00384	1.884	-0.01154
1.913	-0.000855	1.913	-0.00154	1.913	-0.00278	1.913	-0.00387	1.883	-0.01156
1.912	-0.0008595	1.912	-0.00154	1.912	-0.00279	1.912	-0.00388	1.882	-0.01159
1.911	-0.0008635	1.911	-0.00155	1.911	-0.0028	1.911	-0.0039	1.881	-0.01162
1.91	-0.000869	1.91	-0.00155	1.91	-0.00281	1.91	-0.00391	1.88	-0.01164
1.909	-0.000866	1.909	-0.00156	1.909	-0.00282	1.909	-0.00394	1.879	-0.01166
1.908	-0.00087	1.908	-0.00156	1.908	-0.00283	1.908	-0.00395	1.878	-0.01169
1.907	-0.000873	1.907	-0.00157	1.907	-0.00283	1.907	-0.00396	1.877	-0.01171
1.906	-0.000878	1.906	-0.00157	1.906	-0.00284	1.906	-0.00398	1.876	-0.01175
1.905	-0.0008835	1.905	-0.00158	1.905	-0.00285	1.905	-0.004	1.875	-0.01177
1.904	-0.0008815	1.904	-0.00159	1.904	-0.00286	1.904	-0.00401	1.874	-0.01179
1.903	-0.0008895	1.903	-0.00159	1.903	-0.00287	1.903	-0.00403	1.873	-0.01183
1.902	-0.000887	1.902	-0.00159	1.902	-0.00288	1.902	-0.00405	1.872	-0.01184
1.901	-0.000889	1.901	-0.0016	1.901	-0.00289	1.901	-0.00407	1.871	-0.01187
1.9	-0.0008905	1.9	-0.0016	1.9	-0.0029	1.9	-0.00408	1.87	-0.0119
1.899	-0.0008955	1.899	-0.00161	1.899	-0.00291	1.899	-0.0041	1.869	-0.01191
1.898	-0.0008975	1.898	-0.00161	1.898	-0.00291	1.898	-0.00411	1.868	-0.01195
1.897	-0.0008995	1.897	-0.00162	1.897	-0.00293	1.897	-0.00413	1.867	-0.01197
1.896	-0.0008965	1.896	-0.00163	1.896	-0.00294	1.896	-0.00415	1.866	-0.01199
1.895	-0.000899	1.895	-0.00163	1.895	-0.00295	1.895	-0.00417	1.865	-0.01203
1.894	-0.0009025	1.894	-0.00164	1.894	-0.00296	1.894	-0.00418	1.864	-0.01204
1.893	-0.000905	1.893	-0.00164	1.893	-0.00297	1.893	-0.00419	1.863	-0.01208
1.892	-0.000905	1.892	-0.00165	1.892	-0.00297	1.892	-0.00422	1.862	-0.0121
1.891	-0.0009075	1.891	-0.00165	1.891	-0.00298	1.891	-0.00423	1.861	-0.01213
1.89	-0.0009075	1.89	-0.00166	1.89	-0.00299	1.89	-0.00425	1.86	-0.01216
1.889	-0.000915	1.889	-0.00166	1.889	-0.003	1.889	-0.00427	1.859	-0.01218
1.888	-0.000916	1.888	-0.00167	1.888	-0.00301	1.888	-0.00428	1.858	-0.0122
1.887	-0.000921	1.887	-0.00167	1.887	-0.00302	1.887	-0.0043	1.857	-0.01224
1.886	-0.000921	1.886	-0.00167	1.886	-0.00303	1.886	-0.00432	1.856	-0.01226
1.885	-0.0009245	1.885	-0.00168	1.885	-0.00304	1.885	-0.00433	1.855	-0.01228
1.884	-0.00093	1.884	-0.00169	1.884	-0.00305	1.884	-0.00436	1.854	-0.01231
1.883	-0.0009295	1.883	-0.00169	1.883	-0.00306	1.883	-0.00437	1.853	-0.01233
1.882	-0.00094	1.882	-0.0017	1.882	-0.00307	1.882	-0.00438	1.852	-0.01236
1.881	-0.0009385	1.881	-0.00171	1.881	-0.00308	1.881	-0.00441	1.851	-0.01238
1.88	-0.0009455	1.88	-0.00171	1.88	-0.00309	1.88	-0.00441	1.85	-0.01242
1.879	-0.0009485	1.879	-0.00171	1.879	-0.0031	1.879	-0.00444	1.849	-0.01244
1.878	-0.0009485	1.878	-0.00172	1.878	-0.00311	1.878	-0.00445	1.848	-0.01246
1.877	-0.000952	1.877	-0.00173	1.877	-0.00312	1.877	-0.00448	1.847	-0.01249
1.876	-0.0009565	1.876	-0.00173	1.876	-0.00313	1.876	-0.00449	1.846	-0.01252
1.875	-0.00096	1.875	-0.00174	1.875	-0.00314	1.875	-0.00451	1.845	-0.01254
1.874	-0.0009585	1.874	-0.00175	1.874	-0.00315	1.874	-0.00453	1.844	-0.01258
1.873	-0.000963	1.873	-0.00175	1.873	-0.00316	1.873	-0.00454	1.843	-0.0126
1.872	-0.0009675	1.872	-0.00175	1.872	-0.00317	1.872	-0.00456	1.842	-0.01263
1.871	-0.000973	1.871	-0.00176	1.871	-0.00318	1.871	-0.00458	1.841	-0.01265
1.87	-0.0009755	1.87	-0.00176	1.87	-0.00319	1.87	-0.0046	1.84	-0.01266
1.869	-0.0009795	1.869	-0.00177	1.869	-0.0032	1.869	-0.00461	1.839	-0.0127
1.868	-0.0009815	1.868	-0.00178	1.868	-0.00321	1.868	-0.00463	1.838	-0.01272
1.867	-0.000985	1.867	-0.00178	1.867	-0.00322	1.867	-0.00465	1.837	-0.01276
1.866	-0.000986	1.866	-0.00179	1.866	-0.00323	1.866	-0.00466	1.836	-0.01279
1.865	-0.0009915	1.865	-0.00179	1.865	-0.00324	1.865	-0.00469	1.835	-0.0128
1.864	-0.000994	1.864	-0.0018	1.864	-0.00325	1.864	-0.0047	1.834	-0.01283
1.863	-0.000992	1.863	-0.00181	1.863	-0.00326	1.863	-0.00472	1.833	-0.01286
1.862	-0.000996	1.862	-0.00181	1.862	-0.00327	1.862	-0.00474	1.832	-0.01287
1.861	-0.0009975	1.861	-0.00181	1.861	-0.00328	1.861	-0.00476	1.831	-0.01292
1.86	-0.00101	1.86	-0.00182	1.86	-0.0033	1.86	-0.00477	1.83	-0.01293
1.859	-0.00101	1.859	-0.00182	1.859	-0.0033	1.859	-0.00479	1.829	-0.01296
1.858	-0.00101	1.858	-0.00183	1.858	-0.00331	1.858	-0.00481	1.828	-0.01299
1.857	-0.00101	1.857	-0.00184	1.857	-0.00332	1.857	-0.00483	1.827	-0.01301
1.856	-0.00102	1.856	-0.00184	1.856	-0.00333	1.856	-0.00484	1.826	-0.01304
1.855	-0.00102	1.855	-0.00185	1.855	-0.00334	1.855	-0.00486	1.825	-0.01307
1.854	-0.00103	1.854	-0.00186	1.854	-0.00335	1.854	-0.00488	1.824	-0.01308
1.853	-0.00103	1.853	-0.00186	1.853	-0.00336	1.853	-0.0049	1.823	-0.01312
1.852	-0.00103	1.852	-0.00187	1.852	-0.00338	1.852	-0.00492	1.822	-0.01314
1.851	-0.00104	1.851	-0.00187	1.851	-0.00339	1.851	-0.00493	1.821	-0.01316
1.85	-0.00105	1.85	-0.00188	1.85	-0.00339	1.85	-0.00496	1.82	-0.0132
1.849	-0.00105	1.849	-0.00188	1.849	-0.00341	1.849	-0.00498	1.819	-0.01322
1.848	-0.00105	1.848	-0.00189	1.848	-0.00342	1.848	-0.005	1.818	-0.01323
1.847	-0.00105	1.847	-0.00189	1.847	-0.00343	1.847	-0.00501	1.817	-0.01327
1.846	-0.00105	1.846	-0.0019	1.846	-0.00344	1.846	-0.00503	1.816	-0.01328
1.845	-0.00106	1.845	-0.0019	1.845	-0.00345	1.845	-0.00504	1.815	-0.01332
1.844	-0.00106	1.844	-0.00191	1.844	-0.00346	1.844	-0.00507	1.814	-0.01334
1.843	-0.00107	1.843	-0.00192	1.843	-0.00348	1.843	-0.00509	1.813	-0.01337
1.842	-0.00107	1.842	-0.00192	1.842	-0.00348	1.842	-0.0051	1.812	-0.01339
1.841	-0.00108	1.841	-0.00193	1.841	-0.0035	1.841	-0.00513	1.811	-0.01342
1.84	-0.00108	1.84	-0.00193	1.84	-0.0035	1.84	-0.00513	1.81	-0.01345
1.839	-0.00108	1.839	-0.00194	1.839	-0.00352	1.839	-0.00516	1.809	-0.01347
1.838	-0.00109	1.838	-0.00195	1.838	-0.00353	1.838	-0.00518	1.808	-0.01347
1.837	-0.00109	1.837	-0.00195	1.837	-0.00354	1.837	-0.00519	1.807	-0.01352
1.836	-0.00109	1.836	-0.00196	1.836	-0.00355	1.836	-0.00523	1.806	-0.01354
1.835	-0.0011	1.835	-0.00197	1.835	-0.00356	1.835	-0.00523	1.805	-0.01356
1.834	-0.0011	1.834	-0.00197	1.834	-0.00357	1.834	-0.00525	1.804	-0.0136
1.833	-0.0011	1.833	-0.00198	1.833	-0.00359	1.833	-0.00527	1.803	-0.01362
1.832	-0.00111	1.832	-0.00198	1.832	-0.0036	1.832	-0.0053	1.802	-0.01364
1.831	-0.00111	1.831	-0.00199	1.831	-0.00361	1.831	-0.00531	1.801	-0.01367
1.83	-0.00111	1.83	-0.00199	1.83	-0.00362	1.83	-0.00533	1.8	-0.01368
1.829	-0.00112	1.829	-0.002	1.829	-0.00363	1.829	-0.00534	1.799	-0.01372
1.828	-0.00112	1.828	-0.00201	1.828	-0.00365	1.828	-0.00536	1.798	-0.01373
1.827	-0.00113	1.827	-0.00201	1.827	-0.00366	1.827	-0.00539	1.797	-0.01376
1.826	-0.00113	1.826	-0.00202	1.826	-0.00367	1.826	-0.00541	1.796	-0.0138
1.825	-0.00114	1.825	-0.00203	1.825	-0.00368	1.825	-0.00543	1.795	-0.01381
1.824	-0.00114	1.824	-0.00203	1.824	-0.00369	1.824	-0.00544	1.794	-0.01383
1.823	-0.00114	1.823	-0.00204	1.823	-0.0037	1.823	-0.00547	1.793	-0.01387
1.822	-0.00115	1.822	-0.00205	1.822	-0.00371	1.822	-0.00549	1.792	-0.01389
1.821	-0.00115	1.821	-0.00205	1.821	-0.00372	1.821	-0.0055	1.791	-0.01391
1.82	-0.00115	1.82	-0.00206	1.82	-0.00374	1.82	-0.00551	1.79	-0.01394
1.819	-0.00116	1.819	-0.00207	1.819	-0.00374	1.819	-0.00555	1.789	-0.01395
1.818	-0.00116	1.818	-0.00207	1.818	-0.00376	1.818	-0.00556	1.788	-0.01398
1.817	-0.00117	1.817	-0.00208	1.817	-0.00376	1.817	-0.00558	1.787	-0.01401
1.816	-0.00117	1.816	-0.00209	1.816	-0.00378	1.816	-0.0056	1.786	-0.01403
1.815	-0.00118	1.815	-0.0021	1.815	-0.00379	1.815	-0.00563	1.785	-0.01405
1.814	-0.00118	1.814	-0.0021	1.814	-0.0038	1.814	-0.00564	1.784	-0.01406
1.813	-0.00119	1.813	-0.00211	1.813	-0.00382	1.813	-0.00565	1.783	-0.0141
1.812	-0.00119	1.812	-0.00212	1.812	-0.00383	1.812	-0.00568	1.782	-0.01412
1.811	-0.00119	1.811	-0.00212	1.811	-0.00384	1.811	-0.00569	1.781	-0.01413
1.81	-0.0012	1.81	-0.00213	1.81	-0.00385	1.81	-0.00572	1.78	-0.01417
1.809	-0.00121	1.809	-0.00214	1.809	-0.00387	1.809	-0.00574	1.779	-0.01418
1.808	-0.00121	1.808	-0.00215	1.808	-0.00387	1.808	-0.00576	1.778	-0.0142
1.807	-0.00122	1.807	-0.00216	1.807	-0.00389	1.807	-0.00578	1.777	-0.01423
1.806	-0.00122	1.806	-0.00216	1.806	-0.0039	1.806	-0.00579	1.776	-0.01423
1.805	-0.00123	1.805	-0.00217	1.805	-0.00391	1.805	-0.00581	1.775	-0.01427
1.804	-0.00123	1.804	-0.00218	1.804	-0.00392	1.804	-0.00583	1.774	-0.01429
1.803	-0.00124	1.803	-0.00219	1.803	-0.00394	1.803	-0.00585	1.773	-0.01432
1.802	-0.00124	1.802	-0.0022	1.802	-0.00395	1.802	-0.00588	1.772	-0.01434
1.801	-0.00124	1.801	-0.00221	1.801	-0.00396	1.801	-0.00589	1.771	-0.01437
1.8	-0.00125	1.8	-0.00221	1.8	-0.00397	1.8	-0.00592	1.77	-0.01438
1.799	-0.00125	1.799	-0.00222	1.799	-0.00399	1.799	-0.00593	1.769	-0.01441
1.798	-0.00126	1.798	-0.00223	1.798	-0.004	1.798	-0.00596	1.768	-0.01442
1.797	-0.00126	1.797	-0.00224	1.797	-0.00401	1.797	-0.00598	1.767	-0.01445
1.796	-0.00127	1.796	-0.00224	1.796	-0.00402	1.796	-0.006	1.766	-0.01447
1.795	-0.00127	1.795	-0.00225	1.795	-0.00404	1.795	-0.00601	1.765	-0.01448
1.794	-0.00127	1.794	-0.00226	1.794	-0.00405	1.794	-0.00604	1.764	-0.01452
1.793	-0.00128	1.793	-0.00226	1.793	-0.00406	1.793	-0.00606	1.763	-0.01453
1.792	-0.00129	1.792	-0.00227	1.792	-0.00407	1.792	-0.00608	1.762	-0.01454
1.791	-0.00129	1.791	-0.00227	1.791	-0.00409	1.791	-0.00609	1.761	-0.01457
1.79	-0.00129	1.79	-0.00228	1.79	-0.0041	1.79	-0.00612	1.76	-0.01459
1.789	-0.0013	1.789	-0.00229	1.789	-0.00411	1.789	-0.00613	1.759	-0.01462
1.788	-0.0013	1.788	-0.0023	1.788	-0.00412	1.788	-0.00616	1.758	-0.01464
1.787	-0.00131	1.787	-0.0023	1.787	-0.00414	1.787	-0.00617	1.757	-0.01465
1.786	-0.00131	1.786	-0.00231	1.786	-0.00415	1.786	-0.00619	1.756	-0.01468
1.785	-0.00131	1.785	-0.00232	1.785	-0.00416	1.785	-0.00622	1.755	-0.01469
1.784	-0.00132	1.784	-0.00232	1.784	-0.00417	1.784	-0.00625	1.754	-0.01472
1.783	-0.00132	1.783	-0.00233	1.783	-0.00419	1.783	-0.00626	1.753	-0.01474
1.782	-0.00132	1.782	-0.00234	1.782	-0.0042	1.782	-0.00627	1.752	-0.01475
1.781	-0.00133	1.781	-0.00235	1.781	-0.00421	1.781	-0.00631	1.751	-0.01474
1.78	-0.00133	1.78	-0.00236	1.78	-0.00422	1.78	-0.00632	1.75	-0.01475
1.779	-0.00134	1.779	-0.00236	1.779	-0.00424	1.779	-0.00634	1.749	-0.01476
1.778	-0.00134	1.778	-0.00236	1.778	-0.00425	1.778	-0.00637	1.748	-0.01479
1.777	-0.00134	1.777	-0.00238	1.777	-0.00426	1.777	-0.00639	1.747	-0.01481
1.776	-0.00135	1.776	-0.00238	1.776	-0.00428	1.776	-0.00641	1.746	-0.01484
1.775	-0.00135	1.775	-0.00239	1.775	-0.00429	1.775	-0.00643	1.745	-0.01486
1.774	-0.00136	1.774	-0.0024	1.774	-0.0043	1.774	-0.00644	1.744	-0.01487
1.773	-0.00136	1.773	-0.0024	1.773	-0.00431	1.773	-0.00647	1.743	-0.01488
1.772	-0.00136	1.772	-0.00241	1.772	-0.00433	1.772	-0.00649	1.742	-0.01492
1.771	-0.00137	1.771	-0.00242	1.771	-0.00434	1.771	-0.0065	1.741	-0.01495
1.77	-0.00137	1.77	-0.00243	1.77	-0.00435	1.77	-0.00654	1.74	-0.01496
1.769	-0.00138	1.769	-0.00243	1.769	-0.00437	1.769	-0.00655	1.739	-0.01498
1.768	-0.00138	1.768	-0.00244	1.768	-0.00438	1.768	-0.00658	1.738	-0.015
1.767	-0.00138	1.767	-0.00245	1.767	-0.00439	1.767	-0.00659	1.737	-0.01503
1.766	-0.00139	1.766	-0.00246	1.766	-0.00441	1.766	-0.00661	1.736	-0.01503
1.765	-0.00139	1.765	-0.00247	1.765	-0.00442	1.765	-0.00664	1.735	-0.01506
1.764	-0.0014	1.764	-0.00247	1.764	-0.00443	1.764	-0.00665	1.734	-0.01507
1.763	-0.0014	1.763	-0.00248	1.763	-0.00444	1.763	-0.00668	1.733	-0.01508
1.762	-0.00141	1.762	-0.00248	1.762	-0.00446	1.762	-0.00669	1.732	-0.01513
1.761	-0.00141	1.761	-0.00249	1.761	-0.00447	1.761	-0.00673	1.731	-0.01513
1.76	-0.00141	1.76	-0.0025	1.76	-0.00448	1.76	-0.00674	1.73	-0.01515
1.759	-0.00142	1.759	-0.00251	1.759	-0.0045	1.759	-0.00676	1.729	-0.01518
1.758	-0.00142	1.758	-0.00252	1.758	-0.00451	1.758	-0.00679	1.728	-0.0152
1.757	-0.00143	1.757	-0.00252	1.757	-0.00452	1.757	-0.00681	1.727	-0.01522
1.756	-0.00143	1.756	-0.00253	1.756	-0.00454	1.756	-0.00683	1.726	-0.01524
1.755	-0.00143	1.755	-0.00253	1.755	-0.00455	1.755	-0.00686	1.725	-0.01524
1.754	-0.00144	1.754	-0.00255	1.754	-0.00456	1.754	-0.00688	1.724	-0.01529
1.753	-0.00144	1.753	-0.00255	1.753	-0.00457	1.753	-0.0069	1.723	-0.0153
1.752	-0.00145	1.752	-0.00256	1.752	-0.00459	1.752	-0.00692	1.722	-0.01532
1.751	-0.00145	1.751	-0.00257	1.751	-0.0046	1.751	-0.00694	1.721	-0.01534
1.75	-0.00145	1.75	-0.00257	1.75	-0.00461	1.75	-0.00696	1.72	-0.01534
1.749	-0.00146	1.749	-0.00258	1.749	-0.00462	1.749	-0.00698	1.719	-0.01538
1.748	-0.00146	1.748	-0.00259	1.748	-0.00464	1.748	-0.007	1.718	-0.01541
1.747	-0.00147	1.747	-0.00259	1.747	-0.00465	1.747	-0.00703	1.717	-0.01542
1.746	-0.00146	1.746	-0.0026	1.746	-0.00466	1.746	-0.00705	1.716	-0.01546
1.745	-0.00147	1.745	-0.00261	1.745	-0.00468	1.745	-0.00707	1.715	-0.01547
1.744	-0.00147	1.744	-0.00262	1.744	-0.00469	1.744	-0.00709	1.714	-0.01547
1.743	-0.00148	1.743	-0.00263	1.743	-0.0047	1.743	-0.00711	1.713	-0.01551
1.742	-0.00148	1.742	-0.00263	1.742	-0.00472	1.742	-0.00714	1.712	-0.01551
1.741	-0.00148	1.741	-0.00264	1.741	-0.00473	1.741	-0.00717	1.711	-0.01555
1.74	-0.00149	1.74	-0.00265	1.74	-0.00475	1.74	-0.00719	1.71	-0.01558
1.739	-0.00149	1.739	-0.00266	1.739	-0.00475	1.739	-0.00721	1.709	-0.01559
1.738	-0.00149	1.738	-0.00267	1.738	-0.00477	1.738	-0.00723	1.708	-0.01561
1.737	-0.0015	1.737	-0.00267	1.737	-0.00478	1.737	-0.00725	1.707	-0.01564
1.736	-0.0015	1.736	-0.00268	1.736	-0.00479	1.736	-0.00727	1.706	-0.01566
1.735	-0.00151	1.735	-0.00269	1.735	-0.00481	1.735	-0.0073	1.705	-0.01569
1.734	-0.00151	1.734	-0.00269	1.734	-0.00482	1.734	-0.00732	1.704	-0.01569
1.733	-0.00152	1.733	-0.0027	1.733	-0.00483	1.733	-0.00734	1.703	-0.01573
1.732	-0.00152	1.732	-0.00272	1.732	-0.00485	1.732	-0.00736	1.702	-0.01574
1.731	-0.00153	1.731	-0.00272	1.731	-0.00486	1.731	-0.00738	1.701	-0.01576
1.73	-0.00154	1.73	-0.00273	1.73	-0.00487	1.73	-0.0074	1.7	-0.0158
1.729	-0.00154	1.729	-0.00274	1.729	-0.00488	1.729	-0.00743	1.699	-0.01581
1.728	-0.00155	1.728	-0.00275	1.728	-0.0049	1.728	-0.00745	1.698	-0.01583
1.727	-0.00156	1.727	-0.00276	1.727	-0.00491	1.727	-0.00748	1.697	-0.01586
1.726	-0.00156	1.726	-0.00276	1.726	-0.00493	1.726	-0.00749	1.696	-0.01587
1.725	-0.00157	1.725	-0.00277	1.725	-0.00494	1.725	-0.00752	1.695	-0.0159
1.724	-0.00158	1.724	-0.00278	1.724	-0.00495	1.724	-0.00754	1.694	-0.01593
1.723	-0.00159	1.723	-0.00278	1.723	-0.00497	1.723	-0.00757	1.693	-0.01595
1.722	-0.00159	1.722	-0.00279	1.722	-0.00498	1.722	-0.00759	1.692	-0.01598
1.721	-0.0016	1.721	-0.0028	1.721	-0.00499	1.721	-0.00762	1.691	-0.01599
1.72	-0.00161	1.72	-0.00281	1.72	-0.00501	1.72	-0.00764	1.69	-0.01603
1.719	-0.00161	1.719	-0.00282	1.719	-0.00502	1.719	-0.00766	1.689	-0.01605
1.718	-0.00162	1.718	-0.00283	1.718	-0.00504	1.718	-0.00769	1.688	-0.01605
1.717	-0.00163	1.717	-0.00283	1.717	-0.00505	1.717	-0.00771	1.687	-0.0161
1.716	-0.00164	1.716	-0.00284	1.716	-0.00507	1.716	-0.00774	1.686	-0.01612
1.715	-0.00165	1.715	-0.00285	1.715	-0.00507	1.715	-0.00775	1.685	-0.01613
1.714	-0.00165	1.714	-0.00286	1.714	-0.00509	1.714	-0.00778	1.684	-0.01618
1.713	-0.00166	1.713	-0.00286	1.713	-0.0051	1.713	-0.0078	1.683	-0.0162
1.712	-0.00167	1.712	-0.00288	1.712	-0.00512	1.712	-0.00783	1.682	-0.01621
1.711	-0.00168	1.711	-0.00288	1.711	-0.00513	1.711	-0.00784	1.681	-0.01625
1.71	-0.00169	1.71	-0.00288	1.71	-0.00515	1.71	-0.00788	1.68	-0.01625
1.709	-0.00169	1.709	-0.00289	1.709	-0.00516	1.709	-0.00789	1.679	-0.0163
1.708	-0.0017	1.708	-0.00291	1.708	-0.00517	1.708	-0.00792	1.678	-0.01632
1.707	-0.00171	1.707	-0.00291	1.707	-0.00519	1.707	-0.00794	1.677	-0.01635
1.706	-0.00171	1.706	-0.00292	1.706	-0.0052	1.706	-0.00796	1.676	-0.01637
1.705	-0.00172	1.705	-0.00293	1.705	-0.00522	1.705	-0.00799	1.675	-0.01639
1.704	-0.00173	1.704	-0.00293	1.704	-0.00523	1.704	-0.00801	1.674	-0.01642
1.703	-0.00173	1.703	-0.00294	1.703	-0.00525	1.703	-0.00804	1.673	-0.01646
1.702	-0.00174	1.702	-0.00295	1.702	-0.00525	1.702	-0.00806	1.672	-0.01646
1.701	-0.00175	1.701	-0.00296	1.701	-0.00527	1.701	-0.00809	1.671	-0.01652
1.7	-0.00175	1.7	-0.00297	1.7	-0.00528	1.7	-0.00811	1.67	-0.01652
1.699	-0.00176	1.699	-0.00298	1.699	-0.0053	1.699	-0.00813	1.669	-0.01655
1.698	-0.00177	1.698	-0.00299	1.698	-0.00532	1.698	-0.00816	1.668	-0.01657
1.697	-0.00178	1.697	-0.003	1.697	-0.00533	1.697	-0.00818	1.667	-0.01661
1.696	-0.00178	1.696	-0.003	1.696	-0.00534	1.696	-0.00821	1.666	-0.01664
1.695	-0.00179	1.695	-0.00301	1.695	-0.00535	1.695	-0.00823	1.665	-0.01667
1.694	-0.0018	1.694	-0.00302	1.694	-0.00537	1.694	-0.00826	1.664	-0.01667
1.693	-0.00181	1.693	-0.00303	1.693	-0.00538	1.693	-0.00828	1.663	-0.01671
1.692	-0.00181	1.692	-0.00304	1.692	-0.00541	1.692	-0.00831	1.662	-0.01673
1.691	-0.00181	1.691	-0.00305	1.691	-0.00541	1.691	-0.00833	1.661	-0.01676
1.69	-0.00182	1.69	-0.00306	1.69	-0.00543	1.69	-0.00836	1.66	-0.01679
1.689	-0.00183	1.689	-0.00307	1.689	-0.00545	1.689	-0.00838	1.659	-0.01683
1.688	-0.00184	1.688	-0.00308	1.688	-0.00546	1.688	-0.0084	1.658	-0.01686
1.687	-0.00184	1.687	-0.00308	1.687	-0.00547	1.687	-0.00843	1.657	-0.01688
1.686	-0.00185	1.686	-0.00309	1.686	-0.00549	1.686	-0.00845	1.656	-0.01691
1.685	-0.00186	1.685	-0.0031	1.685	-0.0055	1.685	-0.00848	1.655	-0.01695
1.684	-0.00187	1.684	-0.00311	1.684	-0.00552	1.684	-0.00851	1.654	-0.01698
1.683	-0.00187	1.683	-0.00312	1.683	-0.00553	1.683	-0.00853	1.653	-0.01699
1.682	-0.00187	1.682	-0.00313	1.682	-0.00555	1.682	-0.00855	1.652	-0.01704
1.681	-0.00188	1.681	-0.00314	1.681	-0.00557	1.681	-0.00858	1.651	-0.01705
1.68	-0.00188	1.68	-0.00315	1.68	-0.00558	1.68	-0.0086	1.65	-0.01708
1.679	-0.00188	1.679	-0.00316	1.679	-0.0056	1.679	-0.00863	1.649	-0.01712
1.678	-0.00189	1.678	-0.00317	1.678	-0.00561	1.678	-0.00865	1.648	-0.01713
1.677	-0.0019	1.677	-0.00318	1.677	-0.00563	1.677	-0.00869	1.647	-0.01717
1.676	-0.0019	1.676	-0.00319	1.676	-0.00565	1.676	-0.0087	1.646	-0.0172
1.675	-0.0019	1.675	-0.0032	1.675	-0.00566	1.675	-0.00873	1.645	-0.01724
1.674	-0.00191	1.674	-0.00321	1.674	-0.00567	1.674	-0.00876	1.644	-0.01727
1.673	-0.00192	1.673	-0.00322	1.673	-0.00569	1.673	-0.00877	1.643	-0.0173
1.672	-0.00192	1.672	-0.00323	1.672	-0.00571	1.672	-0.0088	1.642	-0.01733
1.671	-0.00193	1.671	-0.00324	1.671	-0.00573	1.671	-0.00883	1.641	-0.01737
1.67	-0.00193	1.67	-0.00325	1.67	-0.00574	1.67	-0.00885	1.64	-0.01739
1.669	-0.00194	1.669	-0.00326	1.669	-0.00575	1.669	-0.00888	1.639	-0.01744
1.668	-0.00195	1.668	-0.00327	1.668	-0.00577	1.668	-0.00892	1.638	-0.01749
1.667	-0.00195	1.667	-0.00329	1.667	-0.00579	1.667	-0.00893	1.637	-0.0175
1.666	-0.00196	1.666	-0.00329	1.666	-0.00581	1.666	-0.00896	1.636	-0.01754
1.665	-0.00197	1.665	-0.00331	1.665	-0.00583	1.665	-0.00898	1.635	-0.01756
1.664	-0.00197	1.664	-0.00331	1.664	-0.00583	1.664	-0.00899	1.634	-0.01759
1.663	-0.00198	1.663	-0.00333	1.663	-0.00586	1.663	-0.00903	1.633	-0.01764
1.662	-0.00199	1.662	-0.00334	1.662	-0.00587	1.662	-0.00906	1.632	-0.01766
1.661	-0.00199	1.661	-0.00335	1.661	-0.00589	1.661	-0.00908	1.631	-0.0177
1.66	-0.002	1.66	-0.00336	1.66	-0.00591	1.66	-0.00911	1.63	-0.01773
1.659	-0.002	1.659	-0.00337	1.659	-0.00592	1.659	-0.00913	1.629	-0.01776
1.658	-0.00201	1.658	-0.00338	1.658	-0.00594	1.658	-0.00916	1.628	-0.01781
1.657	-0.00202	1.657	-0.00339	1.657	-0.00596	1.657	-0.00918	1.627	-0.01784
1.656	-0.00202	1.656	-0.0034	1.656	-0.00598	1.656	-0.00921	1.626	-0.01785
1.655	-0.00203	1.655	-0.00341	1.655	-0.006	1.655	-0.00924	1.625	-0.0179
1.654	-0.00204	1.654	-0.00342	1.654	-0.00601	1.654	-0.00927	1.624	-0.01793
1.653	-0.00204	1.653	-0.00343	1.653	-0.00603	1.653	-0.00929	1.623	-0.01796
1.652	-0.00205	1.652	-0.00345	1.652	-0.00605	1.652	-0.00932	1.622	-0.01801
1.651	-0.00204	1.651	-0.00345	1.651	-0.00606	1.651	-0.00934	1.621	-0.01804
1.65	-0.00205	1.65	-0.00347	1.65	-0.00608	1.65	-0.00937	1.62	-0.01809
1.649	-0.00206	1.649	-0.00348	1.649	-0.00609	1.649	-0.0094	1.619	-0.0181
1.648	-0.00206	1.648	-0.00348	1.648	-0.00611	1.648	-0.00943	1.618	-0.01815
1.647	-0.00207	1.647	-0.00349	1.647	-0.00613	1.647	-0.00945	1.617	-0.01819
1.646	-0.00207	1.646	-0.00351	1.646	-0.00615	1.646	-0.00948	1.616	-0.0182
1.645	-0.00207	1.645	-0.00351	1.645	-0.00617	1.645	-0.0095	1.615	-0.01825
1.644	-0.00208	1.644	-0.00352	1.644	-0.00619	1.644	-0.00954	1.614	-0.01828
1.643	-0.00208	1.643	-0.00354	1.643	-0.0062	1.643	-0.00956	1.613	-0.01832
1.642	-0.00209	1.642	-0.00355	1.642	-0.00622	1.642	-0.00958	1.612	-0.01836
1.641	-0.0021	1.641	-0.00356	1.641	-0.00623	1.641	-0.00962	1.611	-0.01839
1.64	-0.00211	1.64	-0.00357	1.64	-0.00625	1.64	-0.00963	1.61	-0.01842
1.639	-0.00211	1.639	-0.00358	1.639	-0.00627	1.639	-0.00967	1.609	-0.01846
1.638	-0.00212	1.638	-0.00359	1.638	-0.00629	1.638	-0.0097	1.608	-0.0185
1.637	-0.00212	1.637	-0.0036	1.637	-0.00631	1.637	-0.00972	1.607	-0.01854
1.636	-0.00213	1.636	-0.00361	1.636	-0.00633	1.636	-0.00975	1.606	-0.01859
1.635	-0.00213	1.635	-0.00362	1.635	-0.00634	1.635	-0.00978	1.605	-0.01862
1.634	-0.00214	1.634	-0.00363	1.634	-0.00636	1.634	-0.0098	1.604	-0.01867
1.633	-0.00215	1.633	-0.00365	1.633	-0.00638	1.633	-0.00983	1.603	-0.0187
1.632	-0.00215	1.632	-0.00366	1.632	-0.00639	1.632	-0.00986	1.602	-0.01873
1.631	-0.00216	1.631	-0.00367	1.631	-0.00641	1.631	-0.0099	1.601	-0.01879
1.63	-0.00217	1.63	-0.00368	1.63	-0.00643	1.63	-0.00992	1.6	-0.0188
1.629	-0.00217	1.629	-0.00369	1.629	-0.00644	1.629	-0.00994	1.599	-0.01885
1.628	-0.00218	1.628	-0.0037	1.628	-0.00647	1.628	-0.00998	1.598	-0.0189
1.627	-0.00218	1.627	-0.00371	1.627	-0.00648	1.627	-0.00999	1.597	-0.01893
1.626	-0.00219	1.626	-0.00372	1.626	-0.0065	1.626	-0.01003	1.596	-0.01897
1.625	-0.00219	1.625	-0.00373	1.625	-0.00652	1.625	-0.01005	1.595	-0.01902
1.624	-0.0022	1.624	-0.00374	1.624	-0.00654	1.624	-0.01008	1.594	-0.01904
1.623	-0.0022	1.623	-0.00375	1.623	-0.00656	1.623	-0.01012	1.593	-0.0191
1.622	-0.00221	1.622	-0.00376	1.622	-0.00658	1.622	-0.01014	1.592	-0.01913
1.621	-0.00221	1.621	-0.00377	1.621	-0.00659	1.621	-0.01016	1.591	-0.01917
1.62	-0.00222	1.62	-0.00378	1.62	-0.00661	1.62	-0.01019	1.59	-0.01922
1.619	-0.00222	1.619	-0.00379	1.619	-0.00663	1.619	-0.01022	1.589	-0.01925
1.618	-0.00223	1.618	-0.00379	1.618	-0.00665	1.618	-0.01025	1.588	-0.0193
1.617	-0.00223	1.617	-0.0038	1.617	-0.00666	1.617	-0.01028	1.587	-0.01934
1.616	-0.00223	1.616	-0.00381	1.616	-0.00668	1.616	-0.0103	1.586	-0.01939
1.615	-0.00224	1.615	-0.00383	1.615	-0.00671	1.615	-0.01034	1.585	-0.01944
1.614	-0.00225	1.614	-0.00384	1.614	-0.00673	1.614	-0.01036	1.584	-0.01945
1.613	-0.00225	1.613	-0.00385	1.613	-0.00674	1.613	-0.01039	1.583	-0.01951
1.612	-0.00225	1.612	-0.00385	1.612	-0.00676	1.612	-0.01042	1.582	-0.01955
1.611	-0.00226	1.611	-0.00386	1.611	-0.00678	1.611	-0.01044	1.581	-0.01959
1.61	-0.00226	1.61	-0.00387	1.61	-0.0068	1.61	-0.01047	1.58	-0.01964
1.609	-0.00227	1.609	-0.00388	1.609	-0.00682	1.609	-0.01051	1.579	-0.01968
1.608	-0.00227	1.608	-0.00389	1.608	-0.00683	1.608	-0.01053	1.578	-0.01972
1.607	-0.00228	1.607	-0.00391	1.607	-0.00686	1.607	-0.01056	1.577	-0.01978
1.606	-0.00229	1.606	-0.00392	1.606	-0.00688	1.606	-0.01058	1.576	-0.01981
1.605	-0.00229	1.605	-0.00393	1.605	-0.0069	1.605	-0.01062	1.575	-0.01985
1.604	-0.0023	1.604	-0.00394	1.604	-0.00691	1.604	-0.01064	1.574	-0.01991
1.603	-0.0023	1.603	-0.00394	1.603	-0.00693	1.603	-0.01067	1.573	-0.01994
1.602	-0.00231	1.602	-0.00396	1.602	-0.00695	1.602	-0.0107	1.572	-0.02001
1.601	-0.00232	1.601	-0.00397	1.601	-0.00697	1.601	-0.01073	1.571	-0.02003
1.6	-0.00233	1.6	-0.00398	1.6	-0.00698	1.6	-0.01076	1.57	-0.02008
1.599	-0.00233	1.599	-0.00399	1.599	-0.007	1.599	-0.01079	1.569	-0.02013
1.598	-0.00234	1.598	-0.004	1.598	-0.00703	1.598	-0.01082	1.568	-0.02017
1.597	-0.00235	1.597	-0.00401	1.597	-0.00704	1.597	-0.01085	1.567	-0.02022
1.596	-0.00236	1.596	-0.00402	1.596	-0.00707	1.596	-0.01088	1.566	-0.02026
1.595	-0.00236	1.595	-0.00403	1.595	-0.00708	1.595	-0.01091	1.565	-0.02031
1.594	-0.00237	1.594	-0.00404	1.594	-0.00711	1.594	-0.01093	1.564	-0.02035
1.593	-0.00238	1.593	-0.00405	1.593	-0.00713	1.593	-0.01097	1.563	-0.02041
1.592	-0.00239	1.592	-0.00406	1.592	-0.00714	1.592	-0.01099	1.562	-0.02045
1.591	-0.00239	1.591	-0.00407	1.591	-0.00716	1.591	-0.01103	1.561	-0.02049
1.59	-0.0024	1.59	-0.00408	1.59	-0.00718	1.59	-0.01104	1.56	-0.02054
1.589	-0.0024	1.589	-0.00409	1.589	-0.0072	1.589	-0.01108	1.559	-0.02059
1.588	-0.00241	1.588	-0.0041	1.588	-0.00722	1.588	-0.01112	1.558	-0.02063
1.587	-0.00241	1.587	-0.00412	1.587	-0.00724	1.587	-0.01115	1.557	-0.02068
1.586	-0.00242	1.586	-0.00413	1.586	-0.00726	1.586	-0.01117	1.556	-0.02074
1.585	-0.00242	1.585	-0.00413	1.585	-0.00728	1.585	-0.0112	1.555	-0.02077
1.584	-0.00243	1.584	-0.00415	1.584	-0.0073	1.584	-0.01123	1.554	-0.02083
1.583	-0.00244	1.583	-0.00415	1.583	-0.00732	1.583	-0.01126	1.553	-0.02088
1.582	-0.00244	1.582	-0.00416	1.582	-0.00734	1.582	-0.01129	1.552	-0.02091
1.581	-0.00244	1.581	-0.00417	1.581	-0.00736	1.581	-0.01132	1.551	-0.02097
1.58	-0.00245	1.58	-0.00419	1.58	-0.00738	1.58	-0.01135	1.55	-0.02103
1.579	-0.00246	1.579	-0.0042	1.579	-0.0074	1.579	-0.01138	1.549	-0.02107
1.578	-0.00247	1.578	-0.00421	1.578	-0.00742	1.578	-0.01141	1.548	-0.02112
1.577	-0.00247	1.577	-0.00422	1.577	-0.00744	1.577	-0.01144	1.547	-0.02117
1.576	-0.00248	1.576	-0.00423	1.576	-0.00745	1.576	-0.01147	1.546	-0.02122
1.575	-0.00249	1.575	-0.00425	1.575	-0.00748	1.575	-0.0115	1.545	-0.02128
1.574	-0.0025	1.574	-0.00425	1.574	-0.00749	1.574	-0.01154	1.544	-0.02131
1.573	-0.00251	1.573	-0.00426	1.573	-0.00752	1.573	-0.01156	1.543	-0.02137
1.572	-0.00251	1.572	-0.00428	1.572	-0.00754	1.572	-0.0116	1.542	-0.02143
1.571	-0.00252	1.571	-0.00429	1.571	-0.00754	1.571	-0.01162	1.541	-0.02148
1.57	-0.00253	1.57	-0.00429	1.57	-0.00758	1.57	-0.01165	1.54	-0.02152
1.569	-0.00254	1.569	-0.00431	1.569	-0.0076	1.569	-0.01169	1.539	-0.02157
1.568	-0.00255	1.568	-0.00432	1.568	-0.00761	1.568	-0.01172	1.538	-0.02163
1.567	-0.00256	1.567	-0.00433	1.567	-0.00763	1.567	-0.01175	1.537	-0.0217
1.566	-0.00257	1.566	-0.00433	1.566	-0.00766	1.566	-0.01179	1.536	-0.02174
1.565	-0.00258	1.565	-0.00435	1.565	-0.00767	1.565	-0.01181	1.535	-0.0218
1.564	-0.00259	1.564	-0.00436	1.564	-0.00769	1.564	-0.01185	1.534	-0.02185
1.563	-0.0026	1.563	-0.00437	1.563	-0.00771	1.563	-0.01187	1.533	-0.02189
1.562	-0.0026	1.562	-0.00439	1.562	-0.00773	1.562	-0.0119	1.532	-0.02195
1.561	-0.00261	1.561	-0.00439	1.561	-0.00775	1.561	-0.01193	1.531	-0.022
1.56	-0.00262	1.56	-0.0044	1.56	-0.00777	1.56	-0.01197	1.53	-0.02205
1.559	-0.00263	1.559	-0.00442	1.559	-0.00779	1.559	-0.01199	1.529	-0.02212
1.558	-0.00264	1.558	-0.00443	1.558	-0.0078	1.558	-0.01203	1.528	-0.02216
1.557	-0.00265	1.557	-0.00444	1.557	-0.00783	1.557	-0.01206	1.527	-0.02221
1.556	-0.00265	1.556	-0.00445	1.556	-0.00785	1.556	-0.01209	1.526	-0.02227
1.555	-0.00265	1.555	-0.00446	1.555	-0.00787	1.555	-0.01213	1.525	-0.02233
1.554	-0.00267	1.554	-0.00447	1.554	-0.00789	1.554	-0.01215	1.524	-0.02238
1.553	-0.00267	1.553	-0.00449	1.553	-0.00791	1.553	-0.0122	1.523	-0.02243
1.552	-0.00268	1.552	-0.00449	1.552	-0.00793	1.552	-0.01222	1.522	-0.02249
1.551	-0.00269	1.551	-0.00451	1.551	-0.00795	1.551	-0.01224	1.521	-0.02255
1.55	-0.00269	1.55	-0.00452	1.55	-0.00797	1.55	-0.01229	1.52	-0.0226
1.549	-0.0027	1.549	-0.00453	1.549	-0.00799	1.549	-0.01232	1.519	-0.02268
1.548	-0.0027	1.548	-0.00454	1.548	-0.00801	1.548	-0.01235	1.518	-0.02272
1.547	-0.00271	1.547	-0.00456	1.547	-0.00803	1.547	-0.01238	1.517	-0.02279
1.546	-0.00272	1.546	-0.00457	1.546	-0.00805	1.546	-0.01242	1.516	-0.02284
1.545	-0.00272	1.545	-0.00458	1.545	-0.00808	1.545	-0.01244	1.515	-0.02289
1.544	-0.00273	1.544	-0.0046	1.544	-0.00809	1.544	-0.01248	1.514	-0.02296
1.543	-0.00274	1.543	-0.00461	1.543	-0.00812	1.543	-0.01251	1.513	-0.02302
1.542	-0.00274	1.542	-0.00462	1.542	-0.00814	1.542	-0.01254	1.512	-0.02306
1.541	-0.00275	1.541	-0.00464	1.541	-0.00816	1.541	-0.01258	1.511	-0.02313
1.54	-0.00277	1.54	-0.00465	1.54	-0.00818	1.54	-0.0126	1.51	-0.02319
1.539	-0.00278	1.539	-0.00466	1.539	-0.00821	1.539	-0.01264	1.509	-0.02323
1.538	-0.00279	1.538	-0.00468	1.538	-0.00822	1.538	-0.01266	1.508	-0.02331
1.537	-0.00279	1.537	-0.00469	1.537	-0.00825	1.537	-0.0127	1.507	-0.02336
1.536	-0.00281	1.536	-0.00471	1.536	-0.00827	1.536	-0.01274	1.506	-0.02341
1.535	-0.00282	1.535	-0.00473	1.535	-0.00829	1.535	-0.01278	1.505	-0.02348
1.534	-0.00283	1.534	-0.00474	1.534	-0.00832	1.534	-0.0128	1.504	-0.02354
1.533	-0.00284	1.533	-0.00475	1.533	-0.00834	1.533	-0.01284	1.503	-0.0236
1.532	-0.00285	1.532	-0.00477	1.532	-0.00837	1.532	-0.01287	1.502	-0.02366
1.531	-0.00286	1.531	-0.00479	1.531	-0.00839	1.531	-0.0129	1.501	-0.02373
1.53	-0.00287	1.53	-0.0048	1.53	-0.0084	1.53	-0.01293	1.5	-0.02378
1.529	-0.00288	1.529	-0.00482	1.529	-0.00843	1.529	-0.01297	1.499	-0.02384
1.528	-0.00289	1.528	-0.00483	1.528	-0.00845	1.528	-0.013	1.498	-0.0239
1.527	-0.0029	1.527	-0.00485	1.527	-0.00847	1.527	-0.01304	1.497	-0.02397
1.526	-0.00291	1.526	-0.00486	1.526	-0.0085	1.526	-0.01307	1.496	-0.02403
1.525	-0.00293	1.525	-0.00488	1.525	-0.00852	1.525	-0.0131	1.495	-0.0241
1.524	-0.00293	1.524	-0.0049	1.524	-0.00855	1.524	-0.01313	1.494	-0.02417
1.523	-0.00294	1.523	-0.00491	1.523	-0.00856	1.523	-0.01317	1.493	-0.02422
1.522	-0.00295	1.522	-0.00492	1.522	-0.00859	1.522	-0.0132	1.492	-0.02429
1.521	-0.00297	1.521	-0.00494	1.521	-0.00861	1.521	-0.01324	1.491	-0.02436
1.52	-0.00298	1.52	-0.00495	1.52	-0.00864	1.52	-0.01326	1.49	-0.02441
1.519	-0.00298	1.519	-0.00497	1.519	-0.00867	1.519	-0.0133	1.489	-0.02449
1.518	-0.00299	1.518	-0.00498	1.518	-0.00869	1.518	-0.01333	1.488	-0.02454
1.517	-0.003	1.517	-0.005	1.517	-0.00871	1.517	-0.01337	1.487	-0.02462
1.516	-0.00301	1.516	-0.00501	1.516	-0.00873	1.516	-0.01341	1.486	-0.02468
1.515	-0.00302	1.515	-0.00503	1.515	-0.00876	1.515	-0.01343	1.485	-0.02474
1.514	-0.00303	1.514	-0.00505	1.514	-0.00878	1.514	-0.01347	1.484	-0.02482
1.513	-0.00304	1.513	-0.00507	1.513	-0.00881	1.513	-0.0135	1.483	-0.02487
1.512	-0.00305	1.512	-0.00508	1.512	-0.00883	1.512	-0.01354	1.482	-0.02494
1.511	-0.00306	1.511	-0.00509	1.511	-0.00885	1.511	-0.01358	1.481	-0.025
1.51	-0.00307	1.51	-0.00511	1.51	-0.00887	1.51	-0.01361	1.48	-0.02506
1.509	-0.00308	1.509	-0.00513	1.509	-0.0089	1.509	-0.01364	1.479	-0.02515
1.508	-0.00309	1.508	-0.00515	1.508	-0.00893	1.508	-0.01368	1.478	-0.02522
1.507	-0.00309	1.507	-0.00516	1.507	-0.00895	1.507	-0.01371	1.477	-0.02527
1.506	-0.0031	1.506	-0.00517	1.506	-0.00898	1.506	-0.01374	1.476	-0.02535
1.505	-0.00311	1.505	-0.00519	1.505	-0.00899	1.505	-0.01378	1.475	-0.02542
1.504	-0.00311	1.504	-0.0052	1.504	-0.00902	1.504	-0.01381	1.474	-0.02547
1.503	-0.00312	1.503	-0.00522	1.503	-0.00905	1.503	-0.01385	1.473	-0.02555
1.502	-0.00313	1.502	-0.00524	1.502	-0.00907	1.502	-0.01388	1.472	-0.02562
1.501	-0.00314	1.501	-0.00525	1.501	-0.0091	1.501	-0.01392	1.471	-0.02569
1.5	-0.00315	1.5	-0.00527	1.5	-0.00912	1.5	-0.01395	1.47	-0.02577
1.499	-0.00315	1.499	-0.00528	1.499	-0.00915	1.499	-0.01398	1.469	-0.02582
1.498	-0.00316	1.498	-0.0053	1.498	-0.00917	1.498	-0.01402	1.468	-0.02591
1.497	-0.00317	1.497	-0.00532	1.497	-0.0092	1.497	-0.01406	1.467	-0.02596
1.496	-0.00318	1.496	-0.00533	1.496	-0.00922	1.496	-0.01408	1.466	-0.02603
1.495	-0.00318	1.495	-0.00535	1.495	-0.00925	1.495	-0.01413	1.465	-0.02611
1.494	-0.00319	1.494	-0.00536	1.494	-0.00928	1.494	-0.01415	1.464	-0.02616
1.493	-0.00319	1.493	-0.00537	1.493	-0.0093	1.493	-0.01419	1.463	-0.02626
1.492	-0.0032	1.492	-0.00539	1.492	-0.00933	1.492	-0.01422	1.462	-0.02632
1.491	-0.00321	1.491	-0.00541	1.491	-0.00935	1.491	-0.01426	1.461	-0.0264
1.49	-0.00321	1.49	-0.00543	1.49	-0.00937	1.49	-0.01429	1.46	-0.02647
1.489	-0.00322	1.489	-0.00544	1.489	-0.0094	1.489	-0.01434	1.459	-0.02654
1.488	-0.00323	1.488	-0.00545	1.488	-0.00943	1.488	-0.01437	1.458	-0.02659
1.487	-0.00324	1.487	-0.00547	1.487	-0.00945	1.487	-0.01441	1.457	-0.02669
1.486	-0.00325	1.486	-0.00547	1.486	-0.00948	1.486	-0.01444	1.456	-0.02675
1.485	-0.00326	1.485	-0.00549	1.485	-0.0095	1.485	-0.01448	1.455	-0.02683
1.484	-0.00327	1.484	-0.0055	1.484	-0.00953	1.484	-0.01451	1.454	-0.02691
1.483	-0.00327	1.483	-0.00552	1.483	-0.00956	1.483	-0.01455	1.453	-0.02698
1.482	-0.00329	1.482	-0.00553	1.482	-0.00958	1.482	-0.01457	1.452	-0.02705
1.481	-0.0033	1.481	-0.00555	1.481	-0.00961	1.481	-0.01462	1.451	-0.02712
1.48	-0.00331	1.48	-0.00556	1.48	-0.00963	1.48	-0.01465	1.45	-0.0272
1.479	-0.00332	1.479	-0.00558	1.479	-0.00967	1.479	-0.01469	1.449	-0.02728
1.478	-0.00333	1.478	-0.00559	1.478	-0.00969	1.478	-0.01473	1.448	-0.02735
1.477	-0.00335	1.477	-0.0056	1.477	-0.00972	1.477	-0.01476	1.447	-0.02743
1.476	-0.00336	1.476	-0.00562	1.476	-0.00974	1.476	-0.01479	1.446	-0.02751
1.475	-0.00337	1.475	-0.00563	1.475	-0.00977	1.475	-0.01483	1.445	-0.02758
1.474	-0.00338	1.474	-0.00564	1.474	-0.00979	1.474	-0.01487	1.444	-0.02765
1.473	-0.0034	1.473	-0.00566	1.473	-0.00982	1.473	-0.0149	1.443	-0.02773
1.472	-0.00341	1.472	-0.00567	1.472	-0.00984	1.472	-0.01494	1.442	-0.02781
1.471	-0.00342	1.471	-0.00568	1.471	-0.00988	1.471	-0.01497	1.441	-0.02788
1.47	-0.00342	1.47	-0.0057	1.47	-0.0099	1.47	-0.01501	1.44	-0.02797
1.469	-0.00344	1.469	-0.00572	1.469	-0.00993	1.469	-0.01505	1.439	-0.02804
1.468	-0.00345	1.468	-0.00573	1.468	-0.00996	1.468	-0.01508	1.438	-0.02813
1.467	-0.00345	1.467	-0.00574	1.467	-0.00999	1.467	-0.01512	1.437	-0.0282
1.466	-0.00346	1.466	-0.00575	1.466	-0.01001	1.466	-0.01512	1.436	-0.02829
1.465	-0.00348	1.465	-0.00577	1.465	-0.01004	1.465	-0.01515	1.435	-0.02837
1.464	-0.00348	1.464	-0.00578	1.464	-0.01006	1.464	-0.01518	1.434	-0.02845
1.463	-0.0035	1.463	-0.0058	1.463	-0.0101	1.463	-0.01522	1.433	-0.02854
1.462	-0.00351	1.462	-0.00581	1.462	-0.01012	1.462	-0.01526	1.432	-0.0286
1.461	-0.00351	1.461	-0.00582	1.461	-0.01015	1.461	-0.01529	1.431	-0.02869
1.46	-0.00352	1.46	-0.00584	1.46	-0.01018	1.46	-0.01533	1.43	-0.02876
1.459	-0.00352	1.459	-0.00586	1.459	-0.0102	1.459	-0.01537	1.429	-0.02884
1.458	-0.00353	1.458	-0.00587	1.458	-0.01022	1.458	-0.0154	1.428	-0.02893
1.457	-0.00353	1.457	-0.00589	1.457	-0.01025	1.457	-0.01544	1.427	-0.02901
1.456	-0.00354	1.456	-0.0059	1.456	-0.01028	1.456	-0.01547	1.426	-0.02909
1.455	-0.00355	1.455	-0.00592	1.455	-0.0103	1.455	-0.0155	1.425	-0.02917
1.454	-0.00356	1.454	-0.00593	1.454	-0.01033	1.454	-0.01555	1.424	-0.02924
1.453	-0.00356	1.453	-0.00595	1.453	-0.01036	1.453	-0.01558	1.423	-0.02933
1.452	-0.00357	1.452	-0.00597	1.452	-0.01039	1.452	-0.01563	1.422	-0.02943
1.451	-0.00358	1.451	-0.00598	1.451	-0.01041	1.451	-0.01566	1.421	-0.02949
1.45	-0.00359	1.45	-0.006	1.45	-0.01044	1.45	-0.0157	1.42	-0.0296
1.449	-0.0036	1.449	-0.00601	1.449	-0.01047	1.449	-0.01573	1.419	-0.02967
1.448	-0.00361	1.448	-0.00603	1.448	-0.01049	1.448	-0.01576	1.418	-0.02975
1.447	-0.00362	1.447	-0.00605	1.447	-0.01052	1.447	-0.01581	1.417	-0.02984
1.446	-0.00364	1.446	-0.00606	1.446	-0.01055	1.446	-0.01584	1.416	-0.02991
1.445	-0.00365	1.445	-0.00608	1.445	-0.01058	1.445	-0.01589	1.415	-0.03
1.444	-0.00366	1.444	-0.0061	1.444	-0.01061	1.444	-0.01591	1.414	-0.03009
1.443	-0.00367	1.443	-0.00612	1.443	-0.01063	1.443	-0.01596	1.413	-0.03018
1.442	-0.00368	1.442	-0.00614	1.442	-0.01066	1.442	-0.01599	1.412	-0.03027
1.441	-0.0037	1.441	-0.00615	1.441	-0.01069	1.441	-0.01604	1.411	-0.03034
1.44	-0.00372	1.44	-0.00617	1.44	-0.01071	1.44	-0.01607	1.41	-0.03044
1.439	-0.00373	1.439	-0.00619	1.439	-0.01074	1.439	-0.0161	1.409	-0.03053
1.438	-0.00374	1.438	-0.00621	1.438	-0.01077	1.438	-0.01615	1.408	-0.03059
1.437	-0.00375	1.437	-0.00623	1.437	-0.01079	1.437	-0.0162	1.407	-0.03069
1.436	-0.00376	1.436	-0.00626	1.436	-0.01083	1.436	-0.01623	1.406	-0.03078
1.435	-0.00378	1.435	-0.00628	1.435	-0.01085	1.435	-0.01625	1.405	-0.03087
1.434	-0.00379	1.434	-0.0063	1.434	-0.01087	1.434	-0.0163	1.404	-0.03096
1.433	-0.0038	1.433	-0.00633	1.433	-0.01091	1.433	-0.01633	1.403	-0.03105
1.432	-0.00382	1.432	-0.00634	1.432	-0.01094	1.432	-0.01637	1.402	-0.03114
1.431	-0.00382	1.431	-0.00637	1.431	-0.01097	1.431	-0.01641	1.401	-0.03122
1.43	-0.00383	1.43	-0.00638	1.43	-0.011	1.43	-0.01646	1.4	-0.0313
1.429	-0.00384	1.429	-0.00641	1.429	-0.01103	1.429	-0.0165	1.399	-0.03141
1.428	-0.00385	1.428	-0.00642	1.428	-0.01105	1.428	-0.01653	1.398	-0.0315
1.427	-0.00386	1.427	-0.00644	1.427	-0.01108	1.427	-0.01656	1.397	-0.03157
1.426	-0.00386	1.426	-0.00646	1.426	-0.01111	1.426	-0.01661	1.396	-0.03168
1.425	-0.00387	1.425	-0.00648	1.425	-0.01113	1.425	-0.01666	1.395	-0.03177
1.424	-0.00388	1.424	-0.0065	1.424	-0.01116	1.424	-0.01669	1.394	-0.03186
1.423	-0.00388	1.423	-0.00652	1.423	-0.01119	1.423	-0.01673	1.393	-0.03196
1.422	-0.00389	1.422	-0.00654	1.422	-0.01122	1.422	-0.01676	1.392	-0.03204
1.421	-0.0039	1.421	-0.00656	1.421	-0.01125	1.421	-0.01681	1.391	-0.03215
1.42	-0.0039	1.42	-0.00657	1.42	-0.01128	1.42	-0.01684	1.39	-0.03224
1.419	-0.00391	1.419	-0.00659	1.419	-0.01131	1.419	-0.01688	1.389	-0.03233
1.418	-0.00392	1.418	-0.00661	1.418	-0.01134	1.418	-0.01691	1.388	-0.03244
1.417	-0.00393	1.417	-0.00664	1.417	-0.01137	1.417	-0.01695	1.387	-0.03252
1.416	-0.00394	1.416	-0.00665	1.416	-0.0114	1.416	-0.01699	1.386	-0.0326
1.415	-0.00395	1.415	-0.00667	1.415	-0.01142	1.415	-0.01702	1.385	-0.03269
1.414	-0.00396	1.414	-0.00669	1.414	-0.01146	1.414	-0.01707	1.384	-0.03279
1.413	-0.00397	1.413	-0.00671	1.413	-0.01149	1.413	-0.0171	1.383	-0.03289
1.412	-0.00399	1.412	-0.00673	1.412	-0.01151	1.412	-0.01716	1.382	-0.03299
1.411	-0.004	1.411	-0.00675	1.411	-0.01154	1.411	-0.01719	1.381	-0.03308
1.41	-0.00401	1.41	-0.00676	1.41	-0.01157	1.41	-0.01722	1.38	-0.03319
1.409	-0.00403	1.409	-0.00677	1.409	-0.01159	1.409	-0.01727	1.379	-0.03328
1.408	-0.00404	1.408	-0.00679	1.408	-0.01163	1.408	-0.0173	1.378	-0.03337
1.407	-0.00405	1.407	-0.00682	1.407	-0.01165	1.407	-0.01734	1.377	-0.03348
1.406	-0.00407	1.406	-0.00683	1.406	-0.01168	1.406	-0.01739	1.376	-0.03357
1.405	-0.00408	1.405	-0.00686	1.405	-0.01171	1.405	-0.01742	1.375	-0.03368
1.404	-0.0041	1.404	-0.00687	1.404	-0.01174	1.404	-0.01747	1.374	-0.03377
1.403	-0.00412	1.403	-0.00689	1.403	-0.01176	1.403	-0.0175	1.373	-0.03386
1.402	-0.00413	1.402	-0.0069	1.402	-0.0118	1.402	-0.01754	1.372	-0.03397
1.401	-0.00415	1.401	-0.00692	1.401	-0.01183	1.401	-0.01758	1.371	-0.03406
1.4	-0.00416	1.4	-0.00693	1.4	-0.01185	1.4	-0.01762	1.37	-0.03417
1.399	-0.00417	1.399	-0.00695	1.399	-0.01189	1.399	-0.01767	1.369	-0.03428
1.398	-0.00418	1.398	-0.00697	1.398	-0.01192	1.398	-0.0177	1.368	-0.03437
1.397	-0.00419	1.397	-0.00699	1.397	-0.01195	1.397	-0.01775	1.367	-0.03448
1.396	-0.00421	1.396	-0.007	1.396	-0.01198	1.396	-0.01778	1.366	-0.03457
1.395	-0.00422	1.395	-0.00702	1.395	-0.01201	1.395	-0.01782	1.365	-0.03468
1.394	-0.00423	1.394	-0.00704	1.394	-0.01204	1.394	-0.01787	1.364	-0.03478
1.393	-0.00424	1.393	-0.00705	1.393	-0.01206	1.393	-0.0179	1.363	-0.03488
1.392	-0.00425	1.392	-0.00707	1.392	-0.0121	1.392	-0.01794	1.362	-0.03498
1.391	-0.00425	1.391	-0.00709	1.391	-0.01213	1.391	-0.01799	1.361	-0.0351
1.39	-0.00427	1.39	-0.00711	1.39	-0.01216	1.39	-0.01804	1.36	-0.03519
1.389	-0.00427	1.389	-0.00713	1.389	-0.01219	1.389	-0.01807	1.359	-0.03531
1.388	-0.00429	1.388	-0.00715	1.388	-0.01223	1.388	-0.01812	1.358	-0.0354
1.387	-0.00429	1.387	-0.00715	1.387	-0.01226	1.387	-0.01816	1.357	-0.03549
1.386	-0.00431	1.386	-0.00717	1.386	-0.01228	1.386	-0.0182	1.356	-0.03563
1.385	-0.00432	1.385	-0.00719	1.385	-0.01231	1.385	-0.01824	1.355	-0.03573
1.384	-0.00433	1.384	-0.00721	1.384	-0.01234	1.384	-0.01828	1.354	-0.03583
1.383	-0.00435	1.383	-0.00723	1.383	-0.01238	1.383	-0.01833	1.353	-0.03594
1.382	-0.00436	1.382	-0.00724	1.382	-0.0124	1.382	-0.01836	1.352	-0.03603
1.381	-0.00437	1.381	-0.00727	1.381	-0.01243	1.381	-0.01841	1.351	-0.03616
1.38	-0.00438	1.38	-0.00728	1.38	-0.01247	1.38	-0.01845	1.35	-0.03626
1.379	-0.0044	1.379	-0.0073	1.379	-0.01249	1.379	-0.01848	1.349	-0.03635
1.378	-0.00441	1.378	-0.00732	1.378	-0.01252	1.378	-0.01853	1.348	-0.03648
1.377	-0.00442	1.377	-0.00732	1.377	-0.01256	1.377	-0.01858	1.347	-0.03657
1.376	-0.00444	1.376	-0.00734	1.376	-0.01258	1.376	-0.01862	1.346	-0.03667
1.375	-0.00445	1.375	-0.00736	1.375	-0.01262	1.375	-0.01867	1.345	-0.0368
1.374	-0.00447	1.374	-0.00738	1.374	-0.01265	1.374	-0.01871	1.344	-0.03691
1.373	-0.00448	1.373	-0.0074	1.373	-0.01268	1.373	-0.01875	1.343	-0.03702
1.372	-0.0045	1.372	-0.00741	1.372	-0.01272	1.372	-0.01879	1.342	-0.03714
1.371	-0.00451	1.371	-0.00742	1.371	-0.01274	1.371	-0.01883	1.341	-0.03723
1.37	-0.00452	1.37	-0.00744	1.37	-0.01277	1.37	-0.01887	1.34	-0.03735
1.369	-0.00453	1.369	-0.00745	1.369	-0.01281	1.369	-0.01892	1.339	-0.03746
1.368	-0.00453	1.368	-0.00746	1.368	-0.01284	1.368	-0.01896	1.338	-0.03759
1.367	-0.00455	1.367	-0.00748	1.367	-0.01287	1.367	-0.01901	1.337	-0.03769
1.366	-0.00456	1.366	-0.00749	1.366	-0.0129	1.366	-0.01904	1.336	-0.03779
1.365	-0.00457	1.365	-0.00752	1.365	-0.01293	1.365	-0.01908	1.335	-0.03792
1.364	-0.00457	1.364	-0.00754	1.364	-0.01297	1.364	-0.01914	1.334	-0.03803
1.363	-0.00458	1.363	-0.00755	1.363	-0.013	1.363	-0.01917	1.333	-0.03814
1.362	-0.00459	1.362	-0.00756	1.362	-0.01303	1.362	-0.01921	1.332	-0.03826
1.361	-0.0046	1.361	-0.00758	1.361	-0.01306	1.361	-0.01925	1.331	-0.03839
1.36	-0.00461	1.36	-0.00759	1.36	-0.01309	1.36	-0.0193	1.33	-0.03849
1.359	-0.00462	1.359	-0.00761	1.359	-0.01313	1.359	-0.01934	1.329	-0.03862
1.358	-0.00463	1.358	-0.00762	1.358	-0.01316	1.358	-0.01939	1.328	-0.03872
1.357	-0.00464	1.357	-0.00764	1.357	-0.01319	1.357	-0.01944	1.327	-0.03884
1.356	-0.00465	1.356	-0.00766	1.356	-0.01322	1.356	-0.01948	1.326	-0.03897
1.355	-0.00466	1.355	-0.00768	1.355	-0.01325	1.355	-0.01953	1.325	-0.03907
1.354	-0.00468	1.354	-0.00769	1.354	-0.01329	1.354	-0.01956	1.324	-0.0392
1.353	-0.00469	1.353	-0.0077	1.353	-0.01332	1.353	-0.01962	1.323	-0.03931
1.352	-0.0047	1.352	-0.00772	1.352	-0.01335	1.352	-0.01965	1.322	-0.03943
1.351	-0.00472	1.351	-0.00773	1.351	-0.01338	1.351	-0.0197	1.321	-0.03955
1.35	-0.00473	1.35	-0.00775	1.35	-0.01343	1.35	-0.01974	1.32	-0.03968
1.349	-0.00475	1.349	-0.00776	1.349	-0.01345	1.349	-0.01978	1.319	-0.0398
1.348	-0.00476	1.348	-0.00778	1.348	-0.01349	1.348	-0.01983	1.318	-0.03992
1.347	-0.00478	1.347	-0.0078	1.347	-0.01352	1.347	-0.01988	1.317	-0.04004
1.346	-0.00479	1.346	-0.00781	1.346	-0.01355	1.346	-0.01992	1.316	-0.04016
1.345	-0.00481	1.345	-0.00783	1.345	-0.01359	1.345	-0.01998	1.315	-0.04029
1.344	-0.00482	1.344	-0.00784	1.344	-0.01363	1.344	-0.02001	1.314	-0.0404
1.343	-0.00484	1.343	-0.00787	1.343	-0.01365	1.343	-0.02005	1.313	-0.04053
1.342	-0.00485	1.342	-0.00788	1.342	-0.01369	1.342	-0.02011	1.312	-0.04064
1.341	-0.00486	1.341	-0.00789	1.341	-0.01372	1.341	-0.02014	1.311	-0.04078
1.34	-0.00487	1.34	-0.0079	1.34	-0.01376	1.34	-0.02019	1.31	-0.0409
1.339	-0.00488	1.339	-0.00792	1.339	-0.01378	1.339	-0.02024	1.309	-0.04102
1.338	-0.00489	1.338	-0.00794	1.338	-0.01382	1.338	-0.02028	1.308	-0.04115
1.337	-0.0049	1.337	-0.00795	1.337	-0.01386	1.337	-0.02033	1.307	-0.04127
1.336	-0.00491	1.336	-0.00797	1.336	-0.01389	1.336	-0.02038	1.306	-0.0414
1.335	-0.00492	1.335	-0.00799	1.335	-0.01392	1.335	-0.02042	1.305	-0.04154
1.334	-0.00493	1.334	-0.00801	1.334	-0.01395	1.334	-0.02047	1.304	-0.04165
1.333	-0.00494	1.333	-0.00801	1.333	-0.01399	1.333	-0.02051	1.303	-0.04178
1.332	-0.00495	1.332	-0.00804	1.332	-0.01403	1.332	-0.02056	1.302	-0.04192
1.331	-0.00496	1.331	-0.00805	1.331	-0.01406	1.331	-0.02062	1.301	-0.04204
1.33	-0.00497	1.33	-0.00807	1.33	-0.0141	1.33	-0.02066	1.3	-0.04218
1.329	-0.00498	1.329	-0.00809	1.329	-0.01413	1.329	-0.0207	1.299	-0.0423
1.328	-0.00498	1.328	-0.00811	1.328	-0.01417	1.328	-0.02074	1.298	-0.04242
1.327	-0.00499	1.327	-0.00813	1.327	-0.0142	1.327	-0.02079	1.297	-0.04256
1.326	-0.00501	1.326	-0.00815	1.326	-0.01424	1.326	-0.02085	1.296	-0.04269
1.325	-0.00501	1.325	-0.00816	1.325	-0.01427	1.325	-0.02088	1.295	-0.04281
1.324	-0.00503	1.324	-0.00818	1.324	-0.01431	1.324	-0.02094	1.294	-0.04295
1.323	-0.00504	1.323	-0.0082	1.323	-0.01434	1.323	-0.02097	1.293	-0.04309
1.322	-0.00505	1.322	-0.00822	1.322	-0.01438	1.322	-0.02102	1.292	-0.04323
1.321	-0.00507	1.321	-0.00823	1.321	-0.01441	1.321	-0.02107	1.291	-0.04335
1.32	-0.00508	1.32	-0.00826	1.32	-0.01445	1.32	-0.02112	1.29	-0.04348
1.319	-0.00509	1.319	-0.00827	1.319	-0.01449	1.319	-0.02116	1.289	-0.04361
1.318	-0.00511	1.318	-0.00829	1.318	-0.01452	1.318	-0.02122	1.288	-0.04374
1.317	-0.00513	1.317	-0.00831	1.317	-0.01456	1.317	-0.02126	1.287	-0.04389
1.316	-0.00515	1.316	-0.00834	1.316	-0.0146	1.316	-0.02131	1.286	-0.04403
1.315	-0.00516	1.315	-0.00835	1.315	-0.01462	1.315	-0.02135	1.285	-0.04416
1.314	-0.00518	1.314	-0.00837	1.314	-0.01466	1.314	-0.0214	1.284	-0.0443
1.313	-0.0052	1.313	-0.00839	1.313	-0.0147	1.313	-0.02147	1.283	-0.04442
1.312	-0.00522	1.312	-0.0084	1.312	-0.01474	1.312	-0.0215	1.282	-0.04457
1.311	-0.00523	1.311	-0.00843	1.311	-0.01478	1.311	-0.02155	1.281	-0.04472
1.31	-0.00525	1.31	-0.00844	1.31	-0.01481	1.31	-0.02159	1.28	-0.04484
1.309	-0.00527	1.309	-0.00846	1.309	-0.01485	1.309	-0.02163	1.279	-0.04499
1.308	-0.00528	1.308	-0.00848	1.308	-0.01488	1.308	-0.0217	1.278	-0.04513
1.307	-0.0053	1.307	-0.0085	1.307	-0.01492	1.307	-0.02174	1.277	-0.04525
1.306	-0.00532	1.306	-0.00852	1.306	-0.01496	1.306	-0.02179	1.276	-0.0454
1.305	-0.00533	1.305	-0.00854	1.305	-0.01499	1.305	-0.02183	1.275	-0.04554
1.304	-0.00535	1.304	-0.00855	1.304	-0.01503	1.304	-0.02188	1.274	-0.04569
1.303	-0.00536	1.303	-0.00857	1.303	-0.01506	1.303	-0.02192	1.273	-0.04584
1.302	-0.00538	1.302	-0.0086	1.302	-0.01511	1.302	-0.02197	1.272	-0.04596
1.301	-0.00539	1.301	-0.00861	1.301	-0.0151	1.301	-0.02202	1.271	-0.0461
1.3	-0.00541	1.3	-0.00863	1.3	-0.01513	1.3	-0.02208	1.27	-0.04625
1.299	-0.00543	1.299	-0.00864	1.299	-0.01517	1.299	-0.02212	1.269	-0.04639
1.298	-0.00544	1.298	-0.00866	1.298	-0.01521	1.298	-0.02219	1.268	-0.04653
1.297	-0.00546	1.297	-0.00867	1.297	-0.01524	1.297	-0.02223	1.267	-0.04666
1.296	-0.00547	1.296	-0.00869	1.296	-0.01529	1.296	-0.02228	1.266	-0.04681
1.295	-0.00549	1.295	-0.00871	1.295	-0.01532	1.295	-0.02234	1.265	-0.04696
1.294	-0.0055	1.294	-0.00873	1.294	-0.01537	1.294	-0.02238	1.264	-0.04708
1.293	-0.00551	1.293	-0.00875	1.293	-0.0154	1.293	-0.02243	1.263	-0.04723
1.292	-0.00552	1.292	-0.00877	1.292	-0.01544	1.292	-0.02248	1.262	-0.04739
1.291	-0.00553	1.291	-0.00878	1.291	-0.01547	1.291	-0.02254	1.261	-0.04753
1.29	-0.00555	1.29	-0.00881	1.29	-0.01551	1.29	-0.02259	1.26	-0.04768
1.289	-0.00556	1.289	-0.00883	1.289	-0.01555	1.289	-0.02265	1.259	-0.04782
1.288	-0.00558	1.288	-0.00884	1.288	-0.01558	1.288	-0.0227	1.258	-0.04795
1.287	-0.00558	1.287	-0.00886	1.287	-0.01563	1.287	-0.02274	1.257	-0.04811
1.286	-0.0056	1.286	-0.00888	1.286	-0.01567	1.286	-0.0228	1.256	-0.04825
1.285	-0.00561	1.285	-0.0089	1.285	-0.0157	1.285	-0.02284	1.255	-0.04841
1.284	-0.00563	1.284	-0.00892	1.284	-0.01574	1.284	-0.02289	1.254	-0.04854
1.283	-0.00564	1.283	-0.00894	1.283	-0.01578	1.283	-0.02294	1.253	-0.04868
1.282	-0.00566	1.282	-0.00895	1.282	-0.01583	1.282	-0.023	1.252	-0.04883
1.281	-0.00567	1.281	-0.00897	1.281	-0.01586	1.281	-0.02305	1.251	-0.04897
1.28	-0.00569	1.28	-0.00899	1.28	-0.0159	1.28	-0.02311	1.25	-0.04912
1.279	-0.00571	1.279	-0.00901	1.279	-0.01593	1.279	-0.02316	1.249	-0.04926
1.278	-0.00573	1.278	-0.00903	1.278	-0.01598	1.278	-0.02322	1.248	-0.0494
1.277	-0.00574	1.277	-0.00904	1.277	-0.01601	1.277	-0.02326	1.247	-0.04957
1.276	-0.00575	1.276	-0.00906	1.276	-0.01605	1.276	-0.02331	1.246	-0.04971
1.275	-0.00577	1.275	-0.00907	1.275	-0.01608	1.275	-0.02337	1.245	-0.04984
1.274	-0.0058	1.274	-0.0091	1.274	-0.01613	1.274	-0.02343	1.244	-0.05
1.273	-0.00581	1.273	-0.00911	1.273	-0.01618	1.273	-0.02349	1.243	-0.05015
1.272	-0.00583	1.272	-0.00913	1.272	-0.01621	1.272	-0.02354	1.242	-0.0503
1.271	-0.00585	1.271	-0.00915	1.271	-0.01625	1.271	-0.02358	1.241	-0.05045
1.27	-0.00587	1.27	-0.00917	1.27	-0.0163	1.27	-0.02365	1.24	-0.05055
1.269	-0.00589	1.269	-0.0092	1.269	-0.01633	1.269	-0.0237	1.239	-0.0507
1.268	-0.00591	1.268	-0.00923	1.268	-0.01637	1.268	-0.02376	1.238	-0.0509
1.267	-0.00592	1.267	-0.00924	1.267	-0.01642	1.267	-0.0238	1.237	-0.051
1.266	-0.00594	1.266	-0.00927	1.266	-0.01646	1.266	-0.02386	1.236	-0.05115
1.265	-0.00596	1.265	-0.00929	1.265	-0.0165	1.265	-0.0239	1.235	-0.0513
1.264	-0.00597	1.264	-0.00931	1.264	-0.01653	1.264	-0.02397	1.234	-0.05145
1.263	-0.00599	1.263	-0.00933	1.263	-0.01657	1.263	-0.02403	1.233	-0.0516
1.262	-0.006	1.262	-0.00936	1.262	-0.01663	1.262	-0.02407	1.232	-0.05175
1.261	-0.00602	1.261	-0.00939	1.261	-0.01666	1.261	-0.02414	1.231	-0.0519
1.26	-0.00604	1.26	-0.00941	1.26	-0.0167	1.26	-0.0242	1.23	-0.05205
1.259	-0.00605	1.259	-0.00943	1.259	-0.01673	1.259	-0.02426	1.229	-0.0522
1.258	-0.00606	1.258	-0.00945	1.258	-0.01678	1.258	-0.02431	1.228	-0.05235
1.257	-0.00608	1.257	-0.00946	1.257	-0.01683	1.257	-0.02437	1.227	-0.0525
1.256	-0.00609	1.256	-0.00949	1.256	-0.01687	1.256	-0.02441	1.226	-0.05265
1.255	-0.00611	1.255	-0.00951	1.255	-0.0169	1.255	-0.02448	1.225	-0.0528
1.254	-0.00612	1.254	-0.00953	1.254	-0.01695	1.254	-0.02452	1.224	-0.0529
1.253	-0.00613	1.253	-0.00955	1.253	-0.01698	1.253	-0.0246	1.223	-0.05305
1.252	-0.00614	1.252	-0.00957	1.252	-0.01702	1.252	-0.02465	1.222	-0.05325
1.251	-0.00616	1.251	-0.00959	1.251	-0.01707	1.251	-0.0247	1.221	-0.05335
1.25	-0.00617	1.25	-0.00961	1.25	-0.01712	1.25	-0.02477	1.22	-0.0535
1.249	-0.00619	1.249	-0.00963	1.249	-0.01715	1.249	-0.02482	1.219	-0.05365
1.248	-0.00619	1.248	-0.00965	1.248	-0.01719	1.248	-0.02487	1.218	-0.0538
1.247	-0.00622	1.247	-0.00967	1.247	-0.01724	1.247	-0.02494	1.217	-0.05395
1.246	-0.00623	1.246	-0.00969	1.246	-0.01728	1.246	-0.025	1.216	-0.0541
1.245	-0.00625	1.245	-0.00972	1.245	-0.01732	1.245	-0.02506	1.215	-0.05425
1.244	-0.00625	1.244	-0.00974	1.244	-0.01736	1.244	-0.02511	1.214	-0.0544
1.243	-0.00627	1.243	-0.00975	1.243	-0.01739	1.243	-0.02517	1.213	-0.0545
1.242	-0.00629	1.242	-0.00978	1.242	-0.01744	1.242	-0.02523	1.212	-0.05465
1.241	-0.0063	1.241	-0.0098	1.241	-0.01749	1.241	-0.02529	1.211	-0.0548
1.24	-0.00631	1.24	-0.00982	1.24	-0.01753	1.24	-0.02534	1.21	-0.05495
1.239	-0.00633	1.239	-0.00984	1.239	-0.01758	1.239	-0.0254	1.209	-0.0551
1.238	-0.00633	1.238	-0.00986	1.238	-0.0176	1.238	-0.02546	1.208	-0.05525
1.237	-0.00635	1.237	-0.00988	1.237	-0.01764	1.237	-0.02552	1.207	-0.0554
1.236	-0.00637	1.236	-0.00991	1.236	-0.01768	1.236	-0.02558	1.206	-0.05555
1.235	-0.00639	1.235	-0.00994	1.235	-0.01773	1.235	-0.02564	1.205	-0.0557
1.234	-0.0064	1.234	-0.00996	1.234	-0.01778	1.234	-0.0257	1.204	-0.05585
1.233	-0.00642	1.233	-0.00997	1.233	-0.01782	1.233	-0.02575	1.203	-0.056
1.232	-0.00643	1.232	-0.00999	1.232	-0.01785	1.232	-0.02582	1.202	-0.05615
1.231	-0.00645	1.231	-0.01002	1.231	-0.0179	1.231	-0.02587	1.201	-0.05625
1.23	-0.00647	1.23	-0.01004	1.23	-0.01793	1.23	-0.02594	1.2	-0.0564
1.229	-0.00649	1.229	-0.01006	1.229	-0.01798	1.229	-0.02599	1.199	-0.05655
1.228	-0.00651	1.228	-0.01008	1.228	-0.01802	1.228	-0.02606	1.198	-0.0567
1.227	-0.00653	1.227	-0.0101	1.227	-0.01807	1.227	-0.02614	1.197	-0.05685
1.226	-0.00654	1.226	-0.01012	1.226	-0.01812	1.226	-0.02618	1.196	-0.057
1.225	-0.00656	1.225	-0.01015	1.225	-0.01815	1.225	-0.02624	1.195	-0.05715
1.224	-0.00658	1.224	-0.01018	1.224	-0.01817	1.224	-0.0263	1.194	-0.0573
1.223	-0.00659	1.223	-0.0102	1.223	-0.01824	1.223	-0.02638	1.193	-0.0574
1.222	-0.00661	1.222	-0.01022	1.222	-0.01828	1.222	-0.02641	1.192	-0.05755
1.221	-0.00662	1.221	-0.01024	1.221	-0.01832	1.221	-0.02649	1.191	-0.0577
1.22	-0.00664	1.22	-0.01027	1.22	-0.01836	1.22	-0.02655	1.19	-0.05785
1.219	-0.00666	1.219	-0.01029	1.219	-0.01841	1.219	-0.02661	1.189	-0.058
1.218	-0.00667	1.218	-0.01032	1.218	-0.01845	1.218	-0.02668	1.188	-0.05815
1.217	-0.00669	1.217	-0.01034	1.217	-0.0185	1.217	-0.02673	1.187	-0.05825
1.216	-0.00671	1.216	-0.01037	1.216	-0.01853	1.216	-0.02679	1.186	-0.0584
1.215	-0.00672	1.215	-0.01039	1.215	-0.01858	1.215	-0.02686	1.185	-0.0586
1.214	-0.00674	1.214	-0.01042	1.214	-0.01862	1.214	-0.02692	1.184	-0.0587
1.213	-0.00675	1.213	-0.01043	1.213	-0.01867	1.213	-0.02698	1.183	-0.05885
1.212	-0.00676	1.212	-0.01046	1.212	-0.0187	1.212	-0.02704	1.182	-0.059
1.211	-0.00679	1.211	-0.01048	1.211	-0.01875	1.211	-0.02711	1.181	-0.05915
1.21	-0.00679	1.21	-0.01051	1.21	-0.01879	1.21	-0.02718	1.18	-0.0593
1.209	-0.00681	1.209	-0.01053	1.209	-0.01883	1.209	-0.02724	1.179	-0.0594
1.208	-0.00682	1.208	-0.01056	1.208	-0.01887	1.208	-0.0273	1.178	-0.0596
1.207	-0.00684	1.207	-0.01058	1.207	-0.01892	1.207	-0.02737	1.177	-0.0597
1.206	-0.00687	1.206	-0.01061	1.206	-0.01896	1.206	-0.02744	1.176	-0.05985
1.205	-0.00688	1.205	-0.01065	1.205	-0.01901	1.205	-0.02749	1.175	-0.06
1.204	-0.00689	1.204	-0.01067	1.204	-0.01905	1.204	-0.02756	1.174	-0.06015
1.203	-0.0069	1.203	-0.0107	1.203	-0.0191	1.203	-0.02763	1.173	-0.06025
1.202	-0.00692	1.202	-0.01072	1.202	-0.01913	1.202	-0.02769	1.172	-0.0604
1.201	-0.00695	1.201	-0.01074	1.201	-0.01917	1.201	-0.02775	1.171	-0.06055
1.2	-0.00696	1.2	-0.01076	1.2	-0.01922	1.2	-0.02781	1.17	-0.0607
1.199	-0.00698	1.199	-0.01079	1.199	-0.01925	1.199	-0.02788	1.169	-0.06085
1.198	-0.00699	1.198	-0.01081	1.198	-0.0193	1.198	-0.02795	1.168	-0.06095
1.197	-0.00701	1.197	-0.01083	1.197	-0.01936	1.197	-0.02801	1.167	-0.0611
1.196	-0.00703	1.196	-0.01086	1.196	-0.01941	1.196	-0.02808	1.166	-0.06125
1.195	-0.00704	1.195	-0.01089	1.195	-0.01944	1.195	-0.02813	1.165	-0.0614
1.194	-0.00705	1.194	-0.01091	1.194	-0.01949	1.194	-0.02821	1.164	-0.06155
1.193	-0.00707	1.193	-0.01094	1.193	-0.01953	1.193	-0.02829	1.163	-0.0617
1.192	-0.00707	1.192	-0.01095	1.192	-0.01958	1.192	-0.02833	1.162	-0.0618
1.191	-0.00709	1.191	-0.01098	1.191	-0.01961	1.191	-0.02841	1.161	-0.06195
1.19	-0.00711	1.19	-0.011	1.19	-0.01966	1.19	-0.02849	1.16	-0.0621
1.189	-0.00711	1.189	-0.01103	1.189	-0.01971	1.189	-0.02855	1.159	-0.06225
1.188	-0.00713	1.188	-0.01105	1.188	-0.01976	1.188	-0.02862	1.158	-0.06235
1.187	-0.00715	1.187	-0.01108	1.187	-0.01979	1.187	-0.02867	1.157	-0.0625
1.186	-0.00715	1.186	-0.0111	1.186	-0.01983	1.186	-0.02875	1.156	-0.06265
1.185	-0.00716	1.185	-0.01112	1.185	-0.01988	1.185	-0.02883	1.155	-0.0628
1.184	-0.00718	1.184	-0.01115	1.184	-0.01992	1.184	-0.02889	1.154	-0.06295
1.183	-0.00719	1.183	-0.01117	1.183	-0.01998	1.183	-0.02897	1.153	-0.0631
1.182	-0.0072	1.182	-0.01119	1.182	-0.02002	1.182	-0.02902	1.152	-0.0632
1.181	-0.00722	1.181	-0.01121	1.181	-0.02007	1.181	-0.02909	1.151	-0.06335
1.18	-0.00724	1.18	-0.01124	1.18	-0.02011	1.18	-0.02917	1.15	-0.0635
1.179	-0.00726	1.179	-0.01125	1.179	-0.02015	1.179	-0.02922	1.149	-0.0636
1.178	-0.00729	1.178	-0.01128	1.178	-0.02021	1.178	-0.0293	1.148	-0.06375
1.177	-0.00731	1.177	-0.01131	1.177	-0.02025	1.177	-0.02938	1.147	-0.0639
1.176	-0.00733	1.176	-0.01133	1.176	-0.02028	1.176	-0.02944	1.146	-0.06405
1.175	-0.00736	1.175	-0.01135	1.175	-0.02034	1.175	-0.02953	1.145	-0.0642
1.174	-0.00738	1.174	-0.01138	1.174	-0.02038	1.174	-0.02958	1.144	-0.0643
1.173	-0.0074	1.173	-0.0114	1.173	-0.02042	1.173	-0.02964	1.143	-0.06445
1.172	-0.00742	1.172	-0.01142	1.172	-0.02048	1.172	-0.02971	1.142	-0.0646
1.171	-0.00744	1.171	-0.01145	1.171	-0.02053	1.171	-0.02976	1.141	-0.0647
1.17	-0.00746	1.17	-0.01147	1.17	-0.02057	1.17	-0.02986	1.14	-0.0649
1.169	-0.00748	1.169	-0.0115	1.169	-0.02062	1.169	-0.02993	1.139	-0.065
1.168	-0.00749	1.168	-0.01152	1.168	-0.02066	1.168	-0.03	1.138	-0.06515
1.167	-0.00752	1.167	-0.01155	1.167	-0.02071	1.167	-0.03007	1.137	-0.0653
1.166	-0.00753	1.166	-0.01157	1.166	-0.02075	1.166	-0.03013	1.136	-0.0654
1.165	-0.00756	1.165	-0.01159	1.165	-0.0208	1.165	-0.03019	1.135	-0.06555
1.164	-0.00756	1.164	-0.01163	1.164	-0.02087	1.164	-0.03029	1.134	-0.0657
1.163	-0.00758	1.163	-0.01164	1.163	-0.02091	1.163	-0.03033	1.133	-0.06585
1.162	-0.0076	1.162	-0.01167	1.162	-0.02094	1.162	-0.03043	1.132	-0.066
1.161	-0.00761	1.161	-0.0117	1.161	-0.021	1.161	-0.03049	1.131	-0.0661
1.16	-0.00762	1.16	-0.01171	1.16	-0.02105	1.16	-0.03057	1.13	-0.06625
1.159	-0.00764	1.159	-0.01174	1.159	-0.02109	1.159	-0.03064	1.129	-0.0664
1.158	-0.00765	1.158	-0.01176	1.158	-0.02114	1.158	-0.03071	1.128	-0.0665
1.157	-0.00766	1.157	-0.01179	1.157	-0.02119	1.157	-0.03078	1.127	-0.06665
1.156	-0.00768	1.156	-0.01182	1.156	-0.02124	1.156	-0.03086	1.126	-0.0668
1.155	-0.00768	1.155	-0.01185	1.155	-0.02128	1.155	-0.03093	1.125	-0.06695
1.154	-0.0077	1.154	-0.01187	1.154	-0.02133	1.154	-0.031	1.124	-0.0671
1.153	-0.00771	1.153	-0.0119	1.153	-0.02138	1.153	-0.03108	1.123	-0.06725
1.152	-0.00772	1.152	-0.01192	1.152	-0.02143	1.152	-0.03116	1.122	-0.06735
1.151	-0.00774	1.151	-0.01195	1.151	-0.0215	1.151	-0.03124	1.121	-0.0675
1.15	-0.00776	1.15	-0.01197	1.15	-0.02152	1.15	-0.03132	1.12	-0.06765
1.149	-0.00777	1.149	-0.012	1.149	-0.02159	1.149	-0.03138	1.119	-0.0678
1.148	-0.00779	1.148	-0.01203	1.148	-0.02163	1.148	-0.03146	1.118	-0.0679
1.147	-0.00781	1.147	-0.01206	1.147	-0.02168	1.147	-0.03153	1.117	-0.06805
1.146	-0.00783	1.146	-0.01208	1.146	-0.02173	1.146	-0.03161	1.116	-0.0682
1.145	-0.00784	1.145	-0.0121	1.145	-0.02179	1.145	-0.03168	1.115	-0.0683
1.144	-0.00787	1.144	-0.01212	1.144	-0.02181	1.144	-0.03176	1.114	-0.06845
1.143	-0.00789	1.143	-0.01215	1.143	-0.02188	1.143	-0.03184	1.113	-0.0686
1.142	-0.00791	1.142	-0.01217	1.142	-0.02192	1.142	-0.03191	1.112	-0.0687
1.141	-0.00793	1.141	-0.0122	1.141	-0.02197	1.141	-0.03199	1.111	-0.06885
1.14	-0.00795	1.14	-0.01223	1.14	-0.02203	1.14	-0.03206	1.11	-0.069
1.139	-0.00797	1.139	-0.01224	1.139	-0.02208	1.139	-0.03215	1.109	-0.06915
1.138	-0.00799	1.138	-0.01227	1.138	-0.02212	1.138	-0.03222	1.108	-0.0693
1.137	-0.00801	1.137	-0.0123	1.137	-0.02219	1.137	-0.0323	1.107	-0.0694
1.136	-0.00803	1.136	-0.01232	1.136	-0.02223	1.136	-0.03238	1.106	-0.06955
1.135	-0.00805	1.135	-0.01236	1.135	-0.02228	1.135	-0.03247	1.105	-0.0697
1.134	-0.00807	1.134	-0.01238	1.134	-0.02233	1.134	-0.03254	1.104	-0.06985
1.133	-0.00809	1.133	-0.01242	1.133	-0.02238	1.133	-0.03262	1.103	-0.07
1.132	-0.00811	1.132	-0.01244	1.132	-0.02243	1.132	-0.03269	1.102	-0.0701
1.131	-0.00812	1.131	-0.01247	1.131	-0.02249	1.131	-0.03277	1.101	-0.07025
1.13	-0.00815	1.13	-0.0125	1.13	-0.02254	1.13	-0.03287	1.1	-0.0704
1.129	-0.00816	1.129	-0.01253	1.129	-0.0226	1.129	-0.03295	1.099	-0.0705
1.128	-0.00818	1.128	-0.01255	1.128	-0.02265	1.128	-0.03302	1.098	-0.07065
1.127	-0.0082	1.127	-0.01258	1.127	-0.02271	1.127	-0.03311	1.097	-0.0708
1.126	-0.00821	1.126	-0.0126	1.126	-0.02276	1.126	-0.0332	1.096	-0.07095
1.125	-0.00822	1.125	-0.01264	1.125	-0.02281	1.125	-0.03327	1.095	-0.0711
1.124	-0.00825	1.124	-0.01265	1.124	-0.02286	1.124	-0.03336	1.094	-0.0712
1.123	-0.00826	1.123	-0.01266	1.123	-0.02292	1.123	-0.03343	1.093	-0.07135
1.122	-0.00827	1.122	-0.0127	1.122	-0.02297	1.122	-0.03351	1.092	-0.0715
1.121	-0.00828	1.121	-0.01272	1.121	-0.02303	1.121	-0.03361	1.091	-0.07165
1.12	-0.00831	1.12	-0.01275	1.12	-0.02309	1.12	-0.03368	1.09	-0.0718
1.119	-0.00832	1.119	-0.01278	1.119	-0.02314	1.119	-0.03376	1.089	-0.07195
1.118	-0.00834	1.118	-0.01281	1.118	-0.0232	1.118	-0.03382	1.088	-0.07205
1.117	-0.00835	1.117	-0.01283	1.117	-0.02324	1.117	-0.03391	1.087	-0.0722
1.116	-0.00837	1.116	-0.01285	1.116	-0.02331	1.116	-0.03401	1.086	-0.07235
1.115	-0.00839	1.115	-0.01286	1.115	-0.02336	1.115	-0.0341	1.085	-0.07245
1.114	-0.0084	1.114	-0.01288	1.114	-0.02341	1.114	-0.03419	1.084	-0.0726
1.113	-0.00842	1.113	-0.01292	1.113	-0.02346	1.113	-0.03426	1.083	-0.07275
1.112	-0.00844	1.112	-0.01295	1.112	-0.02353	1.112	-0.03434	1.082	-0.0729
1.111	-0.00845	1.111	-0.01299	1.111	-0.02358	1.111	-0.03444	1.081	-0.07305
1.11	-0.00847	1.11	-0.013	1.11	-0.02363	1.11	-0.03451	1.08	-0.0732
1.109	-0.00849	1.109	-0.01302	1.109	-0.02369	1.109	-0.03459	1.079	-0.07335
1.108	-0.00851	1.108	-0.01306	1.108	-0.02374	1.108	-0.03468	1.078	-0.0735
1.107	-0.00852	1.107	-0.01308	1.107	-0.0238	1.107	-0.03477	1.077	-0.0736
1.106	-0.00853	1.106	-0.01312	1.106	-0.02386	1.106	-0.03487	1.076	-0.07375
1.105	-0.00854	1.105	-0.01315	1.105	-0.02392	1.105	-0.03494	1.075	-0.0739
1.104	-0.00855	1.104	-0.01318	1.104	-0.02397	1.104	-0.03503	1.074	-0.07405
1.103	-0.00856	1.103	-0.01321	1.103	-0.02403	1.103	-0.03513	1.073	-0.0742
1.102	-0.00858	1.102	-0.01323	1.102	-0.02407	1.102	-0.03519	1.072	-0.0743
1.101	-0.0086	1.101	-0.01326	1.101	-0.02414	1.101	-0.0353	1.071	-0.07445
1.1	-0.00863	1.1	-0.01329	1.1	-0.02418	1.1	-0.03539	1.07	-0.0746
1.099	-0.00865	1.099	-0.01333	1.099	-0.02425	1.099	-0.03547	1.069	-0.07475
1.098	-0.00867	1.098	-0.01336	1.098	-0.02431	1.098	-0.03557	1.068	-0.0749
1.097	-0.0087	1.097	-0.0134	1.097	-0.02437	1.097	-0.03566	1.067	-0.07505
1.096	-0.00872	1.096	-0.01343	1.096	-0.02441	1.096	-0.03574	1.066	-0.0752
1.095	-0.00875	1.095	-0.01343	1.095	-0.02449	1.095	-0.03585	1.065	-0.07535
1.094	-0.00877	1.094	-0.01346	1.094	-0.02454	1.094	-0.03594	1.064	-0.07545
1.093	-0.00879	1.093	-0.01349	1.093	-0.0246	1.093	-0.03603	1.063	-0.07565
1.092	-0.00882	1.092	-0.01351	1.092	-0.02466	1.092	-0.03611	1.062	-0.07575
1.091	-0.00885	1.091	-0.01354	1.091	-0.02468	1.091	-0.0362	1.061	-0.0759
1.09	-0.00887	1.09	-0.01355	1.09	-0.02474	1.09	-0.03628	1.06	-0.07605
1.089	-0.00891	1.089	-0.01359	1.089	-0.0248	1.089	-0.03637	1.059	-0.0762
1.088	-0.00894	1.088	-0.01361	1.088	-0.02486	1.088	-0.03648	1.058	-0.07635
1.087	-0.00897	1.087	-0.01365	1.087	-0.02492	1.087	-0.03657	1.057	-0.0765
1.086	-0.00899	1.086	-0.01368	1.086	-0.02499	1.086	-0.03664	1.056	-0.07665
1.085	-0.00903	1.085	-0.01371	1.085	-0.02505	1.085	-0.03674	1.055	-0.0768
1.084	-0.00905	1.084	-0.01374	1.084	-0.02512	1.084	-0.03683	1.054	-0.07695
1.083	-0.00907	1.083	-0.01377	1.083	-0.02517	1.083	-0.03692	1.053	-0.0771
1.082	-0.00909	1.082	-0.01381	1.082	-0.02523	1.082	-0.03703	1.052	-0.07725
1.081	-0.00911	1.081	-0.01383	1.081	-0.0253	1.081	-0.03712	1.051	-0.0774
1.08	-0.00913	1.08	-0.01386	1.08	-0.02537	1.08	-0.03721	1.05	-0.07755
1.079	-0.00915	1.079	-0.01389	1.079	-0.02543	1.079	-0.03731	1.049	-0.0777
1.078	-0.00916	1.078	-0.01392	1.078	-0.02547	1.078	-0.0374	1.048	-0.07785
1.077	-0.00917	1.077	-0.01395	1.077	-0.02555	1.077	-0.03749	1.047	-0.078
1.076	-0.0092	1.076	-0.01396	1.076	-0.02562	1.076	-0.03759	1.046	-0.07815
1.075	-0.00921	1.075	-0.01399	1.075	-0.02567	1.075	-0.03768	1.045	-0.0783
1.074	-0.00923	1.074	-0.01402	1.074	-0.02574	1.074	-0.03779	1.044	-0.07845
1.073	-0.00925	1.073	-0.01405	1.073	-0.02579	1.073	-0.03787	1.043	-0.0786
1.072	-0.00927	1.072	-0.01408	1.072	-0.02586	1.072	-0.03797	1.042	-0.07875
1.071	-0.00928	1.071	-0.01412	1.071	-0.02589	1.071	-0.03806	1.041	-0.0789
1.07	-0.0093	1.07	-0.01415	1.07	-0.02596	1.07	-0.03816	1.04	-0.07905
1.069	-0.00933	1.069	-0.01418	1.069	-0.02604	1.069	-0.03823	1.039	-0.0792
1.068	-0.00935	1.068	-0.01421	1.068	-0.02609	1.068	-0.03834	1.038	-0.07935
1.067	-0.00937	1.067	-0.01425	1.067	-0.02615	1.067	-0.03845	1.037	-0.0795
1.066	-0.00939	1.066	-0.01428	1.066	-0.02623	1.066	-0.03853	1.036	-0.0797
1.065	-0.00942	1.065	-0.01432	1.065	-0.02629	1.065	-0.03862	1.035	-0.07985
1.064	-0.00944	1.064	-0.01435	1.064	-0.02635	1.064	-0.03872	1.034	-0.08
1.063	-0.00946	1.063	-0.01439	1.063	-0.02641	1.063	-0.03883	1.033	-0.08015
1.062	-0.00949	1.062	-0.01442	1.062	-0.02649	1.062	-0.03892	1.032	-0.0803
1.061	-0.00951	1.061	-0.01445	1.061	-0.02654	1.061	-0.03903	1.031	-0.08045
1.06	-0.00954	1.06	-0.01449	1.06	-0.02661	1.06	-0.03913	1.03	-0.08065
1.059	-0.00957	1.059	-0.01453	1.059	-0.02668	1.059	-0.03922	1.029	-0.0808
1.058	-0.00958	1.058	-0.01457	1.058	-0.02673	1.058	-0.03932	1.028	-0.08095
1.057	-0.00961	1.057	-0.01461	1.057	-0.02679	1.057	-0.03941	1.027	-0.0811
1.056	-0.00963	1.056	-0.01463	1.056	-0.02688	1.056	-0.03952	1.026	-0.08125
1.055	-0.00966	1.055	-0.01467	1.055	-0.02694	1.055	-0.03961	1.025	-0.08145
1.054	-0.00968	1.054	-0.0147	1.054	-0.02696	1.054	-0.03973	1.024	-0.0816
1.053	-0.00972	1.053	-0.01475	1.053	-0.02703	1.053	-0.03983	1.023	-0.08175
1.052	-0.00974	1.052	-0.01479	1.052	-0.02709	1.052	-0.03994	1.022	-0.0819
1.051	-0.00977	1.051	-0.01483	1.051	-0.02716	1.051	-0.04003	1.021	-0.08205
1.05	-0.00979	1.05	-0.01487	1.05	-0.02721	1.05	-0.04015	1.02	-0.08225
1.049	-0.00983	1.049	-0.0149	1.049	-0.02728	1.049	-0.04023	1.019	-0.0824
1.048	-0.00986	1.048	-0.01493	1.048	-0.02733	1.048	-0.04035	1.018	-0.08255
1.047	-0.00989	1.047	-0.01496	1.047	-0.02737	1.047	-0.04045	1.017	-0.0827
1.046	-0.00992	1.046	-0.015	1.046	-0.02743	1.046	-0.04055	1.016	-0.08285
1.045	-0.00996	1.045	-0.01504	1.045	-0.02751	1.045	-0.04066	1.015	-0.08305
1.044	-0.00999	1.044	-0.01509	1.044	-0.02758	1.044	-0.04077	1.014	-0.0832
1.043	-0.01002	1.043	-0.01507	1.043	-0.02764	1.043	-0.04085	1.013	-0.0834
1.042	-0.01006	1.042	-0.01512	1.042	-0.02771	1.042	-0.04097	1.012	-0.08355
1.041	-0.01008	1.041	-0.01515	1.041	-0.02778	1.041	-0.04108	1.011	-0.0837
1.04	-0.01012	1.04	-0.01518	1.04	-0.02784	1.04	-0.04118	1.01	-0.08385
1.039	-0.01015	1.039	-0.01521	1.039	-0.02792	1.039	-0.04129	1.009	-0.08405
1.038	-0.01018	1.038	-0.01526	1.038	-0.028	1.038	-0.0414	1.008	-0.0842
1.037	-0.01021	1.037	-0.0153	1.037	-0.02805	1.037	-0.04151	1.007	-0.0844
1.036	-0.01023	1.036	-0.01533	1.036	-0.02812	1.036	-0.04161	1.006	-0.08455
1.035	-0.01025	1.035	-0.01538	1.035	-0.02818	1.035	-0.04172	1.005	-0.0847
1.034	-0.01028	1.034	-0.01542	1.034	-0.02824	1.034	-0.04183	1.004	-0.0849
1.033	-0.0103	1.033	-0.01546	1.033	-0.02832	1.033	-0.04195	1.003	-0.08505
1.032	-0.01033	1.032	-0.01548	1.032	-0.02838	1.032	-0.04205	1.002	-0.0852
1.031	-0.01035	1.031	-0.01551	1.031	-0.02844	1.031	-0.04217	1.001	-0.0854
1.03	-0.01037	1.03	-0.01555	1.03	-0.02849	1.03	-0.04227	1	-0.08555
1.029	-0.01038	1.029	-0.01557	1.029	-0.02857	1.029	-0.04237	0.999	-0.08575
1.028	-0.0104	1.028	-0.01561	1.028	-0.02864	1.028	-0.04248	0.998	-0.0859
1.027	-0.01042	1.027	-0.01564	1.027	-0.0287	1.027	-0.0426	0.997	-0.08605
1.026	-0.01044	1.026	-0.01569	1.026	-0.02878	1.026	-0.04271	0.996	-0.08625
1.025	-0.01047	1.025	-0.01571	1.025	-0.02883	1.025	-0.04281	0.995	-0.0864
1.024	-0.01049	1.024	-0.01576	1.024	-0.0289	1.024	-0.04293	0.994	-0.0866
1.023	-0.01052	1.023	-0.0158	1.023	-0.02898	1.023	-0.04304	0.993	-0.08675
1.022	-0.01054	1.022	-0.01586	1.022	-0.02905	1.022	-0.04315	0.992	-0.0869
1.021	-0.01057	1.021	-0.0159	1.021	-0.02912	1.021	-0.04326	0.991	-0.0871
1.02	-0.01059	1.02	-0.01595	1.02	-0.0292	1.02	-0.04336	0.99	-0.0873
1.019	-0.01061	1.019	-0.01596	1.019	-0.02926	1.019	-0.04348	0.989	-0.08745
1.018	-0.01063	1.018	-0.01601	1.018	-0.0293	1.018	-0.04361	0.988	-0.08765
1.017	-0.01066	1.017	-0.01604	1.017	-0.02937	1.017	-0.04373	0.987	-0.0878
1.016	-0.01067	1.016	-0.01607	1.016	-0.02944	1.016	-0.04384	0.986	-0.088
1.015	-0.0107	1.015	-0.01613	1.015	-0.0295	1.015	-0.04396	0.985	-0.08815
1.014	-0.01071	1.014	-0.01618	1.014	-0.02958	1.014	-0.04407	0.984	-0.08835
1.013	-0.01073	1.013	-0.01623	1.013	-0.02966	1.013	-0.04418	0.983	-0.08855
1.012	-0.01075	1.012	-0.01623	1.012	-0.02971	1.012	-0.0443	0.982	-0.08875
1.011	-0.01078	1.011	-0.01627	1.011	-0.02979	1.011	-0.04441	0.981	-0.0889
1.01	-0.0108	1.01	-0.0163	1.01	-0.02987	1.01	-0.04453	0.98	-0.0891
1.009	-0.01083	1.009	-0.01633	1.009	-0.02994	1.009	-0.04466	0.979	-0.08925
1.008	-0.01084	1.008	-0.01636	1.008	-0.03001	1.008	-0.04475	0.978	-0.08945
1.007	-0.01087	1.007	-0.01641	1.007	-0.03007	1.007	-0.04489	0.977	-0.08965
1.006	-0.01089	1.006	-0.01644	1.006	-0.03015	1.006	-0.04499	0.976	-0.0898
1.005	-0.01092	1.005	-0.01647	1.005	-0.03021	1.005	-0.04511	0.975	-0.09
1.004	-0.01095	1.004	-0.0165	1.004	-0.03029	1.004	-0.04522	0.974	-0.0902
1.003	-0.01098	1.003	-0.01655	1.003	-0.03036	1.003	-0.04535	0.973	-0.0904
1.002	-0.01101	1.002	-0.01659	1.002	-0.03044	1.002	-0.04547	0.972	-0.09055
1.001	-0.01106	1.001	-0.01664	1.001	-0.03051	1.001	-0.04558	0.971	-0.09075
1	-0.01109	1	-0.01669	1	-0.03059	1	-0.0457	0.97	-0.09095
0.999	-0.01113	0.999	-0.01674	0.999	-0.03067	0.999	-0.04584	0.969	-0.09115
0.998	-0.01116	0.998	-0.01678	0.998	-0.03074	0.998	-0.04593	0.968	-0.0913
0.997	-0.01115	0.997	-0.01684	0.997	-0.03082	0.997	-0.04605	0.967	-0.0915
0.996	-0.01116	0.996	-0.0169	0.996	-0.0309	0.996	-0.04618	0.966	-0.0917
0.995	-0.01122	0.995	-0.01696	0.995	-0.03096	0.995	-0.0463	0.965	-0.0919
0.994	-0.01125	0.994	-0.017	0.994	-0.03105	0.994	-0.04642	0.964	-0.0921
0.993	-0.01129	0.993	-0.01707	0.993	-0.03113	0.993	-0.04654	0.963	-0.0923
0.992	-0.01133	0.992	-0.01712	0.992	-0.0312	0.992	-0.04665	0.962	-0.0925
0.991	-0.01135	0.991	-0.01717	0.991	-0.03124	0.991	-0.04681	0.961	-0.0927
0.99	-0.0114	0.99	-0.01722	0.99	-0.03133	0.99	-0.04693	0.96	-0.09285
0.989	-0.01143	0.989	-0.01728	0.989	-0.03141	0.989	-0.04704	0.959	-0.09305
0.988	-0.01146	0.988	-0.01734	0.988	-0.0315	0.988	-0.04716	0.958	-0.09325
0.987	-0.01149	0.987	-0.01739	0.987	-0.03157	0.987	-0.04731	0.957	-0.09345
0.986	-0.01151	0.986	-0.01746	0.986	-0.03165	0.986	-0.0474	0.956	-0.09365
0.985	-0.01154	0.985	-0.01749	0.985	-0.03175	0.985	-0.04754	0.955	-0.09385
0.984	-0.01158	0.984	-0.01754	0.984	-0.03182	0.984	-0.04768	0.954	-0.09405
0.983	-0.0116	0.983	-0.01759	0.983	-0.03191	0.983	-0.04781	0.953	-0.09425
0.982	-0.01164	0.982	-0.01764	0.982	-0.03199	0.982	-0.04793	0.952	-0.09445
0.981	-0.01167	0.981	-0.0177	0.981	-0.03206	0.981	-0.04803	0.951	-0.09465
0.98	-0.0117	0.98	-0.01776	0.98	-0.03216	0.98	-0.04816	0.95	-0.09485
0.979	-0.01172	0.979	-0.01782	0.979	-0.03222	0.979	-0.04828	0.949	-0.09505
0.978	-0.01174	0.978	-0.01787	0.978	-0.03231	0.978	-0.04842	0.948	-0.09525
0.977	-0.01176	0.977	-0.0179	0.977	-0.03239	0.977	-0.04854	0.947	-0.09545
0.976	-0.01178	0.976	-0.01798	0.976	-0.03248	0.976	-0.04868	0.946	-0.09565
0.975	-0.0118	0.975	-0.01802	0.975	-0.03258	0.975	-0.04882	0.945	-0.09585
0.974	-0.01183	0.974	-0.01809	0.974	-0.03264	0.974	-0.04894	0.944	-0.09605
0.973	-0.01186	0.973	-0.01815	0.973	-0.03272	0.973	-0.04908	0.943	-0.09625
0.972	-0.01189	0.972	-0.01817	0.972	-0.03279	0.972	-0.0492	0.942	-0.09645
[truncated: 3,955 more rows]

## Sheet: Figure 4e
0.1 mV s-1		0.2 mV s-1		0.5 mV s-1		1 mV s-1		2 mV s-1
2.97	0.1274	3	0.4866	2.98	0.2547	2.97	0.2685	2.98	0.3477
2.969	0.1234	2.999	0.3563	2.979	0.2437	2.969	0.2599	2.979	0.3367
2.968	0.1196	2.998	0.296	2.978	0.2333	2.968	0.2513	2.978	0.326
2.967	0.116	2.997	0.2599	2.977	0.2241	2.967	0.2437	2.977	0.3159
2.966	0.1127	2.996	0.2348	2.976	0.2152	2.966	0.2363	2.976	0.3064
2.965	0.1093	2.995	0.2159	2.975	0.207	2.965	0.229	2.975	0.2972
2.964	0.1061	2.994	0.2012	2.974	0.1993	2.964	0.222	2.974	0.2887
2.963	0.1032	2.993	0.1889	2.973	0.1923	2.963	0.2152	2.973	0.2804
2.962	0.1001	2.992	0.1788	2.972	0.1856	2.962	0.2091	2.972	0.2727
2.961	0.09726	2.991	0.1703	2.971	0.1788	2.961	0.203	2.971	0.2648
2.96	0.09476	2.99	0.1626	2.97	0.1724	2.96	0.1969	2.97	0.2571
2.959	0.09203	2.989	0.1559	2.969	0.1669	2.959	0.1914	2.969	0.2504
2.958	0.08949	2.988	0.1501	2.968	0.1614	2.958	0.1859	2.968	0.2437
2.957	0.08723	2.987	0.1443	2.967	0.1562	2.957	0.1807	2.967	0.2373
2.956	0.08491	2.986	0.1384	2.966	0.1513	2.956	0.1755	2.966	0.2311
2.955	0.08267	2.985	0.1339	2.965	0.1467	2.955	0.1706	2.965	0.225
2.954	0.08062	2.984	0.1298	2.964	0.1407	2.954	0.166	2.964	0.2192
2.953	0.07851	2.983	0.1259	2.963	0.1364	2.953	0.1611	2.963	0.2137
2.952	0.07634	2.982	0.1222	2.962	0.1323	2.952	0.1571	2.962	0.2082
2.951	0.07463	2.981	0.1189	2.961	0.1283	2.951	0.1525	2.961	0.203
2.95	0.07255	2.98	0.1156	2.96	0.1244	2.95	0.1486	2.96	0.1981
2.949	0.07086	2.979	0.1125	2.959	0.1209	2.949	0.143	2.959	0.1932
2.948	0.06906	2.978	0.1097	2.958	0.1175	2.948	0.1392	2.958	0.1883
2.947	0.06738	2.977	0.1069	2.957	0.1142	2.947	0.1356	2.957	0.184
2.946	0.06573	2.976	0.1041	2.956	0.111	2.946	0.1317	2.956	0.1798
2.945	0.0641	2.975	0.1016	2.955	0.1078	2.945	0.1285	2.955	0.1752
2.944	0.06239	2.974	0.09919	2.954	0.1049	2.944	0.1245	2.954	0.1712
2.943	0.06077	2.973	0.09699	2.953	0.1018	2.943	0.1214	2.953	0.1669
2.942	0.0593	2.972	0.09466	2.952	0.0991	2.942	0.1183	2.952	0.1629
2.941	0.05799	2.971	0.09252	2.951	0.09641	2.941	0.115	2.951	0.1593
2.94	0.05661	2.97	0.09044	2.95	0.09384	2.94	0.1123	2.95	0.1556
2.939	0.0552	2.969	0.08845	2.949	0.09121	2.939	0.109	2.949	0.1516
2.938	0.05389	2.968	0.08637	2.948	0.08882	2.938	0.1062	2.948	0.1482
2.937	0.05269	2.967	0.08457	2.947	0.0865	2.937	0.1036	2.947	0.1435
2.936	0.05135	2.966	0.08276	2.946	0.08414	2.936	0.1008	2.946	0.1401
2.935	0.05022	2.965	0.08087	2.945	0.08197	2.935	0.098	2.945	0.1368
2.934	0.04905	2.964	0.07925	2.944	0.07967	2.934	0.09558	2.944	0.1334
2.933	0.0478	2.963	0.0775	2.943	0.07756	2.933	0.09295	2.943	0.1304
2.932	0.04685	2.962	0.07588	2.942	0.07554	2.932	0.09059	2.942	0.1273
2.931	0.04572	2.961	0.07432	2.941	0.07365	2.931	0.08836	2.941	0.1244
2.93	0.04483	2.96	0.07282	2.94	0.07172	2.93	0.08598	2.94	0.1215
2.929	0.0437	2.959	0.07126	2.939	0.06982	2.929	0.08362	2.939	0.1187
2.928	0.04269	2.958	0.06982	2.938	0.06811	2.928	0.08157	2.938	0.116
2.927	0.0418	2.957	0.06842	2.937	0.06625	2.927	0.07934	2.937	0.1133
2.926	0.04083	2.956	0.06704	2.936	0.06456	2.926	0.07717	2.936	0.1106
2.925	0.03997	2.955	0.06563	2.935	0.06285	2.925	0.07515	2.935	0.1082
2.924	0.03908	2.954	0.06435	2.934	0.06135	2.924	0.07316	2.934	0.1056
2.923	0.03813	2.953	0.0631	2.933	0.05976	2.923	0.07111	2.933	0.1031
2.922	0.03737	2.952	0.06175	2.932	0.05817	2.922	0.06937	2.932	0.1007
2.921	0.03645	2.951	0.06043	2.931	0.05676	2.921	0.06735	2.931	0.09852
2.92	0.03563	2.95	0.05924	2.93	0.05533	2.92	0.06551	2.93	0.09604
2.919	0.03483	2.949	0.05796	2.929	0.05389	2.919	0.06386	2.929	0.09384
2.918	0.03397	2.948	0.05676	2.928	0.05254	2.918	0.06205	2.928	0.0917
2.917	0.03321	2.947	0.05566	2.927	0.0511	2.917	0.06028	2.927	0.08949
2.916	0.03254	2.946	0.05447	2.926	0.04997	2.916	0.05869	2.926	0.08732
2.915	0.03177	2.945	0.05346	2.925	0.0486	2.915	0.05698	2.925	0.08527
2.914	0.0311	2.944	0.05227	2.924	0.04722	2.914	0.05557	2.924	0.08328
2.913	0.03043	2.943	0.05126	2.923	0.046	2.913	0.05383	2.923	0.08117
2.912	0.02972	2.942	0.05013	2.922	0.04496	2.912	0.05245	2.922	0.07928
2.911	0.02896	2.941	0.04924	2.921	0.0437	2.911	0.05071	2.921	0.07744
2.91	0.02835	2.94	0.0482	2.92	0.04257	2.91	0.04954	2.92	0.07548
2.909	0.02767	2.939	0.04713	2.919	0.04141	2.909	0.04805	2.919	0.07371
2.908	0.02706	2.938	0.04627	2.918	0.04028	2.908	0.04673	2.918	0.07184
2.907	0.02645	2.937	0.04529	2.917	0.03924	2.907	0.04517	2.917	0.07001
2.906	0.0259	2.936	0.04428	2.916	0.0382	2.906	0.04404	2.916	0.06826
2.905	0.02523	2.935	0.04346	2.915	0.03716	2.905	0.04278	2.915	0.06664
2.904	0.02467	2.934	0.04257	2.914	0.03612	2.904	0.04128	2.914	0.06487
2.903	0.02406	2.933	0.04165	2.913	0.03532	2.903	0.04024	2.913	0.06328
2.902	0.02357	2.932	0.04086	2.912	0.03428	2.902	0.03893	2.912	0.06166
2.901	0.02302	2.931	0.04003	2.911	0.03333	2.901	0.03774	2.911	0.06007
2.9	0.02263	2.93	0.0392	2.91	0.03244	2.9	0.03664	2.91	0.05854
2.899	0.02207	2.929	0.03841	2.909	0.03159	2.899	0.0355	2.909	0.05704
2.898	0.02152	2.928	0.03755	2.908	0.03076	2.898	0.03425	2.908	0.0556
2.897	0.02103	2.927	0.03682	2.907	0.02978	2.897	0.03324	2.907	0.0541
2.896	0.02055	2.926	0.03605	2.906	0.02914	2.896	0.03217	2.906	0.05273
2.895	0.02003	2.925	0.03532	2.905	0.02822	2.895	0.03116	2.905	0.05135
2.894	0.0196	2.924	0.03452	2.904	0.02746	2.894	0.03021	2.904	0.04988
2.893	0.01905	2.923	0.03385	2.903	0.02672	2.893	0.0289	2.903	0.0485
2.892	0.01859	2.922	0.03312	2.902	0.02587	2.892	0.02801	2.902	0.04719
2.891	0.01822	2.921	0.03244	2.901	0.02516	2.891	0.02697	2.901	0.04575
2.89	0.01779	2.92	0.03171	2.9	0.02443	2.89	0.02608	2.9	0.04453
2.889	0.01727	2.919	0.0311	2.899	0.02373	2.889	0.0251	2.899	0.04315
2.888	0.01684	2.918	0.03043	2.898	0.02302	2.888	0.02431	2.898	0.04193
2.887	0.01648	2.917	0.02975	2.897	0.02232	2.887	0.02345	2.897	0.0407
2.886	0.01611	2.916	0.02914	2.896	0.02171	2.886	0.0222	2.896	0.03954
2.885	0.01577	2.915	0.02853	2.895	0.021	2.885	0.02159	2.895	0.03835
2.884	0.01538	2.914	0.02789	2.894	0.02036	2.884	0.02079	2.894	0.03709
2.883	0.01498	2.913	0.02727	2.893	0.01963	2.883	0.01999	2.893	0.03584
2.882	0.01467	2.912	0.02666	2.892	0.01914	2.882	0.01914	2.892	0.0348
2.881	0.0142	2.911	0.02611	2.891	0.0184	2.881	0.01828	2.891	0.03361
2.88	0.01385	2.91	0.02559	2.89	0.01791	2.88	0.01767	2.89	0.0326
2.879	0.01349	2.909	0.02507	2.889	0.01733	2.879	0.01681	2.889	0.03156
2.878	0.01319	2.908	0.02449	2.888	0.01675	2.878	0.01596	2.888	0.03043
2.877	0.01285	2.907	0.02391	2.887	0.01608	2.877	0.01528	2.887	0.02932
2.876	0.01247	2.906	0.02336	2.886	0.01571	2.876	0.01467	2.886	0.02835
2.875	0.01219	2.905	0.02284	2.885	0.01504	2.875	0.01377	2.885	0.02721
2.874	0.01195	2.904	0.02232	2.884	0.01458	2.874	0.01297	2.884	0.0263
2.873	0.01152	2.903	0.02183	2.883	0.01399	2.873	0.01235	2.883	0.02532
2.872	0.01119	2.902	0.02134	2.882	0.01346	2.872	0.01161	2.882	0.02431
2.871	0.01091	2.901	0.02079	2.881	0.01295	2.871	0.01105	2.881	0.02339
2.87	0.01064	2.9	0.02036	2.88	0.01253	2.87	0.01037	2.88	0.02259
2.869	0.01029	2.899	0.01984	2.879	0.0121	2.869	0.00969	2.879	0.02159
2.868	0.00999	2.898	0.01938	2.878	0.01162	2.868	0.00907	2.878	0.02061
2.867	0.00993	2.897	0.01899	2.877	0.01115	2.867	0.00885	2.877	0.01981
2.866	0.00948	2.896	0.01847	2.876	0.01071	2.866	0.00825	2.876	0.01895
2.865	0.00936	2.895	0.01801	2.875	0.01028	2.865	0.00748	2.875	0.01798
2.864	0.009	2.894	0.01755	2.874	0.00978	2.864	0.00694	2.874	0.01709
2.863	0.00877	2.893	0.01715	2.873	0.00941	2.863	0.00639	2.873	0.01626
2.862	0.00846	2.892	0.01681	2.872	0.00895	2.862	0.00571	2.872	0.01534
2.861	0.00827	2.891	0.01639	2.871	0.00866	2.861	0.00508	2.871	0.01464
2.86	0.00805	2.89	0.01596	2.87	0.00813	2.86	0.00461	2.87	0.01385
2.859	0.00782	2.889	0.01559	2.869	0.00773	2.859	0.00403	2.869	0.01281
2.858	0.00758	2.888	0.01519	2.868	0.0074	2.858	0.00353	2.868	0.01213
2.857	0.00734	2.887	0.01479	2.867	0.00724	2.857	0.00303	2.867	0.01195
2.856	0.00711	2.886	0.01437	2.866	0.00679	2.856	0.00248	2.866	0.01092
2.855	0.00692	2.885	0.01401	2.865	0.00644	2.855	0.00207	2.865	0.01014
2.854	0.00677	2.884	0.01367	2.864	0.00597	2.854	0.00161	2.864	0.00936
2.853	0.00653	2.883	0.0133	2.863	0.00566	2.853	0.00109	2.863	0.0086
2.852	0.0063	2.882	0.01296	2.862	0.00529	2.852	0.000523	2.862	0.00778
2.851	0.00618	2.881	0.01261	2.861	0.00496	2.851	0.0001192	2.861	0.00707
2.85	0.00594	2.88	0.01233	2.86	0.00466	2.85	-0.0002925	2.86	0.00639
2.849	0.00573	2.879	0.01197	2.859	0.00425	2.849	-0.0009061	2.859	0.00563
2.848	0.00553	2.878	0.01162	2.858	0.00396	2.848	-0.0011	2.858	0.00496
2.847	0.00531	2.877	0.01139	2.857	0.00359	2.847	-0.00178	2.857	0.00435
2.846	0.00512	2.876	0.01103	2.856	0.00324	2.846	-0.00222	2.856	0.00352
2.845	0.00491	2.875	0.01077	2.855	0.00303	2.845	-0.00257	2.855	0.00306
2.844	0.00479	2.874	0.01041	2.854	0.00281	2.844	-0.00308	2.854	0.00243
2.843	0.00459	2.873	0.01012	2.853	0.00237	2.843	-0.00354	2.853	0.00168
2.842	0.00438	2.872	0.00983	2.852	0.00218	2.842	-0.00393	2.852	0.00109
2.841	0.00425	2.871	0.00956	2.851	0.00186	2.841	-0.00417	2.851	0.000559
2.84	0.00408	2.87	0.0093	2.85	0.00147	2.84	-0.00487	2.85	-0.000386
2.839	0.00391	2.869	0.00894	2.849	0.00123	2.839	-0.00505	2.849	-0.000929
2.838	0.00375	2.868	0.00876	2.848	0.0009288	2.838	-0.00554	2.848	-0.00158
2.837	0.00354	2.867	0.00858	2.847	0.0006141	2.837	-0.00587	2.847	-0.00218
2.836	0.00343	2.866	0.00826	2.846	0.000367	2.836	-0.00634	2.846	-0.00272
2.835	0.00324	2.865	0.00797	2.845	0.0001149	2.835	-0.00667	2.845	-0.00315
2.834	0.00316	2.864	0.00776	2.844	-0.0001371	2.834	-0.00712	2.844	-0.00371
2.833	0.00302	2.863	0.00751	2.843	-0.0004574	2.833	-0.00743	2.843	-0.00429
2.832	0.0027	2.862	0.0072	2.842	-0.0007789	2.832	-0.00782	2.842	-0.00497
2.831	0.00278	2.861	0.00699	2.841	-0.0009386	2.831	-0.00818	2.841	-0.00554
2.83	0.00261	2.86	0.00676	2.84	-0.00123	2.83	-0.00849	2.84	-0.00608
2.829	0.00248	2.859	0.00652	2.839	-0.00145	2.829	-0.00886	2.839	-0.00651
2.828	0.00238	2.858	0.0063	2.838	-0.00165	2.828	-0.00912	2.838	-0.00704
2.827	0.00214	2.857	0.00612	2.837	-0.00198	2.827	-0.00957	2.837	-0.00766
2.826	0.00211	2.856	0.00583	2.836	-0.0022	2.826	-0.00992	2.836	-0.00814
2.825	0.00197	2.855	0.00567	2.835	-0.00246	2.825	-0.01026	2.835	-0.00865
2.824	0.00174	2.854	0.00549	2.834	-0.00273	2.824	-0.01067	2.834	-0.00921
2.823	0.00161	2.853	0.00517	2.833	-0.00293	2.823	-0.01079	2.833	-0.00963
2.822	0.00152	2.852	0.00505	2.832	-0.00311	2.822	-0.01122	2.832	-0.0101
2.821	0.00147	2.851	0.00481	2.831	-0.00327	2.821	-0.0116	2.831	-0.01064
2.82	0.00128	2.85	0.00462	2.83	-0.00355	2.82	-0.01196	2.83	-0.01112
2.819	0.00126	2.849	0.00444	2.829	-0.00368	2.819	-0.01211	2.829	-0.01146
2.818	0.00108	2.848	0.0042	2.828	-0.00388	2.818	-0.0126	2.828	-0.01194
2.817	0.0009427	2.847	0.00403	2.827	-0.00414	2.817	-0.01285	2.827	-0.01255
2.816	0.0008855	2.846	0.00387	2.826	-0.00439	2.816	-0.01325	2.826	-0.01294
2.815	0.0008163	2.845	0.0037	2.825	-0.00453	2.815	-0.01344	2.825	-0.01344
2.814	0.0007044	2.844	0.00354	2.824	-0.00476	2.814	-0.01387	2.824	-0.01395
2.813	0.0005875	2.843	0.00336	2.823	-0.00504	2.813	-0.01404	2.823	-0.01435
2.812	0.0004933	2.842	0.00313	2.822	-0.00517	2.812	-0.01431	2.822	-0.01478
2.811	0.0004177	2.841	0.00297	2.821	-0.00537	2.811	-0.01473	2.821	-0.01533
2.81	0.0003348	2.84	0.00282	2.82	-0.00553	2.81	-0.01497	2.82	-0.0157
2.809	0.0003073	2.839	0.00263	2.819	-0.00567	2.809	-0.01532	2.819	-0.0161
2.808	0.0001547	2.838	0.0025	2.818	-0.00595	2.808	-0.01559	2.818	-0.01658
2.807	0.0001369	2.837	0.00236	2.817	-0.0061	2.807	-0.01573	2.817	-0.01697
2.806	4.91e-05	2.836	0.00215	2.816	-0.00636	2.806	-0.01598	2.816	-0.0176
2.805	-0.0001797	2.835	0.00205	2.815	-0.00653	2.805	-0.01634	2.815	-0.01793
2.804	-0.0001849	2.834	0.00189	2.814	-0.00668	2.804	-0.0166	2.814	-0.01834
2.803	-0.0002304	2.833	0.00176	2.813	-0.00685	2.803	-0.01672	2.813	-0.01871
2.802	-0.0003051	2.832	0.00161	2.812	-0.00697	2.802	-0.017	2.812	-0.01909
2.801	-0.0003849	2.831	0.00144	2.811	-0.00721	2.801	-0.0173	2.811	-0.01959
2.8	-0.0004495	2.83	0.0013	2.81	-0.00736	2.8	-0.01749	2.81	-0.01995
2.799	-0.000436	2.829	0.00121	2.809	-0.00748	2.799	-0.01796	2.809	-0.0204
2.798	-0.000666	2.828	0.00105	2.808	-0.00776	2.798	-0.01805	2.808	-0.02077
2.797	-0.0007294	2.827	0.0009149	2.807	-0.0079	2.797	-0.01837	2.807	-0.02113
2.796	-0.0007125	2.826	0.0007737	2.806	-0.00797	2.796	-0.01859	2.806	-0.02147
2.795	-0.000782	2.825	0.0006571	2.805	-0.00816	2.795	-0.01881	2.805	-0.02197
2.794	-0.0007835	2.824	0.0004925	2.804	-0.00827	2.794	-0.01904	2.804	-0.02223
2.793	-0.0009031	2.823	0.0003713	2.803	-0.00842	2.793	-0.01942	2.803	-0.0225
2.792	-0.00101	2.822	0.0002772	2.802	-0.0086	2.792	-0.01946	2.802	-0.02298
2.791	-0.00109	2.821	0.0001356	2.801	-0.00873	2.791	-0.01973	2.801	-0.02338
2.79	-0.00115	2.82	1.3e-05	2.8	-0.00891	2.79	-0.02006	2.8	-0.0237
2.789	-0.00119	2.819	-7.41e-05	2.799	-0.00901	2.789	-0.02043	2.799	-0.02407
2.788	-0.0012	2.818	-0.000215	2.798	-0.00921	2.788	-0.02042	2.798	-0.02444
2.787	-0.00127	2.817	-0.000256	2.797	-0.0094	2.787	-0.02081	2.797	-0.02483
2.786	-0.00135	2.816	-0.000384	2.796	-0.00946	2.786	-0.02091	2.796	-0.02518
2.785	-0.00146	2.815	-0.000504	2.795	-0.00967	2.785	-0.02113	2.795	-0.02554
2.784	-0.0015	2.814	-0.0005932	2.794	-0.00976	2.784	-0.02136	2.794	-0.02583
2.783	-0.00159	2.813	-0.000696	2.793	-0.00991	2.783	-0.02151	2.793	-0.02617
2.782	-0.0017	2.812	-0.0008233	2.792	-0.01011	2.782	-0.02177	2.792	-0.02666
2.781	-0.00172	2.811	-0.0009152	2.791	-0.01022	2.781	-0.02191	2.791	-0.02693
2.78	-0.00177	2.81	-0.00101	2.79	-0.01043	2.78	-0.02213	2.79	-0.02731
2.779	-0.00186	2.809	-0.00113	2.789	-0.01051	2.779	-0.02251	2.789	-0.02772
2.778	-0.00179	2.808	-0.00121	2.788	-0.01063	2.778	-0.02251	2.788	-0.02796
2.777	-0.0019	2.807	-0.00124	2.787	-0.01078	2.777	-0.02268	2.787	-0.02824
2.776	-0.00197	2.806	-0.00135	2.786	-0.01087	2.776	-0.02292	2.786	-0.02858
2.775	-0.00206	2.805	-0.00142	2.785	-0.01106	2.775	-0.02307	2.785	-0.02896
2.774	-0.0021	2.804	-0.00157	2.784	-0.01114	2.774	-0.02329	2.784	-0.0293
2.773	-0.00219	2.803	-0.00162	2.783	-0.01124	2.773	-0.0236	2.783	-0.02962
2.772	-0.00236	2.802	-0.00172	2.782	-0.01142	2.772	-0.02367	2.782	-0.02971
2.771	-0.00234	2.801	-0.00178	2.781	-0.01146	2.771	-0.02397	2.781	-0.02996
2.77	-0.00241	2.8	-0.00186	2.78	-0.01154	2.77	-0.02409	2.78	-0.03026
2.769	-0.00248	2.799	-0.00193	2.779	-0.01175	2.769	-0.02448	2.779	-0.03066
2.768	-0.00252	2.798	-0.00201	2.778	-0.01173	2.768	-0.02436	2.778	-0.03081
2.767	-0.00258	2.797	-0.00212	2.777	-0.01194	2.767	-0.02464	2.777	-0.03112
2.766	-0.0027	2.796	-0.00218	2.776	-0.01207	2.766	-0.02481	2.776	-0.03152
2.765	-0.00276	2.795	-0.00229	2.775	-0.01216	2.765	-0.02517	2.775	-0.03173
2.764	-0.00272	2.794	-0.00233	2.774	-0.01229	2.764	-0.02539	2.774	-0.03204
2.763	-0.00288	2.793	-0.0024	2.773	-0.01239	2.763	-0.02541	2.773	-0.03241
2.762	-0.00286	2.792	-0.00248	2.772	-0.01244	2.762	-0.02567	2.772	-0.03268
2.761	-0.00293	2.791	-0.0025	2.771	-0.01262	2.761	-0.02575	2.771	-0.03299
2.76	-0.00294	2.79	-0.00261	2.77	-0.01271	2.76	-0.02593	2.77	-0.03332
2.759	-0.00306	2.789	-0.00269	2.769	-0.0128	2.759	-0.02606	2.769	-0.03357
2.758	-0.00309	2.788	-0.00273	2.768	-0.01285	2.758	-0.02629	2.768	-0.03375
2.757	-0.00324	2.787	-0.0028	2.767	-0.01298	2.757	-0.02637	2.767	-0.03409
2.756	-0.00326	2.786	-0.00289	2.766	-0.01315	2.756	-0.02656	2.766	-0.03439
2.755	-0.00331	2.785	-0.00292	2.765	-0.01337	2.755	-0.02674	2.765	-0.03488
2.754	-0.00338	2.784	-0.00299	2.764	-0.01338	2.754	-0.02695	2.764	-0.03507
2.753	-0.00348	2.783	-0.00305	2.763	-0.01349	2.753	-0.027	2.763	-0.03543
2.752	-0.00346	2.782	-0.00311	2.762	-0.01355	2.752	-0.02718	2.762	-0.03559
2.751	-0.00354	2.781	-0.00317	2.761	-0.01364	2.751	-0.02732	2.761	-0.03583
2.75	-0.00372	2.78	-0.0032	2.76	-0.0138	2.75	-0.02741	2.76	-0.03617
2.749	-0.00369	2.779	-0.00331	2.759	-0.01384	2.749	-0.02756	2.759	-0.03641
2.748	-0.00371	2.778	-0.00335	2.758	-0.01394	2.748	-0.02777	2.758	-0.0366
2.747	-0.00383	2.777	-0.00339	2.757	-0.01398	2.747	-0.02809	2.757	-0.03696
2.746	-0.00383	2.776	-0.00347	2.756	-0.01409	2.746	-0.02807	2.756	-0.03718
2.745	-0.00386	2.775	-0.00352	2.755	-0.01416	2.745	-0.02835	2.755	-0.03736
2.744	-0.00398	2.774	-0.00357	2.754	-0.01432	2.744	-0.02855	2.754	-0.03767
2.743	-0.00396	2.773	-0.00366	2.753	-0.0144	2.743	-0.02861	2.753	-0.03791
2.742	-0.00407	2.772	-0.0037	2.752	-0.01442	2.742	-0.02868	2.752	-0.03803
2.741	-0.00408	2.771	-0.00376	2.751	-0.01464	2.741	-0.02882	2.751	-0.0384
2.74	-0.00415	2.77	-0.00383	2.75	-0.01459	2.74	-0.02921	2.75	-0.03861
2.739	-0.00434	2.769	-0.00388	2.749	-0.01467	2.739	-0.02925	2.749	-0.03886
2.738	-0.00431	2.768	-0.00393	2.748	-0.01482	2.738	-0.02948	2.748	-0.03907
2.737	-0.0043	2.767	-0.00404	2.747	-0.01494	2.737	-0.02957	2.747	-0.0395
2.736	-0.00446	2.766	-0.00406	2.746	-0.01503	2.736	-0.0296	2.746	-0.03969
2.735	-0.00442	2.765	-0.00417	2.745	-0.0151	2.735	-0.02989	2.745	-0.03984
2.734	-0.00458	2.764	-0.00415	2.744	-0.01524	2.734	-0.02968	2.744	-0.04017
2.733	-0.00461	2.763	-0.00427	2.743	-0.01524	2.733	-0.02999	2.743	-0.04039
2.732	-0.00468	2.762	-0.00433	2.742	-0.01536	2.732	-0.03008	2.742	-0.0406
2.731	-0.00466	2.761	-0.00431	2.741	-0.01547	2.731	-0.03026	2.741	-0.04094
2.73	-0.00481	2.76	-0.00443	2.74	-0.01558	2.73	-0.03026	2.74	-0.04109
2.729	-0.00478	2.759	-0.00447	2.739	-0.01568	2.729	-0.03039	2.739	-0.04149
2.728	-0.00493	2.758	-0.00453	2.738	-0.0158	2.728	-0.03066	2.738	-0.04177
2.727	-0.00493	2.757	-0.00463	2.737	-0.0158	2.727	-0.03072	2.737	-0.04192
2.726	-0.00504	2.756	-0.00463	2.736	-0.0159	2.726	-0.03078	2.736	-0.0421
2.725	-0.00502	2.755	-0.00469	2.735	-0.01594	2.725	-0.031	2.735	-0.04235
2.724	-0.00504	2.754	-0.00478	2.734	-0.01607	2.724	-0.03103	2.734	-0.04262
2.723	-0.00504	2.753	-0.00479	2.733	-0.01618	2.723	-0.03127	2.733	-0.04284
2.722	-0.00516	2.752	-0.00486	2.732	-0.01613	2.722	-0.03133	2.732	-0.04302
2.721	-0.00528	2.751	-0.00494	2.731	-0.01633	2.721	-0.03155	2.731	-0.04333
2.72	-0.00529	2.75	-0.00499	2.73	-0.01635	2.72	-0.03155	2.73	-0.04345
2.719	-0.00534	2.749	-0.00501	2.729	-0.01642	2.719	-0.03179	2.729	-0.04363
2.718	-0.00536	2.748	-0.00508	2.728	-0.01659	2.718	-0.03185	2.728	-0.04403
2.717	-0.00546	2.747	-0.00518	2.727	-0.0166	2.717	-0.03195	2.727	-0.04412
2.716	-0.00549	2.746	-0.00523	2.726	-0.01665	2.716	-0.03222	2.726	-0.04424
2.715	-0.00557	2.745	-0.00529	2.725	-0.01682	2.715	-0.03225	2.725	-0.04467
2.714	-0.0056	2.744	-0.00537	2.724	-0.01681	2.714	-0.03244	2.724	-0.04479
2.713	-0.00567	2.743	-0.00536	2.723	-0.01694	2.713	-0.03256	2.723	-0.04498
2.712	-0.00577	2.742	-0.00543	2.722	-0.01701	2.712	-0.03293	2.722	-0.04528
2.711	-0.00574	2.741	-0.00551	2.721	-0.01706	2.711	-0.03265	2.721	-0.04547
2.71	-0.0058	2.74	-0.0056	2.72	-0.0172	2.71	-0.03296	2.72	-0.04571
2.709	-0.00585	2.739	-0.00564	2.719	-0.01733	2.709	-0.03308	2.719	-0.0459
2.708	-0.00591	2.738	-0.00569	2.718	-0.01729	2.708	-0.03308	2.718	-0.04617
2.707	-0.00603	2.737	-0.00578	2.717	-0.01731	2.707	-0.03345	2.717	-0.04635
2.706	-0.00598	2.736	-0.00578	2.716	-0.0175	2.706	-0.03341	2.716	-0.04645
2.705	-0.00601	2.735	-0.0058	2.715	-0.01752	2.705	-0.0336	2.715	-0.04678
2.704	-0.00609	2.734	-0.00593	2.714	-0.0176	2.704	-0.03369	2.714	-0.04706
2.703	-0.00616	2.733	-0.00598	2.713	-0.01772	2.703	-0.03372	2.713	-0.04727
2.702	-0.00624	2.732	-0.00602	2.712	-0.01776	2.702	-0.03409	2.712	-0.04758
2.701	-0.00615	2.731	-0.00612	2.711	-0.01784	2.701	-0.03384	2.711	-0.04767
2.7	-0.00621	2.73	-0.00612	2.71	-0.01791	2.7	-0.03409	2.71	-0.04782
2.699	-0.00632	2.729	-0.0062	2.709	-0.01806	2.699	-0.03427	2.709	-0.0481
2.698	-0.00638	2.728	-0.00626	2.708	-0.01805	2.698	-0.0343	2.708	-0.04828
2.697	-0.00647	2.727	-0.0063	2.707	-0.01818	2.697	-0.03445	2.707	-0.04853
2.696	-0.00653	2.726	-0.00636	2.706	-0.01824	2.696	-0.03473	2.706	-0.04877
2.695	-0.00655	2.725	-0.00642	2.705	-0.01833	2.695	-0.03467	2.705	-0.04895
2.694	-0.00654	2.724	-0.00645	2.704	-0.01839	2.694	-0.03494	2.704	-0.04908
2.693	-0.00654	2.723	-0.00649	2.703	-0.01842	2.693	-0.03497	2.703	-0.04929
2.692	-0.0066	2.722	-0.00657	2.702	-0.01855	2.692	-0.03501	2.702	-0.04957
2.691	-0.00664	2.721	-0.00665	2.701	-0.01853	2.691	-0.03525	2.701	-0.04966
2.69	-0.00673	2.72	-0.00671	2.7	-0.01856	2.69	-0.03531	2.7	-0.04987
2.689	-0.00676	2.719	-0.00675	2.699	-0.01873	2.689	-0.03534	2.699	-0.05012
2.688	-0.00679	2.718	-0.00681	2.698	-0.0187	2.688	-0.03571	2.698	-0.05027
2.687	-0.00697	2.717	-0.00688	2.697	-0.0188	2.687	-0.03568	2.697	-0.05054
2.686	-0.00688	2.716	-0.00689	2.696	-0.019	2.686	-0.03586	2.696	-0.05079
2.685	-0.00696	2.715	-0.00696	2.695	-0.01899	2.685	-0.03592	2.695	-0.05097
2.684	-0.00698	2.714	-0.00705	2.694	-0.01901	2.684	-0.03608	2.694	-0.05113
2.683	-0.00702	2.713	-0.00711	2.693	-0.01918	2.683	-0.03626	2.693	-0.05146
2.682	-0.00705	2.712	-0.00713	2.692	-0.01926	2.682	-0.03629	2.692	-0.05162
2.681	-0.00713	2.711	-0.00718	2.691	-0.01937	2.681	-0.03638	2.691	-0.05177
2.68	-0.00715	2.71	-0.00725	2.69	-0.01937	2.68	-0.03644	2.69	-0.05204
2.679	-0.00712	2.709	-0.00724	2.689	-0.01941	2.679	-0.03666	2.689	-0.05223
2.678	-0.0072	2.708	-0.00736	2.688	-0.01957	2.678	-0.0366	2.688	-0.05262
2.677	-0.00726	2.707	-0.00738	2.687	-0.01965	2.677	-0.03678	2.687	-0.05272
2.676	-0.00733	2.706	-0.00746	2.686	-0.01969	2.676	-0.03687	2.686	-0.0529
2.675	-0.00734	2.705	-0.00751	2.685	-0.01973	2.675	-0.03687	2.685	-0.05308
2.674	-0.00745	2.704	-0.00754	2.684	-0.01973	2.674	-0.03712	2.684	-0.05324
2.673	-0.00752	2.703	-0.0076	2.683	-0.01989	2.673	-0.03715	2.683	-0.05351
2.672	-0.0075	2.702	-0.00764	2.682	-0.02003	2.672	-0.03718	2.682	-0.05366
2.671	-0.00756	2.701	-0.00771	2.681	-0.01998	2.671	-0.03736	2.681	-0.05385
2.67	-0.00763	2.7	-0.00773	2.68	-0.02014	2.67	-0.03751	2.68	-0.05415
2.669	-0.00767	2.699	-0.00781	2.679	-0.02013	2.669	-0.03767	2.679	-0.05431
2.668	-0.0077	2.698	-0.00787	2.678	-0.02019	2.668	-0.03773	2.678	-0.05446
2.667	-0.00779	2.697	-0.00787	2.677	-0.02033	2.667	-0.03785	2.677	-0.05474
2.666	-0.00779	2.696	-0.00798	2.676	-0.02033	2.666	-0.03791	2.676	-0.05489
2.665	-0.00782	2.695	-0.00804	2.675	-0.02032	2.665	-0.03797	2.675	-0.05492
2.664	-0.00781	2.694	-0.0081	2.674	-0.02046	2.664	-0.03828	2.674	-0.05522
2.663	-0.00791	2.693	-0.00813	2.673	-0.02051	2.663	-0.03834	2.673	-0.05544
2.662	-0.00794	2.692	-0.00816	2.672	-0.02058	2.662	-0.03834	2.672	-0.05562
2.661	-0.00812	2.691	-0.00822	2.671	-0.02064	2.661	-0.03846	2.671	-0.05587
2.66	-0.00812	2.69	-0.00828	2.67	-0.02078	2.66	-0.03865	2.67	-0.05608
2.659	-0.00816	2.689	-0.00836	2.669	-0.02084	2.659	-0.03858	2.669	-0.0563
2.658	-0.00823	2.688	-0.00847	2.668	-0.02084	2.658	-0.0388	2.668	-0.05648
2.657	-0.00821	2.687	-0.00846	2.667	-0.02098	2.657	-0.03892	2.667	-0.05675
2.656	-0.00835	2.686	-0.00851	2.666	-0.02098	2.656	-0.03907	2.666	-0.05691
2.655	-0.00828	2.685	-0.00857	2.665	-0.02113	2.655	-0.0392	2.665	-0.05709
2.654	-0.00832	2.684	-0.00861	2.664	-0.02113	2.654	-0.0392	2.664	-0.0574
2.653	-0.00839	2.683	-0.00869	2.663	-0.02116	2.653	-0.03932	2.663	-0.05752
2.652	-0.00836	2.682	-0.00867	2.662	-0.0213	2.652	-0.03929	2.662	-0.05767
2.651	-0.00843	2.681	-0.00876	2.661	-0.02137	2.651	-0.03953	2.661	-0.05798
2.65	-0.00858	2.68	-0.00882	2.66	-0.02138	2.65	-0.03956	2.66	-0.0581
2.649	-0.00854	2.679	-0.0089	2.659	-0.02144	2.649	-0.03962	2.659	-0.05828
2.648	-0.00857	2.678	-0.00895	2.658	-0.02155	2.648	-0.03969	2.658	-0.05859
2.647	-0.00866	2.677	-0.00903	2.657	-0.02157	2.647	-0.03987	2.657	-0.05874
2.646	-0.00869	2.676	-0.00904	2.656	-0.02173	2.646	-0.0399	2.656	-0.05899
2.645	-0.0088	2.675	-0.00908	2.655	-0.02178	2.645	-0.04021	2.655	-0.0592
2.644	-0.00884	2.674	-0.00918	2.654	-0.02182	2.644	-0.04011	2.654	-0.05945
2.643	-0.00884	2.673	-0.00918	2.653	-0.02187	2.643	-0.0403	2.653	-0.05963
2.642	-0.00901	2.672	-0.0092	2.652	-0.02192	2.642	-0.04045	2.652	-0.05975
2.641	-0.00891	2.671	-0.00931	2.651	-0.02199	2.641	-0.04048	2.651	-0.06006
2.64	-0.00895	2.67	-0.0094	2.65	-0.02203	2.64	-0.04045	2.65	-0.06015
2.639	-0.00904	2.669	-0.00945	2.649	-0.02212	2.639	-0.04073	2.649	-0.06036
2.638	-0.00905	2.668	-0.00947	2.648	-0.02219	2.638	-0.04076	2.648	-0.06064
2.637	-0.00913	2.667	-0.00956	2.647	-0.02226	2.637	-0.04118	2.647	-0.06079
2.636	-0.00915	2.666	-0.00953	2.646	-0.02232	2.636	-0.04112	2.646	-0.06098
2.635	-0.00924	2.665	-0.00959	2.645	-0.0224	2.635	-0.04112	2.645	-0.06131
2.634	-0.00936	2.664	-0.00972	2.644	-0.02247	2.634	-0.04118	2.644	-0.06143
2.633	-0.00924	2.663	-0.00974	2.643	-0.0225	2.633	-0.04131	2.643	-0.06174
2.632	-0.00946	2.662	-0.0098	2.642	-0.02266	2.632	-0.04146	2.642	-0.06199
2.631	-0.00942	2.661	-0.00989	2.641	-0.02264	2.631	-0.04161	2.641	-0.06211
2.63	-0.00937	2.66	-0.0099	2.64	-0.02268	2.63	-0.04161	2.64	-0.06235
2.629	-0.00948	2.659	-0.00995	2.639	-0.02291	2.629	-0.0417	2.639	-0.06257
2.628	-0.00948	2.658	-0.01002	2.638	-0.02282	2.628	-0.0418	2.638	-0.06275
2.627	-0.00955	2.657	-0.01009	2.637	-0.02294	2.627	-0.04189	2.637	-0.06315
2.626	-0.00955	2.656	-0.01017	2.636	-0.02303	2.626	-0.04204	2.636	-0.0633
2.625	-0.00962	2.655	-0.01021	2.635	-0.02312	2.625	-0.04213	2.635	-0.06358
2.624	-0.00976	2.654	-0.01027	2.634	-0.02311	2.624	-0.04216	2.634	-0.0637
2.623	-0.00975	2.653	-0.01034	2.633	-0.02321	2.623	-0.04229	2.633	-0.06385
2.622	-0.00984	2.652	-0.01036	2.632	-0.02327	2.622	-0.04241	2.632	-0.06422
2.621	-0.00981	2.651	-0.01045	2.631	-0.02331	2.621	-0.04247	2.631	-0.06437
2.62	-0.00995	2.65	-0.01048	2.63	-0.02343	2.62	-0.04253	2.63	-0.06455
2.619	-0.00992	2.649	-0.01057	2.629	-0.0235	2.619	-0.04265	2.629	-0.06492
2.618	-0.01	2.648	-0.01063	2.628	-0.02353	2.618	-0.04287	2.628	-0.06504
2.617	-0.00994	2.647	-0.01063	2.627	-0.02353	2.617	-0.04293	2.627	-0.0652
2.616	-0.01006	2.646	-0.01072	2.626	-0.02367	2.616	-0.04296	2.626	-0.06553
2.615	-0.01	2.645	-0.0108	2.625	-0.02371	2.615	-0.04308	2.625	-0.06575
2.614	-0.0101	2.644	-0.01087	2.624	-0.02367	2.614	-0.0432	2.624	-0.06584
2.613	-0.0101	2.643	-0.01093	2.623	-0.02378	2.613	-0.04317	2.623	-0.06615
2.612	-0.01011	2.642	-0.01099	2.622	-0.02386	2.612	-0.04339	2.622	-0.06642
2.611	-0.01025	2.641	-0.01105	2.621	-0.0239	2.611	-0.04348	2.621	-0.06663
2.61	-0.01019	2.64	-0.01107	2.62	-0.0239	2.61	-0.04363	2.62	-0.06676
2.609	-0.01026	2.639	-0.01117	2.619	-0.02413	2.609	-0.04372	2.619	-0.06715
2.608	-0.01032	2.638	-0.01117	2.618	-0.0241	2.608	-0.04363	2.618	-0.0674
2.607	-0.01029	2.637	-0.01129	2.617	-0.02419	2.607	-0.04381	2.617	-0.06758
2.606	-0.01041	2.636	-0.01137	2.616	-0.02429	2.606	-0.04397	2.616	-0.06792
2.605	-0.0104	2.635	-0.01142	2.615	-0.02431	2.605	-0.04403	2.615	-0.06807
2.604	-0.01049	2.634	-0.01143	2.614	-0.02434	2.604	-0.04412	2.614	-0.06832
2.603	-0.01058	2.633	-0.01156	2.613	-0.02441	2.603	-0.0443	2.613	-0.06862
2.602	-0.0106	2.632	-0.0116	2.612	-0.02451	2.602	-0.04433	2.612	-0.06884
2.601	-0.01061	2.631	-0.01162	2.611	-0.0246	2.601	-0.04437	2.611	-0.06917
2.6	-0.01073	2.63	-0.01168	2.61	-0.02467	2.6	-0.04458	2.61	-0.06948
2.599	-0.01072	2.629	-0.01177	2.609	-0.02475	2.599	-0.04461	2.609	-0.06963
2.598	-0.01069	2.628	-0.01187	2.608	-0.02478	2.598	-0.04458	2.608	-0.06982
2.597	-0.01083	2.627	-0.01189	2.607	-0.02485	2.597	-0.04467	2.607	-0.07012
2.596	-0.01085	2.626	-0.01198	2.606	-0.02494	2.596	-0.04495	2.606	-0.07034
2.595	-0.01088	2.625	-0.01203	2.605	-0.02497	2.595	-0.04489	2.605	-0.07064
2.594	-0.01092	2.624	-0.01203	2.604	-0.02498	2.594	-0.04489	2.604	-0.07086
2.593	-0.01095	2.623	-0.01222	2.603	-0.02513	2.593	-0.04519	2.603	-0.07119
2.592	-0.01096	2.622	-0.01229	2.602	-0.02521	2.592	-0.04522	2.602	-0.07128
2.591	-0.01111	2.621	-0.01231	2.601	-0.02515	2.591	-0.04531	2.601	-0.07156
2.59	-0.0112	2.62	-0.01235	2.6	-0.02534	2.59	-0.0455	2.6	-0.07199
2.589	-0.01122	2.619	-0.01245	2.599	-0.02533	2.589	-0.04547	2.599	-0.07214
2.588	-0.01122	2.618	-0.01246	2.598	-0.02531	2.588	-0.04559	2.598	-0.07226
2.587	-0.01125	2.617	-0.01256	2.597	-0.02547	2.587	-0.04568	2.597	-0.07266
2.586	-0.01145	2.616	-0.01261	2.596	-0.02554	2.586	-0.04574	2.596	-0.07291
2.585	-0.01139	2.615	-0.01269	2.595	-0.02559	2.585	-0.04599	2.595	-0.07312
2.584	-0.01145	2.614	-0.01275	2.594	-0.02566	2.584	-0.04605	2.594	-0.07346
2.583	-0.01152	2.613	-0.01283	2.593	-0.02572	2.583	-0.04611	2.593	-0.07376
2.582	-0.01154	2.612	-0.01289	2.592	-0.02583	2.582	-0.04626	2.592	-0.07404
2.581	-0.01165	2.611	-0.01302	2.591	-0.02588	2.581	-0.04632	2.591	-0.07434
2.58	-0.01161	2.61	-0.01309	2.59	-0.02593	2.58	-0.04638	2.59	-0.07462
2.579	-0.01167	2.609	-0.01312	2.589	-0.02594	2.579	-0.04651	2.589	-0.07477
2.578	-0.01177	2.608	-0.01315	2.588	-0.02596	2.578	-0.04654	2.588	-0.07511
2.577	-0.01174	2.607	-0.01321	2.587	-0.02619	2.577	-0.04675	2.587	-0.07547
2.576	-0.01177	2.606	-0.01334	2.586	-0.02622	2.576	-0.04678	2.586	-0.07584
2.575	-0.01179	2.605	-0.01341	2.585	-0.0263	2.575	-0.04675	2.585	-0.07612
2.574	-0.01188	2.604	-0.01344	2.584	-0.02643	2.574	-0.04703	2.584	-0.07642
2.573	-0.01182	2.603	-0.01355	2.583	-0.02644	2.573	-0.0469	2.583	-0.07664
2.572	-0.0118	2.602	-0.01358	2.582	-0.02643	2.572	-0.04706	2.582	-0.07685
2.571	-0.01201	2.601	-0.01367	2.581	-0.02658	2.571	-0.04718	2.581	-0.07722
2.57	-0.012	2.6	-0.01375	2.58	-0.02656	2.57	-0.04724	2.58	-0.07746
2.569	-0.01196	2.599	-0.01377	2.579	-0.02673	2.569	-0.04727	2.579	-0.0778
2.568	-0.01221	2.598	-0.01382	2.578	-0.0267	2.568	-0.04739	2.578	-0.07814
2.567	-0.0121	2.597	-0.01397	2.577	-0.02683	2.567	-0.04767	2.577	-0.07844
2.566	-0.01222	2.596	-0.01398	2.576	-0.02677	2.566	-0.04767	2.576	-0.07872
2.565	-0.01222	2.595	-0.01401	2.575	-0.02691	2.565	-0.04773	2.575	-0.07899
2.564	-0.01225	2.594	-0.01415	2.574	-0.02702	2.564	-0.04782	2.574	-0.07933
2.563	-0.0124	2.593	-0.01419	2.573	-0.02701	2.563	-0.04791	2.573	-0.07942
2.562	-0.01238	2.592	-0.01431	2.572	-0.027	2.562	-0.04807	2.572	-0.07976
2.561	-0.01244	2.591	-0.01437	2.571	-0.02719	2.561	-0.0481	2.571	-0.08019
2.56	-0.01255	2.59	-0.01444	2.57	-0.02719	2.56	-0.04846	2.57	-0.08043
2.559	-0.0126	2.589	-0.01453	2.569	-0.02729	2.559	-0.04831	2.569	-0.08077
2.558	-0.01255	2.588	-0.01456	2.568	-0.02737	2.558	-0.04856	2.568	-0.08123
2.557	-0.01259	2.587	-0.01466	2.567	-0.02738	2.557	-0.04856	2.567	-0.08144
2.556	-0.0127	2.586	-0.01477	2.566	-0.02749	2.556	-0.04853	2.566	-0.08175
2.555	-0.01268	2.585	-0.01486	2.565	-0.02754	2.555	-0.04871	2.565	-0.08214
2.554	-0.01272	2.584	-0.0149	2.564	-0.02763	2.554	-0.04886	2.564	-0.08245
2.553	-0.01281	2.583	-0.01496	2.563	-0.02769	2.553	-0.04886	2.563	-0.08272
2.552	-0.01289	2.582	-0.015	2.562	-0.02777	2.552	-0.04898	2.562	-0.08309
2.551	-0.01296	2.581	-0.01511	2.561	-0.02779	2.551	-0.04911	2.561	-0.08343
2.55	-0.01296	2.58	-0.0152	2.56	-0.02802	2.55	-0.04911	2.56	-0.08404
2.549	-0.01301	2.579	-0.01523	2.559	-0.02809	2.549	-0.04929	2.559	-0.08425
2.548	-0.01306	2.578	-0.01537	2.558	-0.02806	2.548	-0.04947	2.558	-0.08459
2.547	-0.01301	2.577	-0.01543	2.557	-0.02813	2.547	-0.04929	2.557	-0.08484
2.546	-0.01316	2.576	-0.01549	2.556	-0.02816	2.546	-0.04954	2.556	-0.0852
2.545	-0.01314	2.575	-0.01555	2.555	-0.02835	2.545	-0.04947	2.555	-0.08557
2.544	-0.01322	2.574	-0.01564	2.554	-0.02837	2.544	-0.04969	2.554	-0.08588
2.543	-0.0133	2.573	-0.01569	2.553	-0.02836	2.543	-0.04972	2.553	-0.08621
2.542	-0.01328	2.572	-0.01576	2.552	-0.02844	2.542	-0.04996	2.552	-0.08667
2.541	-0.01337	2.571	-0.01584	2.551	-0.02853	2.541	-0.05002	2.551	-0.08692
2.54	-0.01346	2.57	-0.01591	2.55	-0.02853	2.54	-0.05012	2.55	-0.08722
2.539	-0.0135	2.569	-0.01596	2.549	-0.02871	2.539	-0.05018	2.549	-0.08771
2.538	-0.01351	2.568	-0.01612	2.548	-0.02868	2.538	-0.05027	2.548	-0.08799
2.537	-0.01356	2.567	-0.01614	2.547	-0.0287	2.537	-0.05036	2.547	-0.0882
2.536	-0.01365	2.566	-0.01622	2.546	-0.02883	2.536	-0.05054	2.546	-0.0886
2.535	-0.01368	2.565	-0.01634	2.545	-0.02893	2.535	-0.05061	2.545	-0.08903
2.534	-0.01374	2.564	-0.01642	2.544	-0.02901	2.534	-0.05079	2.544	-0.0893
2.533	-0.01369	2.563	-0.01646	2.543	-0.02903	2.533	-0.05085	2.543	-0.0897
2.532	-0.01369	2.562	-0.01657	2.542	-0.02912	2.532	-0.051	2.542	-0.09016
2.531	-0.01373	2.561	-0.01665	2.541	-0.02916	2.531	-0.05085	2.541	-0.09056
2.53	-0.01382	2.56	-0.01681	2.54	-0.02926	2.53	-0.05106	2.54	-0.09089
2.529	-0.01393	2.559	-0.01686	2.539	-0.02934	2.529	-0.05113	2.539	-0.09138
2.528	-0.01385	2.558	-0.017	2.538	-0.02937	2.528	-0.05134	2.538	-0.09166
2.527	-0.01398	2.557	-0.01699	2.537	-0.02945	2.527	-0.05137	2.537	-0.09196
2.526	-0.01403	2.556	-0.01707	2.536	-0.02958	2.526	-0.05146	2.536	-0.09251
2.525	-0.01403	2.555	-0.01715	2.535	-0.02967	2.525	-0.05143	2.535	-0.09288
2.524	-0.01398	2.554	-0.01725	2.534	-0.02959	2.524	-0.05174	2.534	-0.09337
2.523	-0.01406	2.553	-0.01731	2.533	-0.02956	2.523	-0.0518	2.533	-0.09383
2.522	-0.0141	2.552	-0.01745	2.532	-0.02971	2.522	-0.05171	2.532	-0.0941
2.521	-0.01412	2.551	-0.01753	2.531	-0.02971	2.521	-0.05183	2.531	-0.09444
2.52	-0.01422	2.55	-0.01755	2.53	-0.02977	2.52	-0.05201	2.53	-0.09484
2.519	-0.01423	2.549	-0.01765	2.529	-0.0299	2.519	-0.0522	2.529	-0.09524
2.518	-0.01421	2.548	-0.01776	2.528	-0.02996	2.518	-0.05214	2.528	-0.09569
2.517	-0.01435	2.547	-0.01781	2.527	-0.03002	2.517	-0.05232	2.527	-0.09609
2.516	-0.01433	2.546	-0.01797	2.526	-0.03011	2.516	-0.05244	2.526	-0.09658
2.515	-0.01442	2.545	-0.01798	2.525	-0.03011	2.515	-0.05256	2.525	-0.09689
2.514	-0.01444	2.544	-0.01807	2.524	-0.03026	2.514	-0.05256	2.524	-0.09725
2.513	-0.0145	2.543	-0.0182	2.523	-0.03033	2.513	-0.05278	2.523	-0.09781
2.512	-0.01446	2.542	-0.0183	2.522	-0.03033	2.512	-0.05281	2.522	-0.09811
2.511	-0.01451	2.541	-0.01839	2.521	-0.03039	2.511	-0.0529	2.521	-0.09851
2.51	-0.01457	2.54	-0.01845	2.52	-0.03057	2.51	-0.05302	2.52	-0.09906
2.509	-0.01459	2.539	-0.01854	2.519	-0.03054	2.509	-0.05318	2.519	-0.09933
2.508	-0.01465	2.538	-0.01856	2.518	-0.03057	2.508	-0.05321	2.518	-0.09979
2.507	-0.01461	2.537	-0.01865	2.517	-0.03075	2.507	-0.05342	2.517	-0.1003
2.506	-0.0147	2.536	-0.01881	2.516	-0.03075	2.506	-0.05339	2.516	-0.1007
2.505	-0.0147	2.535	-0.01887	2.515	-0.03088	2.505	-0.05357	2.515	-0.1011
2.504	-0.01474	2.534	-0.01901	2.514	-0.03094	2.504	-0.0537	2.514	-0.1016
2.503	-0.01483	2.533	-0.01906	2.513	-0.03103	2.503	-0.05373	2.513	-0.1021
2.502	-0.01488	2.532	-0.01917	2.512	-0.03106	2.502	-0.05382	2.512	-0.1025
2.501	-0.01498	2.531	-0.01923	2.511	-0.03112	2.501	-0.05406	2.511	-0.1029
2.5	-0.01494	2.53	-0.0193	2.51	-0.03121	2.5	-0.05412	2.51	-0.1033
2.499	-0.01512	2.529	-0.01938	2.509	-0.03133	2.499	-0.05403	2.509	-0.104
2.498	-0.01512	2.528	-0.01953	2.508	-0.03137	2.498	-0.05422	2.508	-0.1043
2.497	-0.01518	2.527	-0.01954	2.507	-0.03158	2.497	-0.05437	2.507	-0.1049
2.496	-0.01519	2.526	-0.01966	2.506	-0.03152	2.496	-0.05437	2.506	-0.1053
2.495	-0.01524	2.525	-0.01975	2.505	-0.03155	2.495	-0.0544	2.505	-0.1057
2.494	-0.01528	2.524	-0.01983	2.504	-0.0317	2.494	-0.05455	2.504	-0.1063
2.493	-0.01523	2.523	-0.01999	2.503	-0.03182	2.493	-0.05483	2.503	-0.1067
2.492	-0.01534	2.522	-0.01997	2.502	-0.03179	2.492	-0.05483	2.502	-0.1071
2.491	-0.01539	2.521	-0.02007	2.501	-0.03192	2.491	-0.05486	2.501	-0.1077
2.49	-0.01552	2.52	-0.02018	2.5	-0.03198	2.49	-0.05504	2.5	-0.1081
2.489	-0.01549	2.519	-0.02024	2.499	-0.03204	2.489	-0.0551	2.499	-0.1085
2.488	-0.01559	2.518	-0.02032	2.498	-0.03219	2.488	-0.05532	2.498	-0.1091
2.487	-0.01553	2.517	-0.02043	2.497	-0.03213	2.487	-0.05535	2.497	-0.1095
2.486	-0.01567	2.516	-0.02052	2.496	-0.03216	2.486	-0.05544	2.496	-0.1097
2.485	-0.01574	2.515	-0.02063	2.495	-0.03231	2.485	-0.05556	2.495	-0.1103
2.484	-0.01568	2.514	-0.0207	2.494	-0.03241	2.484	-0.05571	2.494	-0.1109
2.483	-0.01579	2.513	-0.0208	2.493	-0.03241	2.483	-0.05593	2.493	-0.1114
2.482	-0.01586	2.512	-0.02088	2.492	-0.03259	2.482	-0.05605	2.492	-0.1118
2.481	-0.01586	2.511	-0.02096	2.491	-0.03253	2.481	-0.05605	2.491	-0.1125
2.48	-0.0158	2.51	-0.02106	2.49	-0.03274	2.48	-0.0562	2.49	-0.1129
2.479	-0.01587	2.509	-0.02118	2.489	-0.03277	2.479	-0.05626	2.489	-0.1134
2.478	-0.01597	2.508	-0.02126	2.488	-0.03299	2.478	-0.05636	2.488	-0.114
2.477	-0.01601	2.507	-0.02135	2.487	-0.03296	2.477	-0.05657	2.487	-0.1145
2.476	-0.01602	2.506	-0.0214	2.486	-0.03302	2.476	-0.05666	2.486	-0.1149
2.475	-0.01606	2.505	-0.02153	2.485	-0.03317	2.475	-0.05672	2.485	-0.1155
2.474	-0.01617	2.504	-0.02162	2.484	-0.03323	2.474	-0.05672	2.484	-0.116
2.473	-0.01619	2.503	-0.0217	2.483	-0.03335	2.473	-0.05694	2.483	-0.1166
2.472	-0.01627	2.502	-0.02182	2.482	-0.03341	2.472	-0.05712	2.482	-0.1172
2.471	-0.01623	2.501	-0.02193	2.481	-0.03351	2.471	-0.05712	2.481	-0.1177
2.47	-0.01621	2.5	-0.02197	2.48	-0.03348	2.47	-0.05715	2.48	-0.1181
2.469	-0.01636	2.499	-0.02209	2.479	-0.03366	2.469	-0.0573	2.479	-0.1187
2.468	-0.01631	2.498	-0.02218	2.478	-0.03375	2.468	-0.05749	2.478	-0.1192
2.467	-0.01638	2.497	-0.02228	2.477	-0.03381	2.467	-0.05755	2.477	-0.1198
2.466	-0.01651	2.496	-0.02233	2.476	-0.03384	2.466	-0.05782	2.476	-0.1203
2.465	-0.01647	2.495	-0.02242	2.475	-0.034	2.465	-0.05776	2.475	-0.1209
2.464	-0.01649	2.494	-0.02251	2.474	-0.03403	2.464	-0.05798	2.474	-0.1213
2.463	-0.01657	2.493	-0.02259	2.473	-0.03406	2.463	-0.05807	2.473	-0.1218
2.462	-0.01662	2.492	-0.02273	2.472	-0.03421	2.462	-0.05822	2.472	-0.1225
2.461	-0.01663	2.491	-0.0228	2.471	-0.03424	2.461	-0.05834	2.471	-0.1229
2.46	-0.01668	2.49	-0.02289	2.47	-0.03427	2.46	-0.05847	2.47	-0.1233
2.459	-0.01678	2.489	-0.02302	2.469	-0.03442	2.459	-0.05856	2.469	-0.1241
2.458	-0.01664	2.488	-0.02311	2.468	-0.03449	2.458	-0.05844	2.468	-0.1246
2.457	-0.01675	2.487	-0.0232	2.467	-0.03455	2.457	-0.05856	2.467	-0.1251
2.456	-0.01671	2.486	-0.02329	2.466	-0.0347	2.456	-0.05871	2.466	-0.1257
2.455	-0.01678	2.485	-0.02338	2.465	-0.0347	2.455	-0.05886	2.465	-0.1263
2.454	-0.01685	2.484	-0.02345	2.464	-0.03488	2.454	-0.05896	2.464	-0.1268
2.453	-0.01688	2.483	-0.02357	2.463	-0.03497	2.453	-0.05923	2.463	-0.1274
2.452	-0.01691	2.482	-0.02367	2.462	-0.03504	2.452	-0.05929	2.462	-0.128
2.451	-0.01687	2.481	-0.02374	2.461	-0.0351	2.451	-0.05938	2.461	-0.1285
2.45	-0.01704	2.48	-0.02385	2.46	-0.03519	2.45	-0.05963	2.46	-0.129
2.449	-0.01701	2.479	-0.02392	2.459	-0.03531	2.449	-0.05966	2.459	-0.1297
2.448	-0.01702	2.478	-0.02403	2.458	-0.03525	2.448	-0.05981	2.458	-0.1297
2.447	-0.01714	2.477	-0.02416	2.457	-0.03516	2.447	-0.05997	2.457	-0.1302
2.446	-0.01716	2.476	-0.02423	2.456	-0.03546	2.446	-0.06006	2.456	-0.1311
2.445	-0.01708	2.475	-0.02433	2.455	-0.03549	2.445	-0.06015	2.455	-0.1316
2.444	-0.01722	2.474	-0.02442	2.454	-0.03556	2.444	-0.06024	2.454	-0.1322
2.443	-0.01717	2.473	-0.02449	2.453	-0.0358	2.443	-0.06046	2.453	-0.1329
2.442	-0.01722	2.472	-0.02462	2.452	-0.03586	2.442	-0.06058	2.452	-0.1335
2.441	-0.01731	2.471	-0.02473	2.451	-0.03592	2.441	-0.06064	2.451	-0.1341
2.44	-0.01731	2.47	-0.02477	2.45	-0.03617	2.44	-0.06082	2.45	-0.1347
2.439	-0.01736	2.469	-0.0249	2.449	-0.03617	2.439	-0.06104	2.449	-0.1353
2.438	-0.01737	2.468	-0.025	2.448	-0.0362	2.438	-0.06107	2.448	-0.1358
2.437	-0.01746	2.467	-0.02505	2.447	-0.03632	2.437	-0.06131	2.447	-0.1364
2.436	-0.0175	2.466	-0.02519	2.446	-0.03647	2.436	-0.0614	2.446	-0.1371
2.435	-0.01763	2.465	-0.0253	2.445	-0.03644	2.435	-0.0615	2.445	-0.1375
2.434	-0.01753	2.464	-0.02539	2.444	-0.03653	2.434	-0.06165	2.444	-0.1381
2.433	-0.01756	2.463	-0.02546	2.443	-0.03675	2.433	-0.06183	2.443	-0.1388
2.432	-0.01768	2.462	-0.02562	2.442	-0.03684	2.432	-0.06214	2.442	-0.1393
2.431	-0.01761	2.461	-0.02562	2.441	-0.03681	2.431	-0.06223	2.441	-0.1399
2.43	-0.01765	2.46	-0.02578	2.44	-0.03705	2.43	-0.06238	2.44	-0.1407
2.429	-0.01765	2.459	-0.02588	2.439	-0.03709	2.429	-0.06238	2.439	-0.1412
2.428	-0.01766	2.458	-0.02587	2.438	-0.03718	2.428	-0.06251	2.438	-0.1419
2.427	-0.01771	2.457	-0.02594	2.437	-0.03733	2.427	-0.06269	2.437	-0.1426
2.426	-0.01771	2.456	-0.02613	2.436	-0.03745	2.426	-0.06293	2.436	-0.1431
2.425	-0.01779	2.455	-0.02619	2.435	-0.03745	2.425	-0.06299	2.435	-0.1437
2.424	-0.01787	2.454	-0.02627	2.434	-0.03761	2.424	-0.06324	2.434	-0.1444
2.423	-0.01785	2.453	-0.02636	2.433	-0.0377	2.423	-0.06327	2.433	-0.145
2.422	-0.01786	2.452	-0.0265	2.432	-0.03791	2.422	-0.06339	2.432	-0.1459
2.421	-0.01786	2.451	-0.02661	2.431	-0.03791	2.421	-0.06358	2.431	-0.1464
2.42	-0.01799	2.45	-0.02671	2.43	-0.03803	2.42	-0.06376	2.43	-0.147
2.419	-0.01795	2.449	-0.0268	2.429	-0.03809	2.419	-0.06382	2.429	-0.1476
2.418	-0.01795	2.448	-0.02691	2.428	-0.03822	2.418	-0.06388	2.428	-0.1481
2.417	-0.01787	2.447	-0.027	2.427	-0.03837	2.417	-0.0641	2.427	-0.1489
2.416	-0.01786	2.446	-0.02707	2.426	-0.03843	2.416	-0.06425	2.426	-0.1495
2.415	-0.01787	2.445	-0.02717	2.425	-0.03849	2.415	-0.06434	2.425	-0.1501
2.414	-0.01791	2.444	-0.02725	2.424	-0.03868	2.414	-0.06468	2.424	-0.1509
2.413	-0.01792	2.443	-0.02739	2.423	-0.03871	2.413	-0.06486	2.423	-0.1514
2.412	-0.01787	2.442	-0.02746	2.422	-0.0388	2.412	-0.06495	2.422	-0.1519
2.411	-0.0179	2.441	-0.02754	2.421	-0.03895	2.411	-0.06511	2.421	-0.1527
2.41	-0.01792	2.44	-0.0277	2.42	-0.03904	2.41	-0.06532	2.42	-0.1532
2.409	-0.01788	2.439	-0.02775	2.419	-0.0391	2.409	-0.06538	2.419	-0.1537
2.408	-0.01789	2.438	-0.02787	2.418	-0.03913	2.408	-0.06563	2.418	-0.1545
2.407	-0.01805	2.437	-0.02795	2.417	-0.03935	2.407	-0.06584	2.417	-0.1551
2.406	-0.01805	2.436	-0.02807	2.416	-0.03947	2.406	-0.06599	2.416	-0.1557
2.405	-0.01821	2.435	-0.02814	2.415	-0.0395	2.405	-0.06618	2.415	-0.1564
2.404	-0.01814	2.434	-0.02826	2.414	-0.03969	2.404	-0.06633	2.414	-0.1571
2.403	-0.01814	2.433	-0.02833	2.413	-0.03987	2.403	-0.06633	2.413	-0.1577
2.402	-0.01827	2.432	-0.0285	2.412	-0.0399	2.402	-0.06663	2.412	-0.1584
2.401	-0.01827	2.431	-0.02861	2.411	-0.03996	2.401	-0.06679	2.411	-0.159
2.4	-0.01824	2.43	-0.0287	2.41	-0.04021	2.4	-0.067	2.41	-0.1597
2.399	-0.01834	2.429	-0.02875	2.409	-0.04017	2.399	-0.06719	2.409	-0.1603
2.398	-0.01836	2.428	-0.02885	2.408	-0.04042	2.398	-0.06734	2.408	-0.1611
2.397	-0.01846	2.427	-0.02893	2.407	-0.04054	2.397	-0.06749	2.407	-0.1617
2.396	-0.01844	2.426	-0.02904	2.406	-0.0406	2.396	-0.06758	2.406	-0.1624
2.395	-0.01848	2.425	-0.02915	2.405	-0.04088	2.395	-0.06789	2.405	-0.1631
2.394	-0.01852	2.424	-0.02929	2.404	-0.04085	2.394	-0.06789	2.404	-0.1638
2.393	-0.01865	2.423	-0.02932	2.403	-0.04091	2.393	-0.0681	2.403	-0.1644
2.392	-0.01869	2.422	-0.02946	2.402	-0.04109	2.392	-0.06832	2.402	-0.1651
2.391	-0.01872	2.421	-0.02956	2.401	-0.04121	2.391	-0.06847	2.401	-0.1657
2.39	-0.01873	2.42	-0.0296	2.4	-0.04134	2.39	-0.06862	2.4	-0.1665
2.389	-0.01874	2.419	-0.02971	2.399	-0.04146	2.389	-0.06899	2.399	-0.1671
2.388	-0.01883	2.418	-0.02984	2.398	-0.04155	2.388	-0.06902	2.398	-0.1678
2.387	-0.01885	2.417	-0.0299	2.397	-0.04167	2.387	-0.06923	2.397	-0.1683
2.386	-0.01899	2.416	-0.02977	2.396	-0.04167	2.386	-0.06948	2.396	-0.169
2.385	-0.019	2.415	-0.02993	2.395	-0.04186	2.385	-0.06966	2.395	-0.1698
2.384	-0.01901	2.414	-0.03002	2.394	-0.04201	2.384	-0.06979	2.394	-0.1703
2.383	-0.0191	2.413	-0.03014	2.393	-0.04204	2.383	-0.06997	2.393	-0.1709
2.382	-0.01915	2.412	-0.0302	2.392	-0.04229	2.382	-0.07018	2.392	-0.1717
2.381	-0.0192	2.411	-0.03036	2.391	-0.04232	2.381	-0.07055	2.391	-0.1723
2.38	-0.01926	2.41	-0.03042	2.39	-0.04256	2.38	-0.07067	2.39	-0.1729
2.379	-0.01922	2.409	-0.03051	2.389	-0.04262	2.379	-0.07089	2.389	-0.1737
2.378	-0.01928	2.408	-0.03063	2.388	-0.04274	2.378	-0.0711	2.388	-0.1743
2.377	-0.0193	2.407	-0.03072	2.387	-0.04293	2.377	-0.0711	2.387	-0.1751
2.376	-0.01934	2.406	-0.03085	2.386	-0.04302	2.376	-0.0715	2.386	-0.1758
2.375	-0.0194	2.405	-0.03094	2.385	-0.04314	2.375	-0.07165	2.385	-0.1765
2.374	-0.01941	2.404	-0.031	2.384	-0.04329	2.374	-0.07177	2.384	-0.1771
2.373	-0.01944	2.403	-0.03109	2.383	-0.04333	2.373	-0.07217	2.383	-0.1778
2.372	-0.01945	2.402	-0.03118	2.382	-0.04348	2.372	-0.07217	2.382	-0.1785
2.371	-0.01947	2.401	-0.0313	2.381	-0.04378	2.371	-0.07242	2.381	-0.1794
2.37	-0.01954	2.4	-0.0314	2.38	-0.04385	2.37	-0.07263	2.38	-0.1799
2.369	-0.0195	2.399	-0.03155	2.379	-0.04394	2.369	-0.07291	2.379	-0.1807
2.368	-0.01952	2.398	-0.03158	2.378	-0.04406	2.368	-0.07284	2.378	-0.1812
2.367	-0.01954	2.397	-0.03164	2.377	-0.04418	2.367	-0.07315	2.377	-0.1819
2.366	-0.01955	2.396	-0.0317	2.376	-0.04443	2.366	-0.07336	2.376	-0.1828
2.365	-0.01955	2.395	-0.03182	2.375	-0.04437	2.365	-0.07364	2.375	-0.1833
2.364	-0.01958	2.394	-0.03185	2.374	-0.04464	2.364	-0.07388	2.374	-0.1841
2.363	-0.01962	2.393	-0.03198	2.373	-0.04476	2.363	-0.07404	2.373	-0.1848
2.362	-0.01954	2.392	-0.03207	2.372	-0.04482	2.362	-0.07425	2.372	-0.1854
2.361	-0.01965	2.391	-0.03213	2.371	-0.04495	2.361	-0.07459	2.371	-0.186
2.36	-0.01967	2.39	-0.03225	2.37	-0.04513	2.36	-0.0748	2.37	-0.1868
2.359	-0.01971	2.389	-0.03231	2.369	-0.04522	2.359	-0.07486	2.369	-0.1875
2.358	-0.01974	2.388	-0.03241	2.368	-0.04531	2.358	-0.07526	2.368	-0.188
2.357	-0.01978	2.387	-0.03247	2.367	-0.04547	2.357	-0.07532	2.367	-0.1887
2.356	-0.0198	2.386	-0.03262	2.366	-0.04562	2.356	-0.07575	2.366	-0.1895
2.355	-0.01986	2.385	-0.03268	2.365	-0.04577	2.355	-0.07599	2.365	-0.1901
2.354	-0.01985	2.384	-0.03274	2.364	-0.04593	2.354	-0.0763	2.364	-0.1907
2.353	-0.0199	2.383	-0.03283	2.363	-0.04611	2.353	-0.07655	2.363	-0.1916
2.352	-0.01984	2.382	-0.03296	2.362	-0.04617	2.352	-0.07661	2.362	-0.1923
2.351	-0.01992	2.381	-0.03308	2.361	-0.04635	2.351	-0.07688	2.361	-0.1929
2.35	-0.01987	2.38	-0.03314	2.36	-0.04648	2.35	-0.07713	2.36	-0.1938
2.349	-0.01987	2.379	-0.03323	2.359	-0.0466	2.349	-0.07743	2.359	-0.1943
2.348	-0.01985	2.378	-0.03332	2.358	-0.04675	2.348	-0.07756	2.358	-0.195
2.347	-0.01999	2.377	-0.03338	2.357	-0.04694	2.347	-0.07795	2.357	-0.1958
2.346	-0.01995	2.376	-0.03351	2.356	-0.04709	2.346	-0.07804	2.356	-0.1964
2.345	-0.02	2.375	-0.0336	2.355	-0.04736	2.345	-0.07817	2.355	-0.1975
2.344	-0.02003	2.374	-0.03369	2.354	-0.04752	2.344	-0.07853	2.354	-0.1981
2.343	-0.02003	2.373	-0.03378	2.353	-0.04755	2.343	-0.0789	2.353	-0.1988
2.342	-0.01999	2.372	-0.0339	2.352	-0.0477	2.342	-0.07887	2.352	-0.1993
2.341	-0.02005	2.371	-0.03397	2.351	-0.04785	2.341	-0.07918	2.351	-0.2001
2.34	-0.02012	2.37	-0.03403	2.35	-0.04804	2.34	-0.07939	2.35	-0.2008
2.339	-0.02005	2.369	-0.03412	2.349	-0.04813	2.339	-0.07967	2.349	-0.2015
2.338	-0.02017	2.368	-0.03415	2.348	-0.04834	2.338	-0.07994	2.348	-0.2021
2.337	-0.0202	2.367	-0.03418	2.347	-0.04856	2.337	-0.08025	2.347	-0.2029
2.336	-0.02026	2.366	-0.03433	2.346	-0.04865	2.336	-0.08064	2.346	-0.2035
2.335	-0.02023	2.365	-0.03439	2.345	-0.04871	2.335	-0.0808	2.345	-0.2041
2.334	-0.02031	2.364	-0.03445	2.344	-0.04895	2.334	-0.08101	2.344	-0.205
2.333	-0.02033	2.363	-0.03464	2.343	-0.04908	2.333	-0.08129	2.343	-0.2055
2.332	-0.02029	2.362	-0.03467	2.342	-0.04914	2.332	-0.08147	2.342	-0.206
2.331	-0.02045	2.361	-0.03479	2.341	-0.04941	2.331	-0.0819	2.341	-0.2068
2.33	-0.02045	2.36	-0.03488	2.34	-0.04963	2.33	-0.08217	2.34	-0.2075
2.329	-0.02041	2.359	-0.03497	2.339	-0.04966	2.329	-0.08251	2.339	-0.2082
2.328	-0.02047	2.358	-0.03501	2.338	-0.04978	2.328	-0.08288	2.338	-0.2089
2.327	-0.02055	2.357	-0.03513	2.337	-0.04996	2.327	-0.08306	2.337	-0.2096
2.326	-0.02054	2.356	-0.03519	2.336	-0.05021	2.326	-0.08328	2.336	-0.2103
2.325	-0.02049	2.355	-0.03537	2.335	-0.05039	2.325	-0.08355	2.335	-0.211
2.324	-0.02052	2.354	-0.03549	2.334	-0.05054	2.324	-0.0838	2.334	-0.2117
2.323	-0.02052	2.353	-0.03556	2.333	-0.05067	2.323	-0.08416	2.333	-0.2124
2.322	-0.02062	2.352	-0.03562	2.332	-0.05082	2.322	-0.08435	2.332	-0.213
2.321	-0.02062	2.351	-0.03571	2.331	-0.051	2.321	-0.08477	2.331	-0.2138
2.32	-0.02059	2.35	-0.03577	2.33	-0.05128	2.32	-0.08499	2.33	-0.2146
2.319	-0.02062	2.349	-0.03586	2.329	-0.05137	2.319	-0.08523	2.329	-0.2153
2.318	-0.02065	2.348	-0.03592	2.328	-0.05155	2.318	-0.08551	2.328	-0.2161
2.317	-0.02067	2.347	-0.03595	2.327	-0.05171	2.317	-0.08581	2.327	-0.2166
2.316	-0.02068	2.346	-0.03608	2.326	-0.05183	2.316	-0.08588	2.326	-0.2173
2.315	-0.02079	2.345	-0.03614	2.325	-0.05204	2.315	-0.08646	2.325	-0.2181
2.314	-0.02069	2.344	-0.03626	2.324	-0.05214	2.314	-0.08658	2.324	-0.2187
2.313	-0.0207	2.343	-0.03626	2.323	-0.05241	2.313	-0.08685	2.323	-0.2193
2.312	-0.02083	2.342	-0.03629	2.322	-0.05262	2.312	-0.08725	2.322	-0.22
2.311	-0.02081	2.341	-0.03641	2.321	-0.05269	2.311	-0.08759	2.321	-0.2207
2.31	-0.02081	2.34	-0.0365	2.32	-0.0529	2.31	-0.08777	2.32	-0.2214
2.309	-0.02082	2.339	-0.03657	2.319	-0.05305	2.309	-0.08832	2.319	-0.222
2.308	-0.0208	2.338	-0.03666	2.318	-0.05333	2.308	-0.08848	2.318	-0.2228
2.307	-0.02084	2.337	-0.03672	2.317	-0.05333	2.307	-0.08884	2.317	-0.2233
2.306	-0.02093	2.336	-0.03684	2.316	-0.05351	2.306	-0.08893	2.316	-0.2239
2.305	-0.0209	2.335	-0.03693	2.315	-0.05366	2.305	-0.08933	2.315	-0.2247
2.304	-0.02103	2.334	-0.03696	2.314	-0.05388	2.304	-0.08982	2.314	-0.2252
2.303	-0.02093	2.333	-0.03709	2.313	-0.05403	2.303	-0.09013	2.313	-0.226
2.302	-0.02093	2.332	-0.03712	2.312	-0.05434	2.302	-0.09043	2.312	-0.2268
2.301	-0.02097	2.331	-0.03727	2.311	-0.05446	2.301	-0.09068	2.311	-0.2274
2.3	-0.02097	2.33	-0.03733	2.31	-0.05461	2.3	-0.09104	2.31	-0.2281
2.299	-0.02099	2.329	-0.03742	2.309	-0.05492	2.299	-0.09132	2.309	-0.2289
2.298	-0.0211	2.328	-0.03751	2.308	-0.05507	2.298	-0.09172	2.308	-0.2295
2.297	-0.02106	2.327	-0.03757	2.307	-0.05516	2.297	-0.09205	2.307	-0.2301
2.296	-0.02112	2.326	-0.03764	2.306	-0.05538	2.296	-0.09236	2.306	-0.2308
2.295	-0.0211	2.325	-0.03776	2.305	-0.05553	2.295	-0.09267	2.305	-0.2314
2.294	-0.02105	2.324	-0.03779	2.304	-0.05578	2.294	-0.09303	2.304	-0.2323
2.293	-0.02118	2.323	-0.03788	2.303	-0.05605	2.293	-0.09343	2.303	-0.2329
2.292	-0.02118	2.322	-0.038	2.302	-0.05617	2.292	-0.09365	2.302	-0.2336
2.291	-0.02121	2.321	-0.03803	2.301	-0.05636	2.291	-0.09383	2.301	-0.2342
2.29	-0.02118	2.32	-0.03809	2.3	-0.05645	2.29	-0.0942	2.3	-0.2348
2.289	-0.0212	2.319	-0.03819	2.299	-0.05672	2.289	-0.09469	2.299	-0.2355
2.288	-0.02116	2.318	-0.03825	2.298	-0.05697	2.288	-0.09484	2.298	-0.2362
2.287	-0.02132	2.317	-0.03822	2.297	-0.05712	2.287	-0.0953	2.297	-0.2368
2.286	-0.0212	2.316	-0.03834	2.296	-0.0573	2.286	-0.09563	2.296	-0.2377
2.285	-0.02128	2.315	-0.03843	2.295	-0.05749	2.285	-0.09606	2.295	-0.2382
2.284	-0.02121	2.314	-0.03849	2.294	-0.0577	2.284	-0.09621	2.294	-0.2387
2.283	-0.02122	2.313	-0.03855	2.293	-0.05792	2.283	-0.09677	2.293	-0.2396
2.282	-0.02122	2.312	-0.03868	2.292	-0.0581	2.282	-0.09704	2.292	-0.2402
2.281	-0.02128	2.311	-0.03868	2.291	-0.05813	2.281	-0.0975	2.291	-0.2406
2.28	-0.02135	2.31	-0.03877	2.29	-0.05838	2.28	-0.09777	2.29	-0.2413
2.279	-0.02129	2.309	-0.03886	2.289	-0.05865	2.279	-0.09814	2.289	-0.242
2.278	-0.02133	2.308	-0.03889	2.288	-0.05883	2.278	-0.09857	2.288	-0.2426
2.277	-0.02137	2.307	-0.03892	2.287	-0.05896	2.277	-0.09909	2.287	-0.2433
2.276	-0.02131	2.306	-0.03898	2.286	-0.05923	2.276	-0.09921	2.286	-0.244
2.275	-0.02128	2.305	-0.03907	2.285	-0.05951	2.275	-0.09967	2.285	-0.2447
2.274	-0.02132	2.304	-0.0392	2.284	-0.0596	2.274	-0.1001	2.284	-0.2453
2.273	-0.0213	2.303	-0.03923	2.283	-0.05978	2.273	-0.1003	2.283	-0.246
2.272	-0.02139	2.302	-0.03932	2.282	-0.06003	2.272	-0.1007	2.282	-0.2466
2.271	-0.02141	2.301	-0.03938	2.281	-0.06021	2.271	-0.1012	2.281	-0.2472
2.27	-0.02141	2.3	-0.03938	2.28	-0.06049	2.27	-0.1015	2.28	-0.248
2.269	-0.02144	2.299	-0.0395	2.279	-0.06064	2.269	-0.1018	2.279	-0.2487
2.268	-0.02137	2.298	-0.03956	2.278	-0.06091	2.268	-0.1022	2.278	-0.2494
2.267	-0.02142	2.297	-0.03956	2.277	-0.06113	2.267	-0.1026	2.277	-0.2501
2.266	-0.02138	2.296	-0.03962	2.276	-0.06131	2.266	-0.1028	2.276	-0.2506
2.265	-0.02139	2.295	-0.03972	2.275	-0.06143	2.265	-0.1032	2.275	-0.2512
2.264	-0.02145	2.294	-0.03972	2.274	-0.06174	2.264	-0.1036	2.274	-0.2518
2.263	-0.0214	2.293	-0.03984	2.273	-0.06199	2.263	-0.1041	2.273	-0.2525
2.262	-0.02141	2.292	-0.03987	2.272	-0.06211	2.262	-0.1043	2.272	-0.2532
2.261	-0.02141	2.291	-0.03993	2.271	-0.06235	2.261	-0.1047	2.271	-0.2538
2.26	-0.02146	2.29	-0.04002	2.27	-0.06263	2.26	-0.1051	2.27	-0.2545
2.259	-0.02139	2.289	-0.04008	2.269	-0.06266	2.259	-0.1055	2.269	-0.255
2.258	-0.02143	2.288	-0.04014	2.268	-0.06299	2.258	-0.106	2.268	-0.2556
2.257	-0.02143	2.287	-0.04017	2.267	-0.06318	2.257	-0.1064	2.267	-0.2563
2.256	-0.02136	2.286	-0.0403	2.266	-0.06336	2.256	-0.1067	2.266	-0.2567
2.255	-0.02144	2.285	-0.04033	2.265	-0.06358	2.255	-0.107	2.265	-0.2572
2.254	-0.02142	2.284	-0.04045	2.264	-0.06376	2.254	-0.1076	2.264	-0.258
2.253	-0.02147	2.283	-0.04051	2.263	-0.064	2.253	-0.1079	2.263	-0.2586
2.252	-0.02136	2.282	-0.04054	2.262	-0.0641	2.252	-0.1083	2.262	-0.2591
2.251	-0.02139	2.281	-0.04057	2.261	-0.06446	2.251	-0.1088	2.261	-0.2599
2.25	-0.02129	2.28	-0.04069	2.26	-0.06462	2.25	-0.1091	2.26	-0.2604
2.249	-0.02127	2.279	-0.04076	2.259	-0.0648	2.249	-0.1093	2.259	-0.2611
2.248	-0.02125	2.278	-0.04088	2.258	-0.06511	2.248	-0.1099	2.258	-0.2618
2.247	-0.02123	2.277	-0.04091	2.257	-0.06523	2.247	-0.1102	2.257	-0.2623
2.246	-0.02119	2.276	-0.04097	2.256	-0.0655	2.246	-0.1107	2.256	-0.263
2.245	-0.02127	2.275	-0.04103	2.255	-0.06563	2.245	-0.111	2.255	-0.2635
2.244	-0.02123	2.274	-0.04106	2.254	-0.06593	2.244	-0.1115	2.254	-0.2642
2.243	-0.02115	2.273	-0.04112	2.253	-0.06605	2.243	-0.1119	2.253	-0.2647
2.242	-0.02121	2.272	-0.04118	2.252	-0.06639	2.242	-0.1122	2.252	-0.2653
2.241	-0.02124	2.271	-0.04121	2.251	-0.06663	2.241	-0.1128	2.251	-0.2661
2.24	-0.02113	2.27	-0.04128	2.25	-0.06679	2.24	-0.113	2.25	-0.2666
2.239	-0.0211	2.269	-0.04137	2.249	-0.067	2.239	-0.1134	2.249	-0.2672
2.238	-0.02117	2.268	-0.04137	2.248	-0.06728	2.238	-0.1139	2.248	-0.2679
2.237	-0.02111	2.267	-0.04146	2.247	-0.0674	2.237	-0.1143	2.247	-0.2684
2.236	-0.02108	2.266	-0.04146	2.246	-0.06767	2.236	-0.1147	2.246	-0.269
2.235	-0.02112	2.265	-0.04152	2.245	-0.06789	2.235	-0.1152	2.245	-0.2697
2.234	-0.02116	2.264	-0.04161	2.244	-0.06816	2.234	-0.1156	2.244	-0.2702
2.233	-0.02111	2.263	-0.04167	2.243	-0.06826	2.233	-0.1159	2.243	-0.2707
2.232	-0.02112	2.262	-0.04164	2.242	-0.06853	2.232	-0.1165	2.242	-0.2714
2.231	-0.02105	2.261	-0.04177	2.241	-0.06875	2.231	-0.1167	2.241	-0.272
2.23	-0.02103	2.26	-0.04183	2.24	-0.06893	2.23	-0.1173	2.24	-0.2723
2.229	-0.021	2.259	-0.04183	2.239	-0.06914	2.229	-0.1177	2.239	-0.2729
2.228	-0.02097	2.258	-0.04195	2.238	-0.06939	2.228	-0.1181	2.238	-0.2736
2.227	-0.02098	2.257	-0.04198	2.237	-0.06954	2.227	-0.1186	2.237	-0.2742
2.226	-0.02108	2.256	-0.04201	2.236	-0.06985	2.226	-0.1189	2.236	-0.2747
2.225	-0.02095	2.255	-0.04198	2.235	-0.07012	2.225	-0.1195	2.235	-0.2754
2.224	-0.021	2.254	-0.0421	2.234	-0.07031	2.224	-0.1198	2.234	-0.276
2.223	-0.02104	2.253	-0.04216	2.233	-0.07052	2.223	-0.1203	2.233	-0.2764
2.222	-0.02103	2.252	-0.04219	2.232	-0.07079	2.222	-0.1207	2.232	-0.2771
2.221	-0.02106	2.251	-0.04225	2.231	-0.07095	2.221	-0.1211	2.231	-0.2777
2.22	-0.02097	2.25	-0.04229	2.23	-0.07119	2.22	-0.1216	2.23	-0.278
2.219	-0.02104	2.249	-0.04235	2.229	-0.07141	2.219	-0.122	2.229	-0.2787
2.218	-0.02095	2.248	-0.04241	2.228	-0.07165	2.218	-0.1224	2.228	-0.2792
2.217	-0.02102	2.247	-0.04244	2.227	-0.07193	2.217	-0.1228	2.227	-0.2801
2.216	-0.02103	2.246	-0.0425	2.226	-0.07217	2.216	-0.1232	2.226	-0.2806
2.215	-0.02101	2.245	-0.04256	2.225	-0.07242	2.215	-0.1236	2.225	-0.2811
2.214	-0.02103	2.244	-0.04259	2.224	-0.07254	2.214	-0.1238	2.224	-0.2817
2.213	-0.02104	2.243	-0.04262	2.223	-0.07269	2.213	-0.1243	2.223	-0.2822
2.212	-0.02108	2.242	-0.04265	2.222	-0.07297	2.212	-0.1248	2.222	-0.2827
2.211	-0.02103	2.241	-0.04268	2.221	-0.07324	2.211	-0.1251	2.221	-0.2833
2.21	-0.02107	2.24	-0.04265	2.22	-0.07343	2.21	-0.1256	2.22	-0.2838
2.209	-0.02098	2.239	-0.04271	2.219	-0.07361	2.209	-0.1263	2.219	-0.2845
2.208	-0.02108	2.238	-0.04281	2.218	-0.07385	2.208	-0.1265	2.218	-0.2849
2.207	-0.021	2.237	-0.04281	2.217	-0.07407	2.207	-0.127	2.217	-0.2853
2.206	-0.02105	2.236	-0.04287	2.216	-0.07428	2.206	-0.1273	2.216	-0.2861
2.205	-0.02111	2.235	-0.04287	2.215	-0.07447	2.205	-0.1279	2.215	-0.2864
2.204	-0.02104	2.234	-0.0429	2.214	-0.07471	2.204	-0.1282	2.214	-0.2868
2.203	-0.02112	2.233	-0.04293	2.213	-0.07492	2.203	-0.1286	2.213	-0.2874
2.202	-0.0211	2.232	-0.04305	2.212	-0.07517	2.202	-0.1293	2.212	-0.2879
2.201	-0.02111	2.231	-0.04305	2.211	-0.07538	2.201	-0.1294	2.211	-0.2883
2.2	-0.02113	2.23	-0.04308	2.21	-0.07557	2.2	-0.13	2.21	-0.289
2.199	-0.0212	2.229	-0.04314	2.209	-0.07584	2.199	-0.1304	2.209	-0.2896
2.198	-0.02103	2.228	-0.04314	2.208	-0.07609	2.198	-0.1308	2.208	-0.2901
2.197	-0.02117	2.227	-0.04323	2.207	-0.0763	2.197	-0.1311	2.207	-0.2906
2.196	-0.02107	2.226	-0.04329	2.206	-0.07655	2.196	-0.1317	2.206	-0.2912
2.195	-0.02107	2.225	-0.04326	2.205	-0.07673	2.195	-0.1321	2.205	-0.2915
2.194	-0.0211	2.224	-0.04326	2.204	-0.07688	2.194	-0.1325	2.204	-0.292
2.193	-0.02108	2.223	-0.04333	2.203	-0.07716	2.193	-0.1329	2.203	-0.2927
2.192	-0.02106	2.222	-0.04336	2.202	-0.07746	2.192	-0.1333	2.202	-0.2932
2.191	-0.02114	2.221	-0.04339	2.201	-0.07765	2.191	-0.1337	2.201	-0.2937
2.19	-0.02112	2.22	-0.04345	2.2	-0.07798	2.19	-0.1342	2.2	-0.2944
2.189	-0.02101	2.219	-0.04348	2.199	-0.07808	2.189	-0.1345	2.199	-0.2947
2.188	-0.0211	2.218	-0.04351	2.198	-0.07826	2.188	-0.1349	2.198	-0.2951
2.187	-0.02106	2.217	-0.04351	2.197	-0.07847	2.187	-0.1354	2.197	-0.2958
2.186	-0.021	2.216	-0.04357	2.196	-0.07878	2.186	-0.1357	2.196	-0.2962
2.185	-0.02107	2.215	-0.04357	2.195	-0.07896	2.185	-0.1362	2.195	-0.2968
2.184	-0.0211	2.214	-0.04354	2.194	-0.07918	2.184	-0.1367	2.194	-0.2973
2.183	-0.02107	2.213	-0.04366	2.193	-0.07933	2.183	-0.1371	2.193	-0.2978
2.182	-0.02111	2.212	-0.04363	2.192	-0.07954	2.182	-0.1374	2.192	-0.2981
2.181	-0.02114	2.211	-0.04363	2.191	-0.0797	2.181	-0.1379	2.191	-0.2986
2.18	-0.02109	2.21	-0.04369	2.19	-0.07994	2.18	-0.1385	2.19	-0.2991
2.179	-0.02106	2.209	-0.04375	2.189	-0.08006	2.179	-0.1387	2.189	-0.2994
2.178	-0.02113	2.208	-0.04381	2.188	-0.08031	2.178	-0.1392	2.188	-0.2998
2.177	-0.02117	2.207	-0.04378	2.187	-0.08055	2.177	-0.1397	2.187	-0.2996
2.176	-0.0213	2.206	-0.04391	2.186	-0.08074	2.176	-0.1402	2.186	-0.2999
2.175	-0.02117	2.205	-0.04385	2.185	-0.08095	2.175	-0.1407	2.185	-0.3002
2.174	-0.02118	2.204	-0.04388	2.184	-0.08116	2.174	-0.1409	2.184	-0.3008
2.173	-0.02114	2.203	-0.04394	2.183	-0.08135	2.173	-0.1413	2.183	-0.3014
2.172	-0.02112	2.202	-0.044	2.182	-0.08162	2.172	-0.1417	2.182	-0.3017
2.171	-0.02109	2.201	-0.04394	2.181	-0.08181	2.171	-0.1422	2.181	-0.3023
2.17	-0.0212	2.2	-0.044	2.18	-0.08199	2.17	-0.1426	2.18	-0.3026
2.169	-0.02116	2.199	-0.04403	2.179	-0.0822	2.169	-0.143	2.179	-0.3029
2.168	-0.0212	2.198	-0.04403	2.178	-0.08242	2.168	-0.1433	2.178	-0.3036
2.167	-0.02114	2.197	-0.04409	2.177	-0.08266	2.167	-0.1437	2.177	-0.3039
2.166	-0.02112	2.196	-0.04409	2.176	-0.08291	2.166	-0.1443	2.176	-0.3045
2.165	-0.02113	2.195	-0.04418	2.175	-0.08309	2.165	-0.1446	2.175	-0.3048
2.164	-0.02111	2.194	-0.04418	2.174	-0.08334	2.164	-0.145	2.174	-0.3054
2.163	-0.02113	2.193	-0.04418	2.173	-0.08346	2.163	-0.1453	2.173	-0.3057
2.162	-0.02113	2.192	-0.04418	2.172	-0.0837	2.162	-0.1457	2.172	-0.306
2.161	-0.0211	2.191	-0.04424	2.171	-0.08389	2.161	-0.1461	2.171	-0.3066
2.16	-0.02109	2.19	-0.0443	2.17	-0.08407	2.16	-0.1465	2.17	-0.3069
2.159	-0.02104	2.189	-0.0443	2.169	-0.08428	2.159	-0.147	2.169	-0.3072
2.158	-0.02105	2.188	-0.04427	2.168	-0.0845	2.158	-0.1474	2.168	-0.3078
2.157	-0.02118	2.187	-0.04437	2.167	-0.08474	2.157	-0.1478	2.167	-0.3081
2.156	-0.02102	2.186	-0.04437	2.166	-0.0848	2.156	-0.1481	2.166	-0.3085
2.155	-0.02117	2.185	-0.04437	2.165	-0.08514	2.155	-0.1487	2.165	-0.3091
2.154	-0.02103	2.184	-0.04443	2.164	-0.08526	2.154	-0.1489	2.164	-0.3094
2.153	-0.02098	2.183	-0.04443	2.163	-0.08536	2.153	-0.1493	2.163	-0.3097
2.152	-0.02101	2.182	-0.04446	2.162	-0.0856	2.152	-0.1497	2.162	-0.31
2.151	-0.02106	2.181	-0.04455	2.161	-0.08581	2.151	-0.1502	2.161	-0.3106
2.15	-0.02095	2.18	-0.04455	2.16	-0.08594	2.15	-0.1508	2.16	-0.3109
2.149	-0.02094	2.179	-0.04455	2.159	-0.08618	2.149	-0.1512	2.159	-0.3112
2.148	-0.02089	2.178	-0.04458	2.158	-0.08643	2.148	-0.1515	2.158	-0.3115
2.147	-0.02076	2.177	-0.04467	2.157	-0.08655	2.147	-0.1518	2.157	-0.3121
2.146	-0.02079	2.176	-0.0447	2.156	-0.08676	2.146	-0.1522	2.156	-0.3124
2.145	-0.02093	2.175	-0.0447	2.155	-0.08695	2.145	-0.1527	2.155	-0.3127
2.144	-0.02071	2.174	-0.0447	2.154	-0.0871	2.144	-0.1529	2.154	-0.313
2.143	-0.02078	2.173	-0.04467	2.153	-0.08722	2.143	-0.1533	2.153	-0.3133
2.142	-0.02063	2.172	-0.04473	2.152	-0.08753	2.142	-0.1537	2.152	-0.314
2.141	-0.02059	2.171	-0.04473	2.151	-0.08771	2.141	-0.1539	2.151	-0.3143
2.14	-0.02052	2.17	-0.04479	2.15	-0.08792	2.14	-0.1544	2.15	-0.3149
2.139	-0.02049	2.169	-0.04476	2.149	-0.0882	2.139	-0.1547	2.149	-0.3152
2.138	-0.02042	2.168	-0.04482	2.148	-0.08829	2.138	-0.155	2.148	-0.3155
2.137	-0.02031	2.167	-0.04482	2.147	-0.08841	2.137	-0.1554	2.147	-0.3158
2.136	-0.0204	2.166	-0.04485	2.146	-0.08866	2.136	-0.1559	2.146	-0.3164
2.135	-0.02032	2.165	-0.04495	2.145	-0.08881	2.135	-0.156	2.145	-0.3164
2.134	-0.02027	2.164	-0.04495	2.144	-0.08878	2.134	-0.1565	2.144	-0.317
2.133	-0.0203	2.163	-0.04495	2.143	-0.08893	2.133	-0.157	2.143	-0.3173
2.132	-0.02022	2.162	-0.04498	2.142	-0.08918	2.132	-0.1572	2.142	-0.3179
2.131	-0.02022	2.161	-0.04504	2.141	-0.08933	2.131	-0.1577	2.141	-0.3179
2.13	-0.02023	2.16	-0.04504	2.14	-0.08952	2.13	-0.158	2.14	-0.3182
2.129	-0.02016	2.159	-0.04513	2.139	-0.08976	2.129	-0.1585	2.139	-0.3185
2.128	-0.02012	2.158	-0.04513	2.138	-0.08976	2.128	-0.1587	2.138	-0.3189
2.127	-0.02009	2.157	-0.0451	2.137	-0.08991	2.127	-0.159	2.137	-0.3192
2.126	-0.02009	2.156	-0.04513	2.136	-0.09019	2.126	-0.1594	2.136	-0.3195
2.125	-0.0201	2.155	-0.04516	2.135	-0.09028	2.125	-0.1599	2.135	-0.3198
2.124	-0.02003	2.154	-0.04519	2.134	-0.09043	2.124	-0.1603	2.134	-0.3201
2.123	-0.02004	2.153	-0.04522	2.133	-0.09068	2.123	-0.1606	2.133	-0.3204
2.122	-0.02001	2.152	-0.04528	2.132	-0.0908	2.122	-0.1609	2.132	-0.321
2.121	-0.01997	2.151	-0.04528	2.131	-0.09092	2.121	-0.1613	2.131	-0.3213
2.12	-0.01995	2.15	-0.04534	2.13	-0.09114	2.12	-0.1615	2.13	-0.3216
2.119	-0.02002	2.149	-0.04541	2.129	-0.09135	2.119	-0.162	2.129	-0.3219
2.118	-0.01992	2.148	-0.04541	2.128	-0.09135	2.118	-0.1621	2.128	-0.3219
2.117	-0.01992	2.147	-0.04541	2.127	-0.09153	2.117	-0.1626	2.127	-0.3225
2.116	-0.01994	2.146	-0.04547	2.126	-0.09166	2.116	-0.1629	2.126	-0.3228
2.115	-0.01986	2.145	-0.04547	2.125	-0.09187	2.115	-0.1631	2.125	-0.3234
2.114	-0.01993	2.144	-0.04556	2.124	-0.09205	2.114	-0.1637	2.124	-0.3234
2.113	-0.01992	2.143	-0.04556	2.123	-0.09218	2.113	-0.1638	2.123	-0.3237
2.112	-0.01985	2.142	-0.04556	2.122	-0.09239	2.112	-0.1641	2.122	-0.3241
2.111	-0.01984	2.141	-0.04559	2.121	-0.09245	2.111	-0.1643	2.121	-0.3244
2.11	-0.01983	2.14	-0.04562	2.12	-0.09267	2.11	-0.1647	2.12	-0.3247
2.109	-0.0199	2.139	-0.04568	2.119	-0.09285	2.109	-0.165	2.119	-0.325
2.108	-0.01996	2.138	-0.04565	2.118	-0.09291	2.108	-0.1653	2.118	-0.3253
2.107	-0.01983	2.137	-0.04571	2.117	-0.09316	2.107	-0.1658	2.117	-0.3256
2.106	-0.01982	2.136	-0.04577	2.116	-0.09325	2.106	-0.166	2.116	-0.3259
2.105	-0.01978	2.135	-0.04574	2.115	-0.09334	2.105	-0.1662	2.115	-0.3262
2.104	-0.01983	2.134	-0.04577	2.114	-0.09352	2.104	-0.1667	2.114	-0.3265
2.103	-0.01978	2.133	-0.04577	2.113	-0.09361	2.103	-0.1669	2.113	-0.3265
2.102	-0.01978	2.132	-0.04577	2.112	-0.09368	2.102	-0.1673	2.112	-0.3265
2.101	-0.01975	2.131	-0.04583	2.111	-0.09383	2.101	-0.1675	2.111	-0.3268
2.1	-0.01973	2.13	-0.04593	2.11	-0.09401	2.1	-0.1679	2.11	-0.3271
2.099	-0.01975	2.129	-0.04593	2.109	-0.09395	2.099	-0.1682	2.109	-0.3274
2.098	-0.01976	2.128	-0.04593	2.108	-0.09413	2.098	-0.1686	2.108	-0.3277
2.097	-0.01968	2.127	-0.04596	2.107	-0.09423	2.097	-0.1687	2.107	-0.328
2.096	-0.01968	2.126	-0.04605	2.106	-0.09496	2.096	-0.1689	2.106	-0.3283
2.095	-0.01966	2.125	-0.04608	2.105	-0.09493	2.095	-0.1693	2.105	-0.3286
2.094	-0.01964	2.124	-0.04608	2.104	-0.09505	2.094	-0.1696	2.104	-0.3289
2.093	-0.01966	2.123	-0.04614	2.103	-0.09508	2.093	-0.17	2.103	-0.3289
2.092	-0.01956	2.122	-0.04605	2.102	-0.09514	2.092	-0.17	2.102	-0.3293
2.091	-0.01954	2.121	-0.04611	2.101	-0.09527	2.091	-0.1704	2.101	-0.3296
2.09	-0.01941	2.12	-0.04614	2.1	-0.09533	2.09	-0.1707	2.1	-0.3299
2.089	-0.0194	2.119	-0.04617	2.099	-0.09554	2.089	-0.1709	2.099	-0.3302
2.088	-0.01947	2.118	-0.04617	2.098	-0.09557	2.088	-0.1712	2.098	-0.3305
2.087	-0.01937	2.117	-0.0462	2.097	-0.09569	2.087	-0.1713	2.097	-0.3308
2.086	-0.01935	2.116	-0.0462	2.096	-0.09569	2.086	-0.1715	2.096	-0.3308
2.085	-0.0193	2.115	-0.04614	2.095	-0.09579	2.085	-0.1719	2.095	-0.3311
2.084	-0.01925	2.114	-0.04614	2.094	-0.09597	2.084	-0.1719	2.094	-0.3314
2.083	-0.01928	2.113	-0.04614	2.093	-0.09603	2.083	-0.1723	2.093	-0.3317
2.082	-0.01928	2.112	-0.04605	2.092	-0.09603	2.082	-0.1724	2.092	-0.3317
2.081	-0.01921	2.111	-0.04608	2.091	-0.09625	2.081	-0.1728	2.091	-0.332
2.08	-0.01917	2.11	-0.04605	2.09	-0.09628	2.08	-0.173	2.09	-0.3323
2.079	-0.01913	2.109	-0.04611	2.089	-0.09634	2.079	-0.1733	2.089	-0.3323
2.078	-0.01911	2.108	-0.04608	2.088	-0.09646	2.078	-0.1736	2.088	-0.3329
2.077	-0.01904	2.107	-0.04611	2.087	-0.09655	2.077	-0.1738	2.087	-0.3326
2.076	-0.01898	2.106	-0.04608	2.086	-0.09655	2.076	-0.1739	2.086	-0.3326
2.075	-0.01895	2.105	-0.04611	2.085	-0.09677	2.075	-0.1743	2.085	-0.3332
2.074	-0.01895	2.104	-0.04617	2.084	-0.09683	2.074	-0.1747	2.084	-0.3332
2.073	-0.01894	2.103	-0.04611	2.083	-0.09683	2.073	-0.1749	2.083	-0.3335
2.072	-0.01893	2.102	-0.04611	2.082	-0.09698	2.072	-0.1751	2.082	-0.3338
2.071	-0.01884	2.101	-0.04614	2.081	-0.09701	2.071	-0.1753	2.081	-0.3338
2.07	-0.01882	2.1	-0.04611	2.08	-0.09707	2.07	-0.1756	2.08	-0.3341
2.069	-0.01876	2.099	-0.04614	2.079	-0.0971	2.069	-0.1757	2.079	-0.3341
2.068	-0.01869	2.098	-0.0462	2.078	-0.09719	2.068	-0.1761	2.078	-0.3345
2.067	-0.01873	2.097	-0.04614	2.077	-0.09719	2.067	-0.1762	2.077	-0.3345
2.066	-0.01869	2.096	-0.04611	2.076	-0.09732	2.066	-0.1765	2.076	-0.3348
2.065	-0.01868	2.095	-0.04611	2.075	-0.09735	2.065	-0.1767	2.075	-0.3351
2.064	-0.01865	2.094	-0.04614	2.074	-0.09753	2.064	-0.1768	2.074	-0.3354
2.063	-0.01862	2.093	-0.04611	2.073	-0.09759	2.063	-0.177	2.073	-0.3357
2.062	-0.01862	2.092	-0.04614	2.072	-0.09771	2.062	-0.1773	2.072	-0.336
2.061	-0.01851	2.091	-0.04617	2.071	-0.09774	2.061	-0.1773	2.071	-0.336
2.06	-0.01853	2.09	-0.04614	2.07	-0.09777	2.06	-0.1776	2.07	-0.336
2.059	-0.01848	2.089	-0.04608	2.069	-0.09784	2.059	-0.1776	2.069	-0.3363
2.058	-0.01843	2.088	-0.04614	2.068	-0.0979	2.058	-0.1779	2.068	-0.3363
2.057	-0.01847	2.087	-0.04605	2.067	-0.09796	2.057	-0.1779	2.067	-0.3366
2.056	-0.01852	2.086	-0.04605	2.066	-0.09802	2.056	-0.1783	2.066	-0.3369
2.055	-0.01843	2.085	-0.04608	2.065	-0.09808	2.055	-0.1785	2.065	-0.3369
2.054	-0.01846	2.084	-0.04608	2.064	-0.09811	2.054	-0.1787	2.064	-0.3369
2.053	-0.01854	2.083	-0.04602	2.063	-0.09817	2.053	-0.1788	2.063	-0.3372
2.052	-0.0185	2.082	-0.04608	2.062	-0.0982	2.052	-0.1792	2.062	-0.3372
2.051	-0.01848	2.081	-0.04608	2.061	-0.09817	2.051	-0.1792	2.061	-0.3372
2.05	-0.01848	2.08	-0.04608	2.06	-0.09817	2.05	-0.1793	2.06	-0.3372
2.049	-0.01842	2.079	-0.04605	2.059	-0.09826	2.049	-0.1796	2.059	-0.3375
2.048	-0.01835	2.078	-0.04605	2.058	-0.09823	2.048	-0.1795	2.058	-0.3378
2.047	-0.01841	2.077	-0.04602	2.057	-0.09833	2.047	-0.1796	2.057	-0.3378
2.046	-0.01834	2.076	-0.04599	2.056	-0.09842	2.046	-0.18	2.056	-0.3381
2.045	-0.01831	2.075	-0.04608	2.055	-0.09845	2.045	-0.1801	2.055	-0.3381
2.044	-0.01828	2.074	-0.04602	2.054	-0.09848	2.044	-0.1802	2.054	-0.3381
2.043	-0.01834	2.073	-0.04605	2.053	-0.09851	2.043	-0.1805	2.053	-0.3384
2.042	-0.01843	2.072	-0.04608	2.052	-0.0986	2.042	-0.1806	2.052	-0.3384
2.041	-0.01831	2.071	-0.04602	2.051	-0.0986	2.041	-0.1806	2.051	-0.3384
2.04	-0.01831	2.07	-0.04599	2.05	-0.09857	2.04	-0.1809	2.05	-0.3387
2.039	-0.01824	2.069	-0.04602	2.049	-0.09872	2.039	-0.181	2.049	-0.3387
2.038	-0.01827	2.068	-0.04599	2.048	-0.09848	2.038	-0.181	2.048	-0.3384
2.037	-0.01831	2.067	-0.04599	2.047	-0.09854	2.037	-0.1812	2.047	-0.3387
2.036	-0.01829	2.066	-0.04602	2.046	-0.09857	2.036	-0.1815	2.046	-0.3387
2.035	-0.01822	2.065	-0.04599	2.045	-0.09872	2.035	-0.1816	2.045	-0.339
2.034	-0.01823	2.064	-0.04596	2.044	-0.09866	2.034	-0.1815	2.044	-0.339
2.033	-0.01821	2.063	-0.04596	2.043	-0.09863	2.033	-0.1817	2.043	-0.339
2.032	-0.01819	2.062	-0.04596	2.042	-0.0986	2.032	-0.1818	2.042	-0.3393
2.031	-0.01818	2.061	-0.0459	2.041	-0.09863	2.031	-0.182	2.041	-0.3393
2.03	-0.01817	2.06	-0.0459	2.04	-0.09872	2.03	-0.1822	2.04	-0.3397
2.029	-0.01812	2.059	-0.0459	2.039	-0.09823	2.029	-0.1823	2.039	-0.3397
2.028	-0.01811	2.058	-0.04583	2.038	-0.09823	2.028	-0.1824	2.038	-0.3397
2.027	-0.01819	2.057	-0.04577	2.037	-0.09836	2.027	-0.1826	2.037	-0.34
2.026	-0.01804	2.056	-0.0458	2.036	-0.09839	2.026	-0.1828	2.036	-0.34
2.025	-0.01814	2.055	-0.04583	2.035	-0.09839	2.025	-0.1828	2.035	-0.34
2.024	-0.01808	2.054	-0.0458	2.034	-0.09839	2.024	-0.1829	2.034	-0.34
2.023	-0.01798	2.053	-0.0458	2.033	-0.09848	2.023	-0.1831	2.033	-0.3403
2.022	-0.01794	2.052	-0.04574	2.032	-0.09845	2.022	-0.1831	2.032	-0.34
2.021	-0.018	2.051	-0.04568	2.031	-0.09845	2.021	-0.1834	2.031	-0.3403
2.02	-0.01794	2.05	-0.04568	2.03	-0.09845	2.02	-0.1833	2.03	-0.3403
2.019	-0.01781	2.049	-0.04571	2.029	-0.09854	2.019	-0.1834	2.029	-0.3403
2.018	-0.01784	2.048	-0.04553	2.028	-0.09833	2.018	-0.1836	2.028	-0.3403
2.017	-0.01781	2.047	-0.04559	2.027	-0.09845	2.017	-0.1836	2.027	-0.3406
2.016	-0.01782	2.046	-0.04559	2.026	-0.09845	2.016	-0.1837	2.026	-0.3406
2.015	-0.01779	2.045	-0.04556	2.025	-0.09848	2.015	-0.1839	2.025	-0.3406
2.014	-0.01775	2.044	-0.0455	2.024	-0.09854	2.014	-0.1839	2.024	-0.3409
2.013	-0.01774	2.043	-0.0455	2.023	-0.09845	2.013	-0.184	2.023	-0.3412
2.012	-0.01768	2.042	-0.04544	2.022	-0.09857	2.012	-0.1841	2.022	-0.3412
2.011	-0.01765	2.041	-0.04544	2.021	-0.09857	2.011	-0.1842	2.021	-0.3412
2.01	-0.01765	2.04	-0.04541	2.02	-0.09851	2.01	-0.1841	2.02	-0.3412
2.009	-0.01762	2.039	-0.04537	2.019	-0.09848	2.009	-0.1842	2.019	-0.3412
2.008	-0.01766	2.038	-0.04537	2.018	-0.09851	2.008	-0.1844	2.018	-0.3412
2.007	-0.01761	2.037	-0.04531	2.017	-0.09851	2.007	-0.1844	2.017	-0.3412
2.006	-0.01759	2.036	-0.04534	2.016	-0.09854	2.006	-0.1845	2.016	-0.3415
2.005	-0.01757	2.035	-0.04522	2.015	-0.09842	2.005	-0.1845	2.015	-0.3415
2.004	-0.01754	2.034	-0.04519	2.014	-0.09842	2.004	-0.1845	2.014	-0.3415
2.003	-0.01748	2.033	-0.04516	2.013	-0.09839	2.003	-0.1846	2.013	-0.3415
2.002	-0.01745	2.032	-0.04516	2.012	-0.09833	2.002	-0.1847	2.012	-0.3412
2.001	-0.01741	2.031	-0.04516	2.011	-0.09842	2.001	-0.1848	2.011	-0.3415
2	-0.01746	2.03	-0.0451	2.01	-0.09833	2	-0.1848	2.01	-0.3412
1.999	-0.01738	2.029	-0.0451	2.009	-0.09826	1.999	-0.1849	2.009	-0.3412
1.998	-0.01739	2.028	-0.04504	2.008	-0.09829	1.998	-0.185	2.008	-0.3415
1.997	-0.01739	2.027	-0.04498	2.007	-0.09826	1.997	-0.1851	2.007	-0.3412
1.996	-0.01745	2.026	-0.04495	2.006	-0.0982	1.996	-0.185	2.006	-0.3412
1.995	-0.01733	2.025	-0.04495	2.005	-0.09826	1.995	-0.1853	2.005	-0.3415
1.994	-0.01726	2.024	-0.04492	2.004	-0.09823	1.994	-0.1852	2.004	-0.3415
1.993	-0.0173	2.023	-0.04492	2.003	-0.09823	1.993	-0.1851	2.003	-0.3415
1.992	-0.01726	2.022	-0.04495	2.002	-0.0982	1.992	-0.1853	2.002	-0.3418
1.991	-0.01724	2.021	-0.04489	2.001	-0.09823	1.991	-0.1852	2.001	-0.3415
1.99	-0.01716	2.02	-0.04485	2	-0.0982	1.99	-0.1853	2	-0.3415
1.989	-0.01724	2.019	-0.04479	1.999	-0.09808	1.989	-0.1854	1.999	-0.3418
1.988	-0.01717	2.018	-0.04476	1.998	-0.09808	1.988	-0.1854	1.998	-0.3418
1.987	-0.01713	2.017	-0.0447	1.997	-0.09802	1.987	-0.1852	1.997	-0.3418
1.986	-0.01714	2.016	-0.0447	1.996	-0.09799	1.986	-0.1854	1.996	-0.3418
1.985	-0.01709	2.015	-0.04464	1.995	-0.09802	1.985	-0.1853	1.995	-0.3418
1.984	-0.01702	2.014	-0.04464	1.994	-0.09796	1.984	-0.1853	1.994	-0.3418
1.983	-0.01713	2.013	-0.04452	1.993	-0.09787	1.983	-0.1853	1.993	-0.3415
1.982	-0.01701	2.012	-0.04449	1.992	-0.0979	1.982	-0.1854	1.992	-0.3415
1.981	-0.017	2.011	-0.04446	1.991	-0.09781	1.981	-0.1853	1.991	-0.3415
1.98	-0.01699	2.01	-0.04437	1.99	-0.09777	1.98	-0.1852	1.99	-0.3415
1.979	-0.01697	2.009	-0.04424	1.989	-0.09781	1.979	-0.1854	1.989	-0.3415
1.978	-0.0169	2.008	-0.0443	1.988	-0.09768	1.978	-0.1853	1.988	-0.3415
1.977	-0.01688	2.007	-0.04421	1.987	-0.09759	1.977	-0.1852	1.987	-0.3415
1.976	-0.01698	2.006	-0.04415	1.986	-0.09765	1.976	-0.1853	1.986	-0.3415
1.975	-0.01686	2.005	-0.04412	1.985	-0.0975	1.975	-0.1852	1.985	-0.3415
1.974	-0.0168	2.004	-0.04409	1.984	-0.09738	1.974	-0.1852	1.984	-0.3409
1.973	-0.01684	2.003	-0.04406	1.983	-0.09741	1.973	-0.1853	1.983	-0.3412
1.972	-0.01675	2.002	-0.04406	1.982	-0.09732	1.972	-0.1852	1.982	-0.3412
1.971	-0.01677	2.001	-0.044	1.981	-0.09725	1.971	-0.1854	1.981	-0.3412
1.97	-0.01676	2	-0.04391	1.98	-0.09719	1.97	-0.1855	1.98	-0.3409
1.969	-0.01674	1.999	-0.04388	1.979	-0.09719	1.969	-0.1853	1.979	-0.3412
1.968	-0.01676	1.998	-0.04388	1.978	-0.09716	1.968	-0.1853	1.978	-0.3412
1.967	-0.01668	1.997	-0.04381	1.977	-0.09713	1.967	-0.1853	1.977	-0.3412
1.966	-0.01664	1.996	-0.04375	1.976	-0.0971	1.966	-0.1853	1.976	-0.3412
1.965	-0.01663	1.995	-0.04375	1.975	-0.09704	1.965	-0.1853	1.975	-0.3412
1.964	-0.01667	1.994	-0.04366	1.974	-0.09695	1.964	-0.1851	1.974	-0.3409
1.963	-0.01662	1.993	-0.04363	1.973	-0.09692	1.963	-0.1853	1.973	-0.3412
1.962	-0.01664	1.992	-0.04357	1.972	-0.09692	1.962	-0.1852	1.972	-0.3409
1.961	-0.01663	1.991	-0.04348	1.971	-0.09683	1.961	-0.1851	1.971	-0.3415
1.96	-0.01665	1.99	-0.04348	1.97	-0.09673	1.96	-0.1851	1.97	-0.3412
1.959	-0.01653	1.989	-0.04348	1.969	-0.09667	1.959	-0.185	1.969	-0.3412
1.958	-0.01649	1.988	-0.04342	1.968	-0.09655	1.958	-0.185	1.968	-0.3409
1.957	-0.01655	1.987	-0.04339	1.967	-0.09655	1.957	-0.1849	1.967	-0.3409
1.956	-0.01648	1.986	-0.04333	1.966	-0.09643	1.956	-0.1849	1.966	-0.3409
1.955	-0.01642	1.985	-0.04339	1.965	-0.09652	1.955	-0.1849	1.965	-0.3409
1.954	-0.01647	1.984	-0.0432	1.964	-0.09637	1.954	-0.1849	1.964	-0.3406
1.953	-0.01648	1.983	-0.04317	1.963	-0.09631	1.953	-0.1847	1.963	-0.3409
1.952	-0.01652	1.982	-0.0432	1.962	-0.09628	1.952	-0.1847	1.962	-0.3406
1.951	-0.01641	1.981	-0.04311	1.961	-0.09615	1.951	-0.1848	1.961	-0.3406
1.95	-0.01646	1.98	-0.04305	1.96	-0.09618	1.95	-0.1848	1.96	-0.3406
1.949	-0.01632	1.979	-0.04305	1.959	-0.09603	1.949	-0.1846	1.959	-0.3403
1.948	-0.01631	1.978	-0.04299	1.958	-0.09597	1.948	-0.1845	1.958	-0.3403
1.947	-0.01632	1.977	-0.04293	1.957	-0.09588	1.947	-0.1846	1.957	-0.3403
1.946	-0.01631	1.976	-0.04293	1.956	-0.09588	1.946	-0.1846	1.956	-0.3403
1.945	-0.01629	1.975	-0.04287	1.955	-0.09582	1.945	-0.1845	1.955	-0.34
1.944	-0.01621	1.974	-0.04277	1.954	-0.09576	1.944	-0.1846	1.954	-0.34
1.943	-0.01617	1.973	-0.04281	1.953	-0.09563	1.943	-0.1844	1.953	-0.34
1.942	-0.01612	1.972	-0.04268	1.952	-0.0956	1.942	-0.1843	1.952	-0.34
1.941	-0.01613	1.971	-0.04259	1.951	-0.09545	1.941	-0.1843	1.951	-0.34
1.94	-0.01604	1.97	-0.04256	1.95	-0.0953	1.94	-0.1841	1.95	-0.34
1.939	-0.01601	1.969	-0.04259	1.949	-0.09517	1.939	-0.1841	1.949	-0.34
1.938	-0.01605	1.968	-0.0425	1.948	-0.09514	1.938	-0.184	1.948	-0.3397
1.937	-0.01603	1.967	-0.04253	1.947	-0.09505	1.937	-0.1838	1.947	-0.34
1.936	-0.01598	1.966	-0.04247	1.946	-0.09505	1.936	-0.1838	1.946	-0.34
1.935	-0.01587	1.965	-0.04247	1.945	-0.09499	1.935	-0.1838	1.945	-0.34
1.934	-0.01597	1.964	-0.04247	1.944	-0.09505	1.934	-0.1837	1.944	-0.34
1.933	-0.0158	1.963	-0.04241	1.943	-0.09481	1.933	-0.1835	1.943	-0.3397
1.932	-0.01585	1.962	-0.04235	1.942	-0.09481	1.932	-0.1833	1.942	-0.3393
1.931	-0.01589	1.961	-0.04225	1.941	-0.09472	1.931	-0.1834	1.941	-0.3393
1.93	-0.01582	1.96	-0.04222	1.94	-0.09465	1.93	-0.1831	1.94	-0.339
1.929	-0.01578	1.959	-0.04216	1.939	-0.09459	1.929	-0.1831	1.939	-0.339
1.928	-0.01583	1.958	-0.04213	1.938	-0.0945	1.928	-0.1831	1.938	-0.339
1.927	-0.01582	1.957	-0.0421	1.937	-0.09432	1.927	-0.1831	1.937	-0.339
1.926	-0.01573	1.956	-0.04207	1.936	-0.09429	1.926	-0.183	1.936	-0.3387
1.925	-0.01577	1.955	-0.04198	1.935	-0.09429	1.925	-0.183	1.935	-0.3387
1.924	-0.01579	1.954	-0.04201	1.934	-0.09417	1.924	-0.183	1.934	-0.3387
1.923	-0.01568	1.953	-0.04198	1.933	-0.0941	1.923	-0.1827	1.933	-0.3381
1.922	-0.01573	1.952	-0.04195	1.932	-0.09395	1.922	-0.1826	1.932	-0.3378
1.921	-0.01568	1.951	-0.04189	1.931	-0.09392	1.921	-0.1824	1.931	-0.3381
1.92	-0.01579	1.95	-0.04183	1.93	-0.0938	1.92	-0.1824	1.93	-0.3378
1.919	-0.0157	1.949	-0.04177	1.929	-0.09374	1.919	-0.1823	1.929	-0.3378
1.918	-0.01575	1.948	-0.04177	1.928	-0.09371	1.918	-0.182	1.928	-0.3378
1.917	-0.01567	1.947	-0.04173	1.927	-0.09361	1.917	-0.1819	1.927	-0.3375
1.916	-0.01562	1.946	-0.04177	1.926	-0.09358	1.916	-0.1818	1.926	-0.3375
1.915	-0.01562	1.945	-0.04173	1.925	-0.09358	1.915	-0.1817	1.925	-0.3375
1.914	-0.01567	1.944	-0.0417	1.924	-0.0934	1.914	-0.1817	1.924	-0.3375
1.913	-0.01566	1.943	-0.04167	1.923	-0.09331	1.913	-0.1817	1.923	-0.3372
1.912	-0.01567	1.942	-0.04158	1.922	-0.09322	1.912	-0.1816	1.922	-0.3372
1.911	-0.01566	1.941	-0.04158	1.921	-0.09319	1.911	-0.1813	1.921	-0.3369
1.91	-0.01565	1.94	-0.04152	1.92	-0.09319	1.91	-0.1812	1.92	-0.3372
1.909	-0.0157	1.939	-0.04149	1.919	-0.09309	1.909	-0.1812	1.919	-0.3369
1.908	-0.01569	1.938	-0.04143	1.918	-0.09303	1.908	-0.181	1.918	-0.3369
1.907	-0.01568	1.937	-0.04143	1.917	-0.09291	1.907	-0.1808	1.917	-0.3366
1.906	-0.01566	1.936	-0.04131	1.916	-0.09248	1.906	-0.1806	1.916	-0.3363
1.905	-0.01565	1.935	-0.04131	1.915	-0.09248	1.905	-0.1807	1.915	-0.3366
1.904	-0.0157	1.934	-0.04131	1.914	-0.09251	1.904	-0.1806	1.914	-0.3363
1.903	-0.01567	1.933	-0.04112	1.913	-0.09239	1.903	-0.1802	1.913	-0.3363
1.902	-0.01571	1.932	-0.04109	1.912	-0.09239	1.902	-0.1803	1.912	-0.3363
1.901	-0.0157	1.931	-0.04112	1.911	-0.09233	1.901	-0.1802	1.911	-0.336
1.9	-0.01567	1.93	-0.04109	1.91	-0.09224	1.9	-0.1802	1.91	-0.3357
1.899	-0.01576	1.929	-0.041	1.909	-0.09215	1.899	-0.1802	1.909	-0.3357
1.898	-0.0157	1.928	-0.04103	1.908	-0.09199	1.898	-0.1798	1.908	-0.3354
1.897	-0.0157	1.927	-0.041	1.907	-0.09193	1.897	-0.1798	1.907	-0.3351
1.896	-0.01579	1.926	-0.04094	1.906	-0.09184	1.896	-0.1798	1.906	-0.3348
1.895	-0.01575	1.925	-0.04094	1.905	-0.09175	1.895	-0.1797	1.905	-0.3348
1.894	-0.01575	1.924	-0.04088	1.904	-0.09172	1.894	-0.1796	1.904	-0.3345
1.893	-0.01575	1.923	-0.04082	1.903	-0.09163	1.893	-0.1794	1.903	-0.3345
1.892	-0.0157	1.922	-0.04082	1.902	-0.09156	1.892	-0.1792	1.902	-0.3345
1.891	-0.01573	1.921	-0.04082	1.901	-0.09141	1.891	-0.1792	1.901	-0.3341
1.89	-0.01571	1.92	-0.04082	1.9	-0.09126	1.89	-0.179	1.9	-0.3341
1.889	-0.01573	1.919	-0.04076	1.899	-0.09129	1.889	-0.1789	1.899	-0.3341
1.888	-0.01575	1.918	-0.04076	1.898	-0.0912	1.888	-0.1788	1.898	-0.3338
1.887	-0.0158	1.917	-0.04069	1.897	-0.09104	1.887	-0.1786	1.897	-0.3338
1.886	-0.01581	1.916	-0.04063	1.896	-0.09092	1.886	-0.1784	1.896	-0.3338
1.885	-0.01575	1.915	-0.0406	1.895	-0.09095	1.885	-0.1783	1.895	-0.3338
1.884	-0.01572	1.914	-0.0406	1.894	-0.09086	1.884	-0.1781	1.894	-0.3335
1.883	-0.01569	1.913	-0.04057	1.893	-0.09083	1.883	-0.1774	1.893	-0.3338
1.882	-0.0157	1.912	-0.04054	1.892	-0.09071	1.882	-0.1772	1.892	-0.3335
1.881	-0.01572	1.911	-0.04045	1.891	-0.09065	1.881	-0.177	1.891	-0.3332
1.88	-0.01575	1.91	-0.04045	1.89	-0.09052	1.88	-0.1772	1.89	-0.3332
1.879	-0.01564	1.909	-0.04042	1.889	-0.09049	1.879	-0.1769	1.889	-0.3329
1.878	-0.01563	1.908	-0.04033	1.888	-0.09034	1.878	-0.1768	1.888	-0.3329
1.877	-0.01582	1.907	-0.04024	1.887	-0.09037	1.877	-0.1768	1.887	-0.3326
1.876	-0.01563	1.906	-0.04021	1.886	-0.09028	1.876	-0.1766	1.886	-0.3326
1.875	-0.01564	1.905	-0.04021	1.885	-0.09007	1.875	-0.1764	1.885	-0.3323
1.874	-0.01568	1.904	-0.04017	1.884	-0.09004	1.874	-0.1764	1.884	-0.332
1.873	-0.0156	1.903	-0.04014	1.883	-0.08994	1.873	-0.1764	1.883	-0.3317
1.872	-0.01559	1.902	-0.04011	1.882	-0.08985	1.872	-0.1761	1.882	-0.3314
1.871	-0.01565	1.901	-0.04008	1.881	-0.08973	1.871	-0.176	1.881	-0.3314
1.87	-0.01562	1.9	-0.04005	1.88	-0.08973	1.87	-0.176	1.88	-0.3314
1.869	-0.01559	1.899	-0.04005	1.879	-0.08961	1.869	-0.1759	1.879	-0.3311
1.868	-0.01555	1.898	-0.03996	1.878	-0.08948	1.868	-0.1757	1.878	-0.3308
1.867	-0.01561	1.897	-0.03993	1.877	-0.08948	1.867	-0.1757	1.877	-0.3308
1.866	-0.01552	1.896	-0.03993	1.876	-0.08936	1.866	-0.1753	1.876	-0.3308
1.865	-0.01549	1.895	-0.03987	1.875	-0.0893	1.865	-0.1751	1.875	-0.3305
1.864	-0.01556	1.894	-0.03984	1.874	-0.08924	1.864	-0.1751	1.874	-0.3305
1.863	-0.01548	1.893	-0.03981	1.873	-0.08918	1.863	-0.1749	1.873	-0.3302
1.862	-0.01542	1.892	-0.03975	1.872	-0.08912	1.862	-0.1748	1.872	-0.3299
1.861	-0.01549	1.891	-0.03965	1.871	-0.08903	1.861	-0.1748	1.871	-0.3299
1.86	-0.01534	1.89	-0.03965	1.87	-0.08893	1.86	-0.1745	1.87	-0.3296
1.859	-0.0153	1.889	-0.03959	1.869	-0.08893	1.859	-0.1742	1.869	-0.3299
1.858	-0.01525	1.888	-0.03956	1.868	-0.08881	1.858	-0.1743	1.868	-0.3296
1.857	-0.01526	1.887	-0.0395	1.867	-0.08881	1.857	-0.1741	1.867	-0.3293
1.856	-0.01521	1.886	-0.03947	1.866	-0.08869	1.856	-0.1738	1.866	-0.3293
1.855	-0.01513	1.885	-0.03935	1.865	-0.08851	1.855	-0.1736	1.865	-0.3289
1.854	-0.01514	1.884	-0.03935	1.864	-0.08848	1.854	-0.1737	1.864	-0.3289
1.853	-0.01514	1.883	-0.03923	1.863	-0.08841	1.853	-0.1733	1.863	-0.3286
1.852	-0.01508	1.882	-0.03913	1.862	-0.08829	1.852	-0.1731	1.862	-0.3283
1.851	-0.01515	1.881	-0.03907	1.861	-0.08829	1.851	-0.1733	1.861	-0.3283
1.85	-0.01512	1.88	-0.03913	1.86	-0.08817	1.85	-0.173	1.86	-0.328
1.849	-0.01508	1.879	-0.03904	1.859	-0.08808	1.849	-0.1727	1.859	-0.3277
1.848	-0.01512	1.878	-0.03898	1.858	-0.08796	1.848	-0.1727	1.858	-0.3277
1.847	-0.01501	1.877	-0.03889	1.857	-0.08789	1.847	-0.1725	1.857	-0.3274
1.846	-0.01501	1.876	-0.0388	1.856	-0.08765	1.846	-0.1724	1.856	-0.3268
1.845	-0.01506	1.875	-0.03874	1.855	-0.08759	1.845	-0.1721	1.855	-0.3268
1.844	-0.01501	1.874	-0.03874	1.854	-0.0875	1.844	-0.172	1.854	-0.3268
1.843	-0.01497	1.873	-0.03871	1.853	-0.0874	1.843	-0.1718	1.853	-0.3268
1.842	-0.01498	1.872	-0.03861	1.852	-0.08725	1.842	-0.1717	1.852	-0.3262
1.841	-0.01497	1.871	-0.03861	1.851	-0.08731	1.841	-0.1716	1.851	-0.3265
1.84	-0.01496	1.87	-0.03858	1.85	-0.08722	1.84	-0.1714	1.85	-0.3262
1.839	-0.01499	1.869	-0.03861	1.849	-0.08716	1.839	-0.1714	1.849	-0.3259
1.838	-0.01495	1.868	-0.03855	1.848	-0.0871	1.838	-0.1711	1.848	-0.3259
1.837	-0.01498	1.867	-0.03858	1.847	-0.08695	1.837	-0.171	1.847	-0.3256
1.836	-0.0149	1.866	-0.03849	1.846	-0.08685	1.836	-0.1709	1.846	-0.3253
1.835	-0.01502	1.865	-0.03843	1.845	-0.08688	1.835	-0.1705	1.845	-0.3253
1.834	-0.01507	1.864	-0.03846	1.844	-0.08673	1.834	-0.1703	1.844	-0.3253
1.833	-0.01496	1.863	-0.03843	1.843	-0.08667	1.833	-0.1701	1.843	-0.325
1.832	-0.01506	1.862	-0.03834	1.842	-0.08658	1.832	-0.1702	1.842	-0.3247
1.831	-0.01506	1.861	-0.03837	1.841	-0.08649	1.831	-0.1698	1.841	-0.3247
1.83	-0.01501	1.86	-0.03834	1.84	-0.08615	1.83	-0.1697	1.84	-0.3244
1.829	-0.015	1.859	-0.03831	1.839	-0.08618	1.829	-0.1696	1.839	-0.3241
1.828	-0.01508	1.858	-0.03831	1.838	-0.08609	1.828	-0.1696	1.838	-0.3241
1.827	-0.01507	1.857	-0.03825	1.837	-0.08612	1.827	-0.1693	1.837	-0.3237
1.826	-0.01514	1.856	-0.03819	1.836	-0.086	1.826	-0.1692	1.836	-0.3234
1.825	-0.01508	1.855	-0.03819	1.835	-0.08584	1.825	-0.1691	1.835	-0.3234
1.824	-0.01519	1.854	-0.03819	1.834	-0.08572	1.824	-0.1688	1.834	-0.3231
1.823	-0.01515	1.853	-0.03819	1.833	-0.08563	1.823	-0.1687	1.833	-0.3228
1.822	-0.01513	1.852	-0.03806	1.832	-0.08566	1.822	-0.1686	1.832	-0.3228
1.821	-0.01516	1.851	-0.03806	1.831	-0.08551	1.821	-0.1682	1.831	-0.3225
1.82	-0.01516	1.85	-0.03803	1.83	-0.08539	1.82	-0.1681	1.83	-0.3222
1.819	-0.01514	1.849	-0.03803	1.829	-0.08529	1.819	-0.1681	1.829	-0.3222
1.818	-0.01532	1.848	-0.038	1.828	-0.08529	1.818	-0.1682	1.828	-0.3219
1.817	-0.01525	1.847	-0.03794	1.827	-0.08526	1.817	-0.1679	1.827	-0.3216
1.816	-0.01528	1.846	-0.03791	1.826	-0.08514	1.816	-0.1679	1.826	-0.3216
1.815	-0.0152	1.845	-0.03791	1.825	-0.08505	1.815	-0.1678	1.825	-0.3213
1.814	-0.0152	1.844	-0.03785	1.824	-0.08487	1.814	-0.1675	1.824	-0.3213
1.813	-0.01532	1.843	-0.03782	1.823	-0.08474	1.813	-0.1673	1.823	-0.321
1.812	-0.01527	1.842	-0.03782	1.822	-0.0848	1.812	-0.1672	1.822	-0.321
1.811	-0.01525	1.841	-0.03776	1.821	-0.08465	1.811	-0.1672	1.821	-0.3207
1.81	-0.01528	1.84	-0.03767	1.82	-0.0845	1.81	-0.1669	1.82	-0.3204
1.809	-0.0153	1.839	-0.0377	1.819	-0.08413	1.809	-0.1669	1.819	-0.3204
1.808	-0.01535	1.838	-0.0377	1.818	-0.08425	1.808	-0.1667	1.818	-0.3204
1.807	-0.01527	1.837	-0.03764	1.817	-0.08422	1.807	-0.1666	1.817	-0.3204
1.806	-0.01534	1.836	-0.03761	1.816	-0.08425	1.806	-0.1666	1.816	-0.3201
1.805	-0.01521	1.835	-0.03764	1.815	-0.08416	1.805	-0.1662	1.815	-0.3195
1.804	-0.01539	1.834	-0.03757	1.814	-0.08413	1.804	-0.1661	1.814	-0.3195
1.803	-0.01535	1.833	-0.03751	1.813	-0.08404	1.803	-0.1661	1.813	-0.3195
1.802	-0.01537	1.832	-0.03751	1.812	-0.08398	1.802	-0.1659	1.812	-0.3192
1.801	-0.01535	1.831	-0.03748	1.811	-0.08395	1.801	-0.1656	1.811	-0.3189
1.8	-0.01534	1.83	-0.03739	1.81	-0.08389	1.8	-0.1657	1.81	-0.3189
1.799	-0.01532	1.829	-0.03739	1.809	-0.08389	1.799	-0.1655	1.809	-0.3185
1.798	-0.01537	1.828	-0.03739	1.808	-0.08373	1.798	-0.1653	1.808	-0.3182
1.797	-0.01538	1.827	-0.03733	1.807	-0.08331	1.797	-0.1653	1.807	-0.3182
1.796	-0.01534	1.826	-0.03736	1.806	-0.08337	1.796	-0.165	1.806	-0.3179
1.795	-0.01527	1.825	-0.03733	1.805	-0.08321	1.795	-0.1649	1.805	-0.3173
1.794	-0.01535	1.824	-0.0373	1.804	-0.08309	1.794	-0.1648	1.804	-0.317
1.793	-0.01534	1.823	-0.0373	1.803	-0.083	1.793	-0.1646	1.803	-0.3173
1.792	-0.01545	1.822	-0.0373	1.802	-0.08297	1.792	-0.1647	1.802	-0.317
1.791	-0.01528	1.821	-0.03727	1.801	-0.08291	1.791	-0.1642	1.801	-0.3167
1.79	-0.0153	1.82	-0.03721	1.8	-0.08294	1.79	-0.1644	1.8	-0.3167
1.789	-0.01531	1.819	-0.03724	1.799	-0.08288	1.789	-0.1641	1.799	-0.3164
1.788	-0.01533	1.818	-0.03727	1.798	-0.08285	1.788	-0.1639	1.798	-0.3164
1.787	-0.01537	1.817	-0.03724	1.797	-0.08288	1.787	-0.1638	1.797	-0.3161
1.786	-0.01535	1.816	-0.03727	1.796	-0.08276	1.786	-0.1638	1.796	-0.3161
1.785	-0.01535	1.815	-0.03715	1.795	-0.08276	1.785	-0.1635	1.795	-0.3158
1.784	-0.01539	1.814	-0.03712	1.794	-0.08269	1.784	-0.1635	1.794	-0.3155
1.783	-0.01542	1.813	-0.03715	1.793	-0.08263	1.783	-0.1632	1.793	-0.3155
1.782	-0.01537	1.812	-0.03715	1.792	-0.08266	1.782	-0.1634	1.792	-0.3155
1.781	-0.01541	1.811	-0.03712	1.791	-0.08254	1.781	-0.1631	1.791	-0.3152
1.78	-0.01541	1.81	-0.03709	1.79	-0.08251	1.78	-0.1629	1.79	-0.3152
1.779	-0.01535	1.809	-0.03709	1.789	-0.08242	1.779	-0.1626	1.789	-0.3146
1.778	-0.0154	1.808	-0.03705	1.788	-0.08236	1.778	-0.1627	1.788	-0.3143
1.777	-0.01538	1.807	-0.03702	1.787	-0.08239	1.777	-0.1624	1.787	-0.3143
1.776	-0.01537	1.806	-0.03702	1.786	-0.08224	1.776	-0.1623	1.786	-0.314
1.775	-0.01542	1.805	-0.03696	1.785	-0.08205	1.775	-0.1621	1.785	-0.314
1.774	-0.01543	1.804	-0.03684	1.784	-0.08202	1.774	-0.1619	1.784	-0.314
1.773	-0.01545	1.803	-0.03693	1.783	-0.08202	1.773	-0.1621	1.783	-0.3133
1.772	-0.01542	1.802	-0.03684	1.782	-0.08187	1.772	-0.1617	1.782	-0.3133
1.771	-0.01544	1.801	-0.03684	1.781	-0.0819	1.771	-0.1617	1.781	-0.313
1.77	-0.01545	1.8	-0.0369	1.78	-0.08187	1.77	-0.1616	1.78	-0.313
1.769	-0.01549	1.799	-0.03684	1.779	-0.08172	1.769	-0.1614	1.779	-0.3124
1.768	-0.01554	1.798	-0.03678	1.778	-0.08175	1.768	-0.1614	1.778	-0.3124
1.767	-0.01548	1.797	-0.03678	1.777	-0.08159	1.767	-0.1611	1.777	-0.3121
1.766	-0.01556	1.796	-0.03678	1.776	-0.08153	1.766	-0.1612	1.776	-0.3121
1.765	-0.01549	1.795	-0.03669	1.775	-0.08138	1.765	-0.1611	1.775	-0.3118
1.764	-0.01555	1.794	-0.03669	1.774	-0.08138	1.764	-0.1609	1.774	-0.3118
1.763	-0.01546	1.793	-0.03666	1.773	-0.08138	1.763	-0.1606	1.773	-0.3115
1.762	-0.01547	1.792	-0.03669	1.772	-0.08132	1.762	-0.1607	1.772	-0.3112
1.761	-0.01547	1.791	-0.03666	1.771	-0.08132	1.761	-0.1604	1.771	-0.3112
1.76	-0.01544	1.79	-0.03663	1.77	-0.08129	1.76	-0.1603	1.77	-0.3109
1.759	-0.01549	1.789	-0.0366	1.769	-0.08116	1.759	-0.1601	1.769	-0.3106
1.758	-0.01555	1.788	-0.03653	1.768	-0.08126	1.758	-0.1601	1.768	-0.3106
1.757	-0.0155	1.787	-0.0365	1.767	-0.08116	1.757	-0.1599	1.767	-0.3106
1.756	-0.01546	1.786	-0.03644	1.766	-0.0812	1.756	-0.1598	1.766	-0.3103
1.755	-0.01553	1.785	-0.03647	1.765	-0.08116	1.755	-0.1596	1.765	-0.3103
1.754	-0.01541	1.784	-0.03647	1.764	-0.08107	1.754	-0.1594	1.764	-0.31
1.753	-0.01549	1.783	-0.03638	1.763	-0.08098	1.753	-0.1593	1.763	-0.3097
1.752	-0.01563	1.782	-0.03632	1.762	-0.08092	1.752	-0.1593	1.762	-0.3097
1.751	-0.01549	1.781	-0.03629	1.761	-0.08095	1.751	-0.1591	1.761	-0.3094
1.75	-0.01553	1.78	-0.03629	1.76	-0.08083	1.75	-0.159	1.76	-0.3091
1.749	-0.01556	1.779	-0.0362	1.759	-0.08077	1.749	-0.1588	1.759	-0.3091
1.748	-0.01556	1.778	-0.03617	1.758	-0.08074	1.748	-0.1587	1.758	-0.3088
1.747	-0.01551	1.777	-0.03617	1.757	-0.08058	1.747	-0.1586	1.757	-0.3085
1.746	-0.01553	1.776	-0.03614	1.756	-0.0804	1.746	-0.1586	1.756	-0.3081
1.745	-0.0156	1.775	-0.03611	1.755	-0.0804	1.745	-0.1585	1.755	-0.3081
1.744	-0.01556	1.774	-0.03614	1.754	-0.08028	1.744	-0.1582	1.754	-0.3078
1.743	-0.01561	1.773	-0.03614	1.753	-0.08016	1.743	-0.1582	1.753	-0.3075
1.742	-0.01569	1.772	-0.03605	1.752	-0.08019	1.742	-0.1581	1.752	-0.3075
1.741	-0.01574	1.771	-0.03608	1.751	-0.08009	1.741	-0.1582	1.751	-0.3072
1.74	-0.01579	1.77	-0.03605	1.75	-0.08009	1.74	-0.1579	1.75	-0.3069
1.739	-0.01567	1.769	-0.03601	1.749	-0.07997	1.739	-0.1572	1.749	-0.3069
1.738	-0.01569	1.768	-0.03605	1.748	-0.07997	1.738	-0.1574	1.748	-0.3066
1.737	-0.01571	1.767	-0.03605	1.747	-0.07991	1.737	-0.157	1.747	-0.3066
1.736	-0.01571	1.766	-0.03605	1.746	-0.07991	1.736	-0.1572	1.746	-0.3066
1.735	-0.01567	1.765	-0.03605	1.745	-0.07979	1.735	-0.1571	1.745	-0.3063
1.734	-0.01565	1.764	-0.03601	1.744	-0.0797	1.734	-0.157	1.744	-0.306
1.733	-0.01572	1.763	-0.03595	1.743	-0.07967	1.733	-0.1569	1.743	-0.3057
1.732	-0.01573	1.762	-0.03598	1.742	-0.07967	1.732	-0.1565	1.742	-0.3057
1.731	-0.01572	1.761	-0.03595	1.741	-0.07976	1.731	-0.1567	1.741	-0.306
1.73	-0.0157	1.76	-0.03595	1.74	-0.07979	1.73	-0.1564	1.74	-0.3057
1.729	-0.01578	1.759	-0.03586	1.739	-0.0797	1.729	-0.1565	1.739	-0.3054
1.728	-0.01566	1.758	-0.03589	1.738	-0.07967	1.728	-0.1561	1.738	-0.3054
1.727	-0.01579	1.757	-0.03589	1.737	-0.07957	1.727	-0.156	1.737	-0.3051
1.726	-0.01579	1.756	-0.03583	1.736	-0.07954	1.726	-0.156	1.736	-0.3051
1.725	-0.01574	1.755	-0.03586	1.735	-0.07945	1.725	-0.1557	1.735	-0.3048
1.724	-0.01568	1.754	-0.03583	1.734	-0.07942	1.724	-0.1556	1.734	-0.3045
1.723	-0.01576	1.753	-0.0358	1.733	-0.07942	1.723	-0.1557	1.733	-0.3045
1.722	-0.01579	1.752	-0.0358	1.732	-0.07921	1.722	-0.1556	1.732	-0.3042
1.721	-0.01571	1.751	-0.03586	1.731	-0.07924	1.721	-0.1555	1.731	-0.3039
1.72	-0.01581	1.75	-0.0358	1.73	-0.07918	1.72	-0.1554	1.73	-0.3039
1.719	-0.01574	1.749	-0.03583	1.729	-0.07921	1.719	-0.1553	1.729	-0.3036
1.718	-0.01575	1.748	-0.03577	1.728	-0.07902	1.718	-0.1552	1.728	-0.3033
1.717	-0.01574	1.747	-0.0358	1.727	-0.07896	1.717	-0.1552	1.727	-0.3033
1.716	-0.01573	1.746	-0.03577	1.726	-0.0789	1.716	-0.1551	1.726	-0.3029
1.715	-0.01583	1.745	-0.0358	1.725	-0.0789	1.715	-0.1553	1.725	-0.3029
1.714	-0.01577	1.744	-0.03571	1.724	-0.07884	1.714	-0.1551	1.724	-0.3023
1.713	-0.01576	1.743	-0.03571	1.723	-0.0789	1.713	-0.1549	1.723	-0.3026
1.712	-0.01575	1.742	-0.03574	1.722	-0.07881	1.712	-0.1547	1.722	-0.3023
1.711	-0.01572	1.741	-0.0358	1.721	-0.07872	1.711	-0.1547	1.721	-0.3023
1.71	-0.01579	1.74	-0.03577	1.72	-0.07875	1.71	-0.1544	1.72	-0.302
1.709	-0.01566	1.739	-0.0358	1.719	-0.07869	1.709	-0.1544	1.719	-0.3017
1.708	-0.0157	1.738	-0.03574	1.718	-0.0786	1.708	-0.1541	1.718	-0.3017
1.707	-0.01579	1.737	-0.03571	1.717	-0.0786	1.707	-0.1542	1.717	-0.3014
1.706	-0.01571	1.736	-0.03574	1.716	-0.07856	1.706	-0.154	1.716	-0.3014
1.705	-0.0157	1.735	-0.03571	1.715	-0.07872	1.705	-0.1539	1.715	-0.3014
1.704	-0.01586	1.734	-0.03571	1.714	-0.07863	1.704	-0.1538	1.714	-0.3014
1.703	-0.01571	1.733	-0.03571	1.713	-0.0786	1.703	-0.1538	1.713	-0.3011
1.702	-0.01564	1.732	-0.03565	1.712	-0.07847	1.702	-0.1534	1.712	-0.3008
1.701	-0.01571	1.731	-0.03565	1.711	-0.07841	1.701	-0.1534	1.711	-0.3005
1.7	-0.01565	1.73	-0.03565	1.71	-0.07832	1.7	-0.1534	1.71	-0.3005
1.699	-0.01574	1.729	-0.03559	1.709	-0.07832	1.699	-0.1534	1.709	-0.3002
1.698	-0.01574	1.728	-0.03549	1.708	-0.07826	1.698	-0.1531	1.708	-0.2999
1.697	-0.01574	1.727	-0.03556	1.707	-0.07826	1.697	-0.1531	1.707	-0.3002
1.696	-0.01568	1.726	-0.03556	1.706	-0.0782	1.696	-0.153	1.706	-0.2996
1.695	-0.01571	1.725	-0.03556	1.705	-0.07814	1.695	-0.153	1.705	-0.2993
1.694	-0.01571	1.724	-0.03553	1.704	-0.07811	1.694	-0.153	1.704	-0.2996
1.693	-0.01569	1.723	-0.03556	1.703	-0.07808	1.693	-0.153	1.703	-0.299
1.692	-0.0156	1.722	-0.03553	1.702	-0.07801	1.692	-0.1528	1.702	-0.2987
1.691	-0.01572	1.721	-0.03549	1.701	-0.07798	1.691	-0.1526	1.701	-0.2987
1.69	-0.01569	1.72	-0.03556	1.7	-0.07792	1.69	-0.1527	1.7	-0.2984
1.689	-0.01571	1.719	-0.03553	1.699	-0.07786	1.689	-0.1525	1.699	-0.2984
1.688	-0.01571	1.718	-0.03553	1.698	-0.07774	1.688	-0.1526	1.698	-0.298
1.687	-0.01565	1.717	-0.03549	1.697	-0.07768	1.687	-0.1524	1.697	-0.298
1.686	-0.01568	1.716	-0.03546	1.696	-0.07765	1.686	-0.1523	1.696	-0.298
1.685	-0.01569	1.715	-0.03553	1.695	-0.07768	1.685	-0.1523	1.695	-0.2977
1.684	-0.01566	1.714	-0.03553	1.694	-0.07762	1.684	-0.1522	1.694	-0.2977
1.683	-0.01577	1.713	-0.03549	1.693	-0.07759	1.683	-0.1521	1.693	-0.2974
1.682	-0.01568	1.712	-0.0354	1.692	-0.07752	1.682	-0.152	1.692	-0.2971
1.681	-0.01567	1.711	-0.03546	1.691	-0.07759	1.681	-0.1519	1.691	-0.2971
1.68	-0.0156	1.71	-0.03546	1.69	-0.07752	1.68	-0.1517	1.69	-0.2971
1.679	-0.0156	1.709	-0.0354	1.689	-0.07746	1.679	-0.1516	1.689	-0.2971
1.678	-0.01564	1.708	-0.03534	1.688	-0.07749	1.678	-0.1516	1.688	-0.2968
1.677	-0.0156	1.707	-0.03537	1.687	-0.07737	1.677	-0.1513	1.687	-0.2965
1.676	-0.01568	1.706	-0.03531	1.686	-0.07725	1.676	-0.1512	1.686	-0.2965
1.675	-0.01564	1.705	-0.03528	1.685	-0.07731	1.675	-0.1513	1.685	-0.2962
1.674	-0.01562	1.704	-0.03528	1.684	-0.07722	1.674	-0.1511	1.684	-0.2962
1.673	-0.01572	1.703	-0.03525	1.683	-0.07716	1.673	-0.1509	1.683	-0.2959
1.672	-0.0156	1.702	-0.03519	1.682	-0.07716	1.672	-0.1511	1.682	-0.2959
1.671	-0.01567	1.701	-0.03522	1.681	-0.0771	1.671	-0.1506	1.681	-0.2956
1.67	-0.01572	1.7	-0.03516	1.68	-0.07707	1.67	-0.1507	1.68	-0.2956
1.669	-0.01572	1.699	-0.03513	1.679	-0.07697	1.669	-0.1507	1.679	-0.2953
1.668	-0.01568	1.698	-0.0351	1.678	-0.07697	1.668	-0.1506	1.678	-0.2953
1.667	-0.01572	1.697	-0.0351	1.677	-0.07691	1.667	-0.1505	1.677	-0.295
1.666	-0.01573	1.696	-0.03513	1.676	-0.07688	1.666	-0.1505	1.676	-0.2947
1.665	-0.01578	1.695	-0.0351	1.675	-0.07688	1.665	-0.1504	1.675	-0.2947
1.664	-0.01584	1.694	-0.0351	1.674	-0.07688	1.664	-0.1505	1.674	-0.2944
1.663	-0.0158	1.693	-0.03507	1.673	-0.07676	1.663	-0.1501	1.673	-0.2941
1.662	-0.01573	1.692	-0.03507	1.672	-0.07682	1.662	-0.1501	1.672	-0.2944
1.661	-0.01568	1.691	-0.0351	1.671	-0.07679	1.661	-0.15	1.671	-0.2941
1.66	-0.01572	1.69	-0.0351	1.67	-0.07673	1.66	-0.15	1.67	-0.2941
1.659	-0.01575	1.689	-0.03507	1.669	-0.0767	1.659	-0.1499	1.669	-0.2938
1.658	-0.01568	1.688	-0.0351	1.668	-0.07667	1.658	-0.15	1.668	-0.2938
1.657	-0.01568	1.687	-0.03507	1.667	-0.07658	1.657	-0.1499	1.667	-0.2935
1.656	-0.01575	1.686	-0.03501	1.666	-0.07658	1.656	-0.1499	1.666	-0.2935
1.655	-0.01572	1.685	-0.03504	1.665	-0.07658	1.655	-0.1498	1.665	-0.2932
1.654	-0.01568	1.684	-0.03497	1.664	-0.07667	1.654	-0.1496	1.664	-0.2935
1.653	-0.01574	1.683	-0.03497	1.663	-0.07664	1.653	-0.1498	1.663	-0.2932
1.652	-0.0157	1.682	-0.03491	1.662	-0.07664	1.652	-0.1496	1.662	-0.2932
1.651	-0.0157	1.681	-0.03491	1.661	-0.07655	1.651	-0.1493	1.661	-0.2928
1.65	-0.01566	1.68	-0.03494	1.66	-0.07651	1.65	-0.1493	1.66	-0.2925
1.649	-0.0157	1.679	-0.03488	1.659	-0.07658	1.649	-0.1493	1.659	-0.2925
1.648	-0.01569	1.678	-0.03488	1.658	-0.07648	1.648	-0.1492	1.658	-0.2925
1.647	-0.01568	1.677	-0.03485	1.657	-0.07636	1.647	-0.1492	1.657	-0.2922
1.646	-0.01569	1.676	-0.03482	1.656	-0.07642	1.646	-0.1492	1.656	-0.2925
1.645	-0.01571	1.675	-0.03485	1.655	-0.07633	1.645	-0.1493	1.655	-0.2919
1.644	-0.01568	1.674	-0.03482	1.654	-0.07624	1.644	-0.1491	1.654	-0.2919
1.643	-0.01578	1.673	-0.03479	1.653	-0.07551	1.643	-0.1491	1.653	-0.2919
1.642	-0.01567	1.672	-0.03482	1.652	-0.07569	1.642	-0.149	1.652	-0.2916
1.641	-0.01567	1.671	-0.03482	1.651	-0.07554	1.641	-0.1489	1.651	-0.291
1.64	-0.01571	1.67	-0.03482	1.65	-0.07569	1.64	-0.149	1.65	-0.291
1.639	-0.01579	1.669	-0.03482	1.649	-0.07563	1.639	-0.1487	1.649	-0.291
1.638	-0.01568	1.668	-0.03479	1.648	-0.07557	1.638	-0.1484	1.648	-0.2907
1.637	-0.01573	1.667	-0.03479	1.647	-0.07566	1.637	-0.1485	1.647	-0.2907
1.636	-0.01576	1.666	-0.03473	1.646	-0.07566	1.636	-0.1484	1.646	-0.2907
1.635	-0.01578	1.665	-0.03473	1.645	-0.0756	1.635	-0.1482	1.645	-0.2907
1.634	-0.01573	1.664	-0.03479	1.644	-0.07566	1.634	-0.1484	1.644	-0.2904
1.633	-0.01579	1.663	-0.03479	1.643	-0.07557	1.633	-0.1484	1.643	-0.2904
1.632	-0.01575	1.662	-0.03479	1.642	-0.07554	1.632	-0.1483	1.642	-0.2901
1.631	-0.01581	1.661	-0.03473	1.641	-0.07557	1.631	-0.1483	1.641	-0.2901
1.63	-0.01582	1.66	-0.03473	1.64	-0.07557	1.63	-0.1483	1.64	-0.2901
1.629	-0.01581	1.659	-0.03476	1.639	-0.07551	1.629	-0.1483	1.639	-0.2895
1.628	-0.01582	1.658	-0.03473	1.638	-0.07535	1.628	-0.1482	1.638	-0.2889
1.627	-0.01581	1.657	-0.0347	1.637	-0.07544	1.627	-0.1481	1.637	-0.2892
1.626	-0.01583	1.656	-0.03476	1.636	-0.07551	1.626	-0.148	1.636	-0.2892
1.625	-0.01579	1.655	-0.03473	1.635	-0.07544	1.625	-0.148	1.635	-0.2889
1.624	-0.01584	1.654	-0.03473	1.634	-0.07547	1.624	-0.148	1.634	-0.2889
1.623	-0.01584	1.653	-0.03476	1.633	-0.07535	1.623	-0.148	1.633	-0.2889
1.622	-0.01579	1.652	-0.03473	1.632	-0.07538	1.622	-0.1478	1.632	-0.2889
1.621	-0.01589	1.651	-0.0347	1.631	-0.07529	1.621	-0.1479	1.631	-0.2889
1.62	-0.01585	1.65	-0.03473	1.63	-0.07538	1.62	-0.1479	1.63	-0.2886
1.619	-0.0159	1.649	-0.0347	1.629	-0.07529	1.619	-0.1478	1.629	-0.2886
1.618	-0.01587	1.648	-0.03473	1.628	-0.07532	1.618	-0.1477	1.628	-0.2883
1.617	-0.01582	1.647	-0.03467	1.627	-0.07532	1.617	-0.1478	1.627	-0.2883
1.616	-0.01585	1.646	-0.0347	1.626	-0.07532	1.616	-0.1477	1.626	-0.288
1.615	-0.0159	1.645	-0.0347	1.625	-0.07517	1.615	-0.1477	1.625	-0.2876
1.614	-0.0159	1.644	-0.03473	1.624	-0.0752	1.614	-0.1476	1.624	-0.288
1.613	-0.01594	1.643	-0.03476	1.623	-0.07523	1.613	-0.1477	1.623	-0.2876
1.612	-0.01593	1.642	-0.03473	1.622	-0.0752	1.612	-0.1477	1.622	-0.2873
1.611	-0.01596	1.641	-0.03473	1.621	-0.07523	1.611	-0.1477	1.621	-0.2873
1.61	-0.01594	1.64	-0.03479	1.62	-0.07517	1.61	-0.1475	1.62	-0.2873
1.609	-0.01587	1.639	-0.03473	1.619	-0.0752	1.609	-0.1475	1.619	-0.2873
1.608	-0.01597	1.638	-0.03467	1.618	-0.07523	1.608	-0.1475	1.618	-0.2873
1.607	-0.0159	1.637	-0.03473	1.617	-0.07517	1.607	-0.1474	1.617	-0.2873
1.606	-0.01591	1.636	-0.03476	1.616	-0.07508	1.606	-0.1473	1.616	-0.287
1.605	-0.01597	1.635	-0.03473	1.615	-0.07511	1.605	-0.1474	1.615	-0.287
1.604	-0.0159	1.634	-0.03479	1.614	-0.07517	1.604	-0.1472	1.614	-0.2867
1.603	-0.01597	1.633	-0.03482	1.613	-0.07514	1.603	-0.1473	1.613	-0.287
1.602	-0.01593	1.632	-0.03476	1.612	-0.07514	1.602	-0.1472	1.612	-0.2867
1.601	-0.016	1.631	-0.03479	1.611	-0.0752	1.601	-0.1472	1.611	-0.2867
1.6	-0.01588	1.63	-0.03482	1.61	-0.07511	1.6	-0.147	1.61	-0.2864
1.599	-0.01596	1.629	-0.03476	1.609	-0.07508	1.599	-0.1471	1.609	-0.2864
1.598	-0.01592	1.628	-0.03476	1.608	-0.07529	1.598	-0.1471	1.608	-0.2864
1.597	-0.01592	1.627	-0.03479	1.607	-0.07526	1.597	-0.1469	1.607	-0.2861
1.596	-0.01599	1.626	-0.03476	1.606	-0.07523	1.596	-0.1469	1.606	-0.2861
1.595	-0.01595	1.625	-0.03473	1.605	-0.07526	1.595	-0.1469	1.605	-0.2861
1.594	-0.01598	1.624	-0.03479	1.604	-0.07523	1.594	-0.1469	1.604	-0.2861
1.593	-0.01592	1.623	-0.03479	1.603	-0.07517	1.593	-0.147	1.603	-0.2858
1.592	-0.01606	1.622	-0.03476	1.602	-0.07517	1.592	-0.1469	1.602	-0.2858
1.591	-0.01599	1.621	-0.03485	1.601	-0.0752	1.591	-0.1468	1.601	-0.2858
1.59	-0.01607	1.62	-0.03482	1.6	-0.07514	1.59	-0.1468	1.6	-0.2852
1.589	-0.01609	1.619	-0.03485	1.599	-0.07514	1.589	-0.1467	1.599	-0.2852
1.588	-0.01601	1.618	-0.03485	1.598	-0.07514	1.588	-0.1467	1.598	-0.2852
1.587	-0.01609	1.617	-0.03485	1.597	-0.07514	1.587	-0.1468	1.597	-0.2852
1.586	-0.0161	1.616	-0.03488	1.596	-0.07505	1.586	-0.1469	1.596	-0.2849
1.585	-0.0161	1.615	-0.03491	1.595	-0.07514	1.585	-0.1467	1.595	-0.2849
1.584	-0.01611	1.614	-0.03494	1.594	-0.07511	1.584	-0.1464	1.594	-0.2849
1.583	-0.01612	1.613	-0.03497	1.593	-0.07514	1.583	-0.1463	1.593	-0.2849
[truncated: 4,591 more rows]

## Sheet: Figure 4f
0.1 mV s-1		0.2 mV s-1		0.5 mV s-1		1 mV s-1		2 mV s-1
[truncated: 5,983 more rows]

[truncated: 46 more sheets: Figure 4g, Figure 4h, Figure 4i, Supplementary Figure 2f, Supplementary Figure 3, Supplementary Figure 4f, Supplementary Figure 5f, Supplementary Figure 6p, Supplementary Figure 9f, Supplementary Figure 13f, Supplementary Figure 14g, Supplementary Figure 15f, Supplementary Figure 16f, Supplementary Figure 17g, Supplementary Figure 19f, Supplementary Figure 20f, Supplementary Figure 21g, Supplementary Figure 22f, Supplementary Figure 23g, Supplementary Figure 25f …]
